# Supplementary material for: Endothelial gene regulatory elements associated with cardiopharyngeal lineage differentiation
Source: Commun Biol. 2024 Mar 21;7:351. doi: 10.1038/s42003-024-06017-8 (PMC10957928; doi:10.1038/s42003-024-06017-8)
Supplement: Supplementary file 4 — Supplementary Data 1 [file 42003_2024_6017_MOESM4_ESM.xlsx]

## Sheet: 1-DEGs d4 vs d2
DIFFERENTIALLY EXPRESSED GENES d4 Vs d2
geneID	symbol	D4_mean_noiseq	D2_mean_noiseq	Log2FoldChange_noiseq	p-prob_noiseq	baseMean_deseq2	log2FoldChange_deseq2	padj_deseq2
ENSMUSG00000027478.15	Dnmt3b	202.583	3896.69	-4.26567	0.999747	26663.2	-4.20514	3.72413e-62
ENSMUSG00000026193.15	Fn1	2439.6	151.636	4.00796	0.999639	17366.1	4.05869	1.59549e-17
ENSMUSG00000041688.16	Amot	1384.2	25.7934	5.7459	0.99953	9544.39	5.8041	3.39453e-117
ENSMUSG00000092035.8	Peg10	1568.63	91.552	4.09877	0.999458	11203.5	4.15492	9.51028e-56
ENSMUSG00000031155.17	Pim2	5.03321	1023.9	-7.66838	0.99935	6678.96	-7.62035	4.82962e-130
ENSMUSG00000024406.16	Pou5f1	4.02417	888.415	-7.7864	0.999278	5789.61	-7.72976	2.09292e-119
ENSMUSG00000000303.12	Cdh1	4.90958	853.851	-7.44224	0.999169	5576.71	-7.40851	8.7877e-69
ENSMUSG00000087166.9	L1td1	4.45899	816.01	-7.51573	0.999133	5336.05	-7.43441	2.47104e-107
ENSMUSG00000021728.8	Emb	45.9868	706.574	-3.94155	0.998627	4912.24	-3.88252	2.21119e-32
ENSMUSG00000062960.10	Kdr	520.91	0.688229	9.56393	0.998591	3523.5	9.61921	6.53563e-97
ENSMUSG00000069833.13	Ahnak	532.943	5.19145	6.6817	0.998591	3656.38	6.75202	2.84608e-87
ENSMUSG00000026728.9	Vim	618.256	49.5118	3.64236	0.998194	4499.88	3.69993	4.16624e-45
ENSMUSG00000048376.6	F2r	556.067	40.6006	3.77569	0.998194	4034.59	3.83606	8.17845e-54
ENSMUSG00000029922.15	Mkrn1	45.4803	557.945	-3.61681	0.997941	3931.42	-3.55672	6.0214e-52
ENSMUSG00000031297.14	Slc7a3	13.7928	442.261	-5.00291	0.997941	2967.92	-4.95222	8.7877e-69
ENSMUSG00000067276.5	Capn6	417.055	0.36331	10.1648	0.997905	2830.61	10.222	1.10771e-74
ENSMUSG00000054889.10	Dsp	426.214	12.5984	5.08027	0.997796	2978.48	5.14922	1.24299e-53
ENSMUSG00000055653.13	Gpc3	570.415	57.3417	3.31436	0.997652	4230.91	3.37221	1.08769e-44
ENSMUSG00000002006.12	Pdzd4	9.05713	404.638	-5.48143	0.997652	2687.47	-5.41539	1.82375e-80
ENSMUSG00000041959.14	S100a10	400.172	12.0442	5.05421	0.997507	2784.32	5.11388	6.55183e-79
ENSMUSG00000070436.12	Serpinh1	440.854	45.8141	3.26644	0.996857	3284.9	3.32894	3.7553e-39
ENSMUSG00000049382.10	Krt8	363.152	18.8369	4.26894	0.996532	2583.54	4.33327	7.91871e-51
ENSMUSG00000005892.4	Trh	10.7172	335.5	-4.96831	0.996243	2249.82	-4.9136	9.98058e-63
ENSMUSG00000022464.14	Slc38a4	867.585	104.045	3.0598	0.996243	6573.25	3.12332	1.6334e-25
ENSMUSG00000024538.8	Ppic	324.172	9.62631	5.07363	0.996026	2259.21	5.13339	9.06447e-91
ENSMUSG00000056758.14	Hmga2	333.605	16.3445	4.35126	0.99599	2368.87	4.4116	1.65033e-64
ENSMUSG00000031216.13	Stard8	309.373	0.525769	9.2007	0.995918	2099.1	9.2587	1.66035e-81
ENSMUSG00000040669.14	Phc1	76.6226	637.412	-3.05638	0.99581	4653.28	-2.99968	8.06135e-22
ENSMUSG00000037335.13	Hand1	289.294	0.5	9.17639	0.995521	1957.81	14.3018	7.10598e-21
ENSMUSG00000024924.14	Vldlr	300.006	7.26339	5.36821	0.995521	2080.48	5.43015	7.30041e-95
ENSMUSG00000097451.11	Rian	213.96	1481.76	-2.79189	0.995412	11092.9	-2.73285	7.04327e-21
ENSMUSG00000028717.12	Tal1	278.345	1.11498	7.96372	0.995195	1889.15	8.00365	9.02134e-84
ENSMUSG00000013089.15	Etv5	22.2729	298.146	-3.74266	0.994798	2085.14	-3.68704	2.28588e-33
ENSMUSG00000018217.12	Pmp22	261.361	1.31747	7.63213	0.994581	1775.74	7.705	3.64818e-83
ENSMUSG00000031673.6	Cdh11	256.788	1.54337	7.37836	0.994292	1762.86	7.45165	6.57532e-54
ENSMUSG00000027070.14	Lrp2	15.5714	272.052	-4.12692	0.99422	1871.1	-4.07075	5.55258e-47
ENSMUSG00000045394.9	Epcam	6.49565	259.254	-5.31875	0.994148	1728.47	-5.27154	1.01325e-74
ENSMUSG00000021848.16	Otx2	4.687	253.25	-5.75576	0.993967	1678.07	-5.72303	8.96621e-46
ENSMUSG00000052217.6	Hbb-bh1	239.095	0.392804	9.24956	0.993389	1612.92	9.26643	2.17527e-50
ENSMUSG00000032231.14	Anxa2	238.124	7.03585	5.08084	0.993136	1654.73	5.13609	2.34142e-68
ENSMUSG00000022425.16	Enpp2	3.37802	232.324	-6.10381	0.993064	1534.26	-6.01232	1.00458e-41
ENSMUSG00000002265.17	Peg3	1473.83	232.331	2.66532	0.993028	11565.2	2.73601	6.20922e-12
ENSMUSG00000059921.15	Unc5c	226.748	0.365172	9.2783	0.99292	1544.48	10.9385	2.42124e-31
ENSMUSG00000042607.15	Asb4	224.681	1.4015	7.32476	0.992847	1533	7.37527	3.95993e-86
ENSMUSG00000099370.1	Platr10	0.153954	222.562	-10.4975	0.992811	1447.8	-10.6051	6.89078e-41
ENSMUSG00000071847.13	Apcdd1	225.452	4.19001	5.74972	0.992739	1552.82	5.81125	2.84608e-87
ENSMUSG00000022367.7	Has2	241.601	15.2101	3.98953	0.992703	1748.06	4.05868	4.47624e-21
ENSMUSG00000025810.9	Nrp1	216.852	0.119621	10.824	0.992378	1476.58	10.8696	1.59053e-31
ENSMUSG00000031502.11	Col4a1	335.385	45.7366	2.8744	0.992125	2560.29	2.93213	2.16029e-17
ENSMUSG00000029826.14	Zc3hav1	212.923	3.59471	5.88831	0.992016	1466.63	5.9471	3.44512e-90
ENSMUSG00000038146.8	Notch3	329.153	45.4555	2.85623	0.99198	2515.57	2.91515	8.25048e-13
ENSMUSG00000032446.14	Eomes	222.187	12.4054	4.16273	0.991908	1584.49	4.21759	3.03831e-44
ENSMUSG00000021268.17	Meg3	143.681	859.91	-2.58132	0.9918	6558.1	-2.52067	2.83557e-28
ENSMUSG00000002997.15	Prkar2b	241.289	25.8495	3.22255	0.991475	1805.73	3.284	5.11875e-33
ENSMUSG00000032267.8	Usp28	45.3602	315.462	-2.79797	0.991149	2356.54	-2.74091	3.47698e-29
ENSMUSG00000000184.12	Ccnd2	209.925	9.03266	4.53858	0.991113	1482.79	4.60092	3.88831e-66
ENSMUSG00000028173.10	Wls	227.463	20.4032	3.47876	0.991077	1674.97	3.5402	1.91375e-46
ENSMUSG00000102252.5	Snrpn	45.355	313.81	-2.79056	0.991005	2347.54	-2.73368	7.51981e-26
ENSMUSG00000040268.17	Plekha1	87.7567	527.038	-2.58633	0.990897	4023.58	-2.52495	9.43895e-20
ENSMUSG00000003153.10	Slc2a3	1121.06	192.327	2.54323	0.990788	8828.2	2.60128	7.62023e-25
ENSMUSG00000044338.9	Aplnr	196.555	0.358862	9.09729	0.990752	1330.5	9.13362	3.08088e-56
ENSMUSG00000071708.11	Sms	36.987	281.894	-2.93006	0.990644	2084.01	-2.87304	1.0833e-25
ENSMUSG00000032035.16	Ets1	198.857	6.78655	4.87291	0.990282	1391.51	4.93864	1.08825e-59
ENSMUSG00000041488.16	Stx3	11.6341	202.266	-4.11982	0.990102	1394.06	-4.06648	9.77979e-47
ENSMUSG00000028572.13	Hook1	14.1829	203.675	-3.84405	0.989849	1423.36	-3.76793	1.57568e-12
ENSMUSG00000040728.15	Esrp1	2.23878	186.161	-6.37769	0.989741	1224.55	-6.31508	7.55444e-92
ENSMUSG00000044337.5	Ackr3	184.088	1.50053	6.93878	0.98956	1257.65	7.00109	6.93477e-87
ENSMUSG00000025085.16	Ablim1	197.591	13.8252	3.83714	0.989416	1428.29	3.89768	2.20008e-55
ENSMUSG00000041361.13	Myzap	181.336	0.803401	7.81833	0.989343	1229.84	7.86454	8.84733e-68
ENSMUSG00000023043.7	Krt18	243.281	30.8273	2.98035	0.989163	1848.34	3.04109	1.596e-37
ENSMUSG00000017493.12	Igfbp4	190.098	11.3488	4.06614	0.988946	1356.55	4.12379	1.98821e-34
ENSMUSG00000042942.18	Greb1l	189.278	10.5137	4.17016	0.988946	1353.4	4.23108	1.60675e-46
ENSMUSG00000029231.15	Pdgfra	173.775	1.31583	7.04511	0.988729	1187.84	7.09281	2.99436e-70
ENSMUSG00000024598.9	Fbn2	178.785	6.08943	4.87578	0.988729	1245.88	4.93446	4.25688e-44
ENSMUSG00000030246.12	Ldhb	31.9254	240.107	-2.9109	0.988585	1775.75	-2.85103	8.23912e-33
ENSMUSG00000048285.9	Frmd6	190.839	14.1312	3.7554	0.988549	1384.79	3.81833	1.58914e-46
ENSMUSG00000073678.4	Pgap1	7.2226	177.618	-4.62011	0.988512	1206.94	-4.53673	4.45393e-12
ENSMUSG00000019916.14	P4ha1	186.562	15.7541	3.56585	0.988079	1363.5	3.62378	1.83019e-40
ENSMUSG00000021196.14	Pfkp	466.728	82.0185	2.50856	0.987754	3688.37	2.5683	3.57994e-19
ENSMUSG00000023906.3	Cldn6	2.99022	167.788	-5.81025	0.987754	1109.72	-5.78147	3.13871e-53
ENSMUSG00000018604.18	Tbx3	157.309	0.28208	9.12328	0.986815	1067.84	9.17696	3.16195e-49
ENSMUSG00000031074.14	Fgf3	158.561	1.42819	6.7947	0.986815	1082.84	6.86137	4.39033e-79
ENSMUSG00000041734.15	Kirrel	163.791	6.74652	4.60157	0.986742	1151.79	4.66143	2.33364e-61
ENSMUSG00000034330.10	Plcg2	19.7894	183.645	-3.21412	0.986706	1325.38	-3.15303	5.50417e-26
ENSMUSG00000026970.16	Rbms1	252.4	40.1298	2.65296	0.985839	1978.98	2.72008	5.88189e-16
ENSMUSG00000021613.9	Hapln1	151.605	0.5	8.24417	0.985731	1039.14	13.388	1.01111e-10
ENSMUSG00000018593.13	Sparc	351.722	63.6902	2.46529	0.985442	2790.47	2.52289	1.26119e-20
ENSMUSG00000053411.16	Cbx7	14.3867	165.962	-3.52804	0.985297	1174.32	-3.47295	8.03238e-31
ENSMUSG00000024827.10	Gldc	93.5766	476.484	-2.34821	0.984936	3724.89	-2.28867	5.88189e-16
ENSMUSG00000053897.15	Slc39a8	156.571	9.61132	4.02594	0.984828	1124.59	4.08465	6.38511e-43
ENSMUSG00000024247.14	Pkdcc	151.802	6.34482	4.58047	0.984792	1063.96	4.63427	3.65891e-35
ENSMUSG00000097767.8	Miat	0.168996	142.666	-9.72144	0.984286	927.092	-9.6513	7.55768e-40
ENSMUSG00000039910.10	Cited2	163.705	16.8904	3.27682	0.984177	1220.07	3.3341	1.21834e-22
ENSMUSG00000031278.12	Acsl4	74.2913	386.214	-2.37814	0.984177	3024.62	-2.30239	0.000264884
ENSMUSG00000030022.14	Adamts9	146.839	5.36117	4.77555	0.984069	1029.98	4.83817	1.47739e-66
ENSMUSG00000031383.8	Dusp9	160.353	15.2712	3.39237	0.984033	1186.32	3.45504	4.16874e-41
ENSMUSG00000051316.8	Taf7	38.8033	235.466	-2.60127	0.983925	1796.26	-2.52919	7.27974e-09
ENSMUSG00000031503.13	Col4a2	153.582	11.7327	3.7104	0.983852	1112.89	3.76753	1.32136e-31
ENSMUSG00000060461.5	Dppa5a	2.42446	141.659	-5.86861	0.983744	936.347	-5.78964	7.73603e-71
ENSMUSG00000026678.10	Rgs5	139.388	0.292839	8.89479	0.983708	949.45	11.8147	2.29282e-14
ENSMUSG00000037664.13	Cdkn1c	147.895	8.47575	4.12509	0.983599	1056.98	4.1832	6.00292e-54
ENSMUSG00000025092.7	Hspa12a	149.768	10.5081	3.83315	0.983419	1081.44	3.89194	7.07219e-48
ENSMUSG00000020029.6	Nudt4	215.137	34.3353	2.64749	0.983058	1683.03	2.70796	1.89415e-21
ENSMUSG00000029648.13	Flt1	150.425	13.6939	3.45744	0.982624	1106.94	3.5175	6.75498e-41
ENSMUSG00000052512.17	Nav2	15.1817	151.097	-3.31507	0.982371	1082.27	-3.26011	2.18247e-19
ENSMUSG00000026202.13	Tuba4a	22.5234	171.285	-2.9269	0.982154	1264.74	-2.86632	1.14111e-29
ENSMUSG00000024987.6	Cyp26a1	131.778	0.16246	9.66382	0.982118	891.073	9.72267	2.74582e-33
ENSMUSG00000013663.7	Pten	61.49	315.437	-2.35893	0.982082	2475.13	-2.28664	3.44703e-05
ENSMUSG00000029086.15	Prom1	7.25342	138.988	-4.26016	0.981938	953.242	-4.19809	5.70452e-45
ENSMUSG00000031965.15	Tbx20	130.766	0.205299	9.31505	0.981938	892.222	9.40089	2.82027e-34
ENSMUSG00000027506.15	Tpd52	7.97806	138.747	-4.12027	0.981757	956.653	-4.06662	1.67906e-39
ENSMUSG00000049791.4	Fzd4	138.508	8.09184	4.09735	0.981757	990.225	4.15569	3.38991e-54
ENSMUSG00000031486.15	Adgra2	129.035	0.5	8.01162	0.981432	872.592	13.1357	1.23926e-17
ENSMUSG00000033960.6	Jcad	145.59	13.883	3.39052	0.981396	1077.34	3.45454	1.17997e-36
ENSMUSG00000026921.20	Egfl7	148.461	16.4913	3.17031	0.981324	1109.39	3.22728	7.8382e-25
ENSMUSG00000022816.11	Fstl1	267.689	50.8283	2.39685	0.980998	2139.4	2.45281	6.29217e-20
ENSMUSG00000021835.15	Bmp4	127.047	2.29223	5.79247	0.980746	875.535	5.86145	1.42288e-65
ENSMUSG00000032698.15	Lmo2	125.685	2.2138	5.82714	0.980457	864.093	5.87861	6.56739e-64
ENSMUSG00000049532.11	Sall2	70.3674	330.853	-2.23321	0.98042	2623.45	-2.17577	4.22746e-15
ENSMUSG00000018339.11	Gpx3	160.566	22.4433	2.83881	0.980059	1230.89	2.89744	2.07679e-23
ENSMUSG00000018398.18	Septin8	179.76	28.6701	2.64845	0.979554	1401.36	2.70789	2.33417e-20
ENSMUSG00000030096.8	Slc6a6	491.327	112.148	2.13127	0.979373	4053.82	2.19299	5.60796e-14
ENSMUSG00000005397.8	Nid1	124.595	5.53977	4.49128	0.979337	877.314	4.54526	3.21319e-45
ENSMUSG00000006386.15	Tek	125.859	6.93122	4.18256	0.979192	895.711	4.24274	8.11073e-43
ENSMUSG00000023902.18	Zscan10	19.843	152.72	-2.94418	0.979192	1124.69	-2.88315	1.14047e-18
ENSMUSG00000022094.15	Slc39a14	22.8034	157.774	-2.79054	0.978976	1179.22	-2.73816	7.18313e-21
ENSMUSG00000067878.13	Map7d3	3.35616	120.431	-5.16525	0.978903	807.982	-5.07477	4.97996e-15
ENSMUSG00000031434.15	Morc4	123.422	5.51918	4.48301	0.978903	872.314	4.5451	6.38269e-59
ENSMUSG00000030123.15	Plxnd1	121.825	4.85764	4.64842	0.978831	851.625	4.70275	1.46297e-29
ENSMUSG00000061524.8	Zic2	17.2512	146.391	-3.08506	0.978831	1068.26	-3.02897	2.28065e-31
ENSMUSG00000035403.10	Crb2	122.276	5.76006	4.40791	0.978795	863.469	4.46849	3.58745e-41
ENSMUSG00000026509.15	Capn2	172.594	27.1792	2.66681	0.978759	1344.05	2.7246	8.39286e-27
ENSMUSG00000021994.15	Wnt5a	122.35	6.00936	4.34766	0.978759	867.794	4.40484	5.80083e-54
ENSMUSG00000023951.18	Vegfa	124.253	7.08923	4.13151	0.978723	886.983	4.19353	8.82567e-48
ENSMUSG00000021944.15	Gata4	115.579	0.329367	8.45497	0.978614	783.175	8.53166	7.16698e-45
ENSMUSG00000019647.16	Sema6a	9.02376	125.714	-3.80027	0.978578	877.278	-3.73936	7.85388e-42
ENSMUSG00000029337.2	Fgf5	1.04077	116.024	-6.80063	0.978542	761.354	-6.76124	1.76999e-67
ENSMUSG00000031665.7	Sall1	44.059	231.612	-2.3942	0.978434	1801.31	-2.33938	5.30686e-15
ENSMUSG00000025969.15	Nrp2	120.199	5.75233	4.38513	0.978217	850.013	4.43795	7.16698e-45
ENSMUSG00000024642.17	Tle4	26.7538	169.179	-2.66074	0.978181	1279.57	-2.60463	2.3173e-22
ENSMUSG00000031974.8	Abcb10	157.897	24.2076	2.70545	0.977892	1226.34	2.76447	2.59916e-29
ENSMUSG00000019989.8	Enpp3	0.620747	111.607	-7.49021	0.977711	730.28	-7.38883	2.00436e-56
ENSMUSG00000001506.10	Col1a1	111.439	0.234793	8.89065	0.977711	750.653	8.89833	5.28319e-31
ENSMUSG00000027359.16	Slc27a2	0.493589	110.995	-7.81297	0.977675	724.672	-7.71391	1.65029e-59
ENSMUSG00000031871.9	Cdh5	110.548	0.0812298	10.4104	0.977675	746.036	10.467	1.03895e-20
ENSMUSG00000074994.6	Qser1	86.0782	377.206	-2.13163	0.977639	3040.07	-2.06593	9.48938e-09
ENSMUSG00000041718.16	Alg13	68.789	304.639	-2.14685	0.977567	2448.11	-2.08458	9.70304e-14
ENSMUSG00000031633.4	Slc25a4	378.146	87.0411	2.11918	0.977494	3129.64	2.18147	7.63949e-20
ENSMUSG00000027204.13	Fbn1	116.712	6.63135	4.13751	0.977386	831.427	4.19543	1.70963e-40
ENSMUSG00000042515.13	Pwwp3b	119.543	8.49025	3.81558	0.977386	876.91	3.89347	1.83658e-08
ENSMUSG00000026421.14	Csrp1	214.323	41.1924	2.37934	0.977097	1717.63	2.43862	3.23567e-22
ENSMUSG00000002068.16	Ccne1	47.2706	233.333	-2.30337	0.977025	1835.64	-2.24316	5.3642e-21
ENSMUSG00000024620.11	Pdgfrb	111.939	3.31427	5.07788	0.976989	778.215	5.14168	4.29215e-50
ENSMUSG00000001985.9	Grik3	4.09116	112.111	-4.77627	0.976916	754.763	-4.72698	1.02881e-38
ENSMUSG00000002985.16	Apoe	344.483	79.503	2.11535	0.976916	2845.38	2.17636	5.18074e-11
ENSMUSG00000029859.6	Epha1	1.95931	109.502	-5.80447	0.976844	724.438	-5.72404	2.60328e-64
ENSMUSG00000021732.14	Fgf10	107.472	0.124069	9.75861	0.976844	731.504	9.85244	2.14949e-26
ENSMUSG00000042903.8	Foxo4	331.859	76.8933	2.10964	0.97623	2750.47	2.17403	7.51644e-15
ENSMUSG00000030849.18	Fgfr2	147.88	22.7867	2.69816	0.976049	1150.32	2.75798	1.19291e-27
ENSMUSG00000021270.13	Hsp90aa1	1230.78	4439.8	-1.85092	0.975941	37355.7	-1.77777	0.00436736
ENSMUSG00000069378.14	Prdm6	103.724	0.292839	8.46843	0.975833	700.999	11.3764	1.31087e-13
ENSMUSG00000041658.12	Rragb	17.6439	135.143	-2.93725	0.975833	999.457	-2.87449	2.55654e-17
ENSMUSG00000075592.10	Nynrin	225.129	46.6674	2.27026	0.975652	1826.03	2.33232	1.99206e-12
ENSMUSG00000017639.13	Rab11fip4	24.6264	153.618	-2.64107	0.975363	1164.09	-2.57548	3.32828e-19
ENSMUSG00000047751.9	Utf1	0.5	102.662	-7.68176	0.975255	665.137	-12.9171	1.9249e-16
ENSMUSG00000052105.17	Mtcl1	19.0702	135.261	-2.82635	0.975255	1005.96	-2.7686	2.15716e-15
ENSMUSG00000019880.10	Rspo3	103.03	1.19176	6.43383	0.97511	706.671	6.4775	9.13659e-53
ENSMUSG00000047749.2	Zc3hav1l	164.107	27.9732	2.55252	0.975074	1293.73	2.61104	6.32036e-23
ENSMUSG00000041642.18	Kif21b	178.384	32.6202	2.45115	0.974821	1416.36	2.51095	1.0964e-11
ENSMUSG00000020020.8	Usp44	8.40466	110.126	-3.71182	0.974677	772.379	-3.65169	2.01038e-43
ENSMUSG00000028278.14	Rragd	96.3912	379.245	-1.97616	0.974641	3119.88	-1.91646	5.26509e-13
ENSMUSG00000030352.15	Tspan9	105.386	4.4131	4.57775	0.974641	741.755	4.64178	1.0901e-47
ENSMUSG00000025403.5	Shmt2	214.573	45.5452	2.2361	0.974604	1746.32	2.29759	1.04383e-10
ENSMUSG00000047153.4	Khnyn	183.947	34.4501	2.41671	0.974496	1466.41	2.47709	4.22335e-12
ENSMUSG00000022629.17	Kif21a	10.0506	111.867	-3.47642	0.97446	794.987	-3.39949	1.74277e-19
ENSMUSG00000045382.6	Cxcr4	101.254	0.80785	6.96967	0.974424	691.402	7.02702	2.1566e-60
ENSMUSG00000029405.16	G3bp2	387.701	1346.01	-1.79568	0.973954	11389.1	-1.73429	8.41512e-09
ENSMUSG00000042453.14	Reln	121.079	14.3899	3.07283	0.973918	912.707	3.1351	3.94966e-24
ENSMUSG00000029313.18	Aff1	19.3598	131.765	-2.76683	0.973918	985.987	-2.71257	3.14509e-18
ENSMUSG00000030970.16	Ctbp2	78.3038	316.495	-2.01503	0.973774	2585.58	-1.95307	3.491e-15
ENSMUSG00000000555.8	Itga5	124.67	16.7605	2.89498	0.973701	950.787	2.95487	1.14509e-16
ENSMUSG00000022475.19	Hdac7	107.068	8.10122	3.72425	0.973485	773.494	3.7812	4.19179e-17
ENSMUSG00000000420.15	Galnt1	275.25	65.8143	2.06427	0.973448	2294.12	2.12346	5.1127e-14
ENSMUSG00000048450.10	Msx1	100.311	2.33342	5.42589	0.973268	695.41	5.48187	7.2736e-59
ENSMUSG00000020027.18	Socs2	14.0668	118.536	-3.07496	0.973268	867.459	-3.01771	1.48365e-15
ENSMUSG00000002428.12	Hltf	17.4937	124.651	-2.83299	0.973196	931.668	-2.7547	9.86444e-06
ENSMUSG00000038764.14	Ptpn3	2.22374	98.3463	-5.46681	0.972798	653.523	-5.40988	2.9505e-59
ENSMUSG00000029121.16	Crmp1	31.6946	170.202	-2.42494	0.972726	1318.3	-2.36337	3.9154e-13
ENSMUSG00000050953.10	Gja1	176.283	613.721	-1.79969	0.972726	5190.73	-1.73891	6.18757e-08
ENSMUSG00000026497.7	Mixl1	96.2524	0.36331	8.04948	0.972618	653.214	8.10216	4.78284e-45
ENSMUSG00000028023.16	Pitx2	94.0124	0.16246	9.17663	0.972148	637.842	9.24003	4.58239e-31
ENSMUSG00000058881.13	Zfp516	114.946	13.4724	3.09287	0.972148	866.482	3.156	3.77801e-31
ENSMUSG00000038518.15	Jarid2	97.2524	361.241	-1.89316	0.97204	3005.54	-1.8299	2.71e-13
ENSMUSG00000039159.16	Ube2h	119.601	17.1996	2.79779	0.971751	921.633	2.85574	1.37705e-27
ENSMUSG00000020717.19	Pecam1	95.7456	2.74402	5.12484	0.971534	665.035	5.17837	4.50106e-53
ENSMUSG00000058550.15	Dppa4	12.1832	107.296	-3.13863	0.971534	779.219	-3.09019	2.58127e-21
ENSMUSG00000024451.9	Arap3	106.422	11.6737	3.18846	0.971534	794.204	3.24636	5.36937e-22
ENSMUSG00000034336.3	Ina	2.99351	95.9274	-5.00203	0.971498	643.318	-4.96415	3.42935e-50
ENSMUSG00000024232.2	Bambi	104.179	10.2438	3.34623	0.971389	770.837	3.40482	4.40046e-32
ENSMUSG00000046550.8	Spin2c	103.263	9.6558	3.41878	0.971209	762.915	3.47905	5.7807e-37
ENSMUSG00000020326.7	Ccng1	153.823	523.595	-1.76718	0.971136	4459.42	-1.69758	0.000590689
ENSMUSG00000036098.15	Myrf	24.4687	142.604	-2.54301	0.971064	1089.55	-2.49006	8.77287e-10
ENSMUSG00000035293.13	G2e3	65.4168	262.216	-2.00302	0.97092	2158.64	-1.92747	0.00794283
ENSMUSG00000042035.11	Igsf3	105.03	11.7149	3.16438	0.970811	786.922	3.22508	7.08323e-32
ENSMUSG00000021469.9	Msx2	90.8917	0.286528	8.30933	0.970703	617.582	8.38299	1.21748e-40
ENSMUSG00000041703.7	Zic5	6.69941	97.5712	-3.86435	0.970414	679.835	-3.79002	6.51881e-31
ENSMUSG00000028693.15	Nasp	716.979	2313.64	-1.69016	0.970306	19933.8	-1.62203	4.40046e-05
ENSMUSG00000019846.11	Lama4	90.2033	0.855137	6.72088	0.970233	615.728	6.78437	6.74518e-56
ENSMUSG00000063972.13	Nr6a1	91.4993	331.208	-1.85591	0.970125	2772.28	-1.79669	2.86141e-14
ENSMUSG00000004885.5	Crabp2	4.34712	93.3459	-4.42446	0.970125	635.735	-4.37246	1.34323e-49
ENSMUSG00000021281.15	Tnfaip2	89.6743	0.965861	6.53674	0.970089	611.611	6.58452	1.8446e-49
ENSMUSG00000070047.14	Fat1	104.713	366.422	-1.80706	0.969908	3083.66	-1.74885	4.00517e-07
ENSMUSG00000056608.14	Chd9	41.5933	185.271	-2.15522	0.969908	1489.06	-2.07856	0.000115694
ENSMUSG00000025151.16	Maged1	667.864	203.888	1.71178	0.969908	5844.25	1.77181	7.42834e-13
ENSMUSG00000022952.17	Runx1	89.0833	1.11498	6.32007	0.969655	610.412	6.36207	6.0148e-53
ENSMUSG00000022346.16	Myc	99.4606	10.0875	3.30156	0.969439	735.96	3.35746	3.86286e-19
ENSMUSG00000061751.16	Kalrn	99.4816	10.0975	3.30043	0.969439	739.992	3.36239	4.30298e-36
ENSMUSG00000019564.12	Arid3a	108.126	13.8624	2.96346	0.969186	822.69	3.02708	1.81587e-26
ENSMUSG00000020919.11	Stat5b	97.0245	9.29743	3.38345	0.968861	717.24	3.44791	1.22249e-25
ENSMUSG00000047146.17	Tet1	66.814	254.595	-1.92998	0.968716	2109.85	-1.85956	1.59822e-06
ENSMUSG00000022892.11	App	155.804	31.1026	2.32463	0.96868	1257.92	2.38796	4.67579e-18
ENSMUSG00000002266.17	Zim1	86.2134	0.92747	6.53847	0.968608	596.12	6.61075	1.15338e-27
ENSMUSG00000021953.14	Tdh	0.33532	85.0752	-7.98706	0.968536	552.768	-9.65498	1.87916e-25
ENSMUSG00000081683.5	Fzd10	85.9524	1.41485	5.92482	0.968499	589.908	5.97856	1.23164e-52
ENSMUSG00000037857.16	Nufip2	70.3716	262.105	-1.89708	0.968499	2186.13	-1.8252	0.00018484
ENSMUSG00000064080.12	Fbln2	85.5015	1.18006	6.17902	0.968463	585.994	6.24124	3.85668e-56
ENSMUSG00000068735.14	Trp53i11	5.17705	89.8486	-4.11729	0.968355	617.726	-4.06087	6.51881e-31
ENSMUSG00000020176.17	Grb10	833.17	264.826	1.65357	0.96803	7359.16	1.7119	4.19141e-13
ENSMUSG00000034205.16	Loxl2	90.0461	6.23854	3.85138	0.967885	649.559	3.9128	4.58025e-37
ENSMUSG00000055320.18	Tead1	220.171	55.5768	1.98607	0.967849	1848.2	2.04172	4.86254e-13
ENSMUSG00000031139.16	Mcf2	0.5	83.674	-7.38671	0.967741	544.736	-12.6294	5.27814e-16
ENSMUSG00000016382.15	Pls3	115.528	383.747	-1.73192	0.967632	3283.9	-1.66656	1.39165e-05
ENSMUSG00000090125.3	Pou3f1	0.451751	83.2444	-7.52568	0.967524	543.659	-7.40262	3.29589e-50
ENSMUSG00000016087.13	Fli1	82.9425	0.292839	8.14586	0.967524	563.369	11.0617	6.29684e-13
ENSMUSG00000005125.13	Ndrg1	89.1797	6.03653	3.88492	0.967488	641.932	3.95068	6.16594e-19
ENSMUSG00000021782.14	Dlg5	251.664	68.4974	1.87738	0.967127	2146.41	1.93943	1.27262e-07
ENSMUSG00000029108.14	Pcdh7	81.9651	0.487379	7.39382	0.966946	561.356	7.46515	4.17563e-39
ENSMUSG00000031066.10	Usp11	99.7741	11.805	3.07927	0.966874	750.24	3.13607	2.18658e-22
ENSMUSG00000027495.4	Fam210b	89.9927	7.63115	3.55984	0.966838	658.097	3.61809	1.38969e-35
ENSMUSG00000031451.6	Gas6	90.7844	8.86178	3.35677	0.966476	671.166	3.4192	2.46688e-21
ENSMUSG00000043008.9	Klhl6	80.5595	0.335678	7.90683	0.966043	544.72	10.0098	2.42888e-19
ENSMUSG00000024238.15	Zeb1	82.3664	2.0174	5.35149	0.966043	572.779	5.41329	1.61808e-47
ENSMUSG00000021831.9	Ero1l	184.809	44.8273	2.04359	0.965646	1542.94	2.10186	2.07187e-16
ENSMUSG00000001313.12	Rnd2	112.745	18.8748	2.57853	0.965501	885.722	2.6382	1.6543e-24
ENSMUSG00000031529.5	Tnks	423.819	134.513	1.6557	0.965429	3747.89	1.71692	6.50214e-13
ENSMUSG00000035547.14	Capn5	88.7352	8.70377	3.34979	0.965212	657.263	3.41522	9.26276e-22
ENSMUSG00000031987.6	Egln1	135.951	27.1691	2.32305	0.965212	1093.24	2.37702	1.55455e-12
ENSMUSG00000022438.6	Parvb	99.7114	14.3086	2.80087	0.965104	765.211	2.85729	2.42246e-14
ENSMUSG00000032020.15	Ubash3b	80.9537	2.65109	4.93244	0.96467	564.722	4.99528	1.42308e-48
ENSMUSG00000036103.9	Colec12	93.4925	10.9021	3.10024	0.964634	708.29	3.16766	1.68968e-14
ENSMUSG00000044641.7	Pard6b	141.183	29.8024	2.24406	0.964562	1151.35	2.30748	9.03309e-19
ENSMUSG00000028207.18	Asph	196.78	51.0575	1.94639	0.964309	1668.26	2.01048	3.21154e-13
ENSMUSG00000003865.16	Gys1	100.821	15.3707	2.71354	0.964273	782.254	2.77731	2.59066e-16
ENSMUSG00000040383.16	Aqr	168.72	506.618	-1.58626	0.964164	4432.74	-1.52768	1.88753e-10
ENSMUSG00000028397.13	Kdm4c	26.2759	130.825	-2.31583	0.964164	1029.1	-2.25016	4.91301e-14
ENSMUSG00000024812.11	Tjp2	56.7398	208.945	-1.88069	0.963839	1740.1	-1.82079	3.81035e-11
ENSMUSG00000038214.15	Bend3	73.3164	247.643	-1.75605	0.963081	2103.86	-1.69552	1.38368e-10
ENSMUSG00000015937.15	Macroh2a1	135.208	29.1837	2.21195	0.9629	1104.7	2.2721	1.14735e-18
ENSMUSG00000038725.13	Pkhd1l1	76.3082	0.248138	8.26455	0.9629	524.242	8.36368	7.98868e-24
ENSMUSG00000023830.14	Igf2r	355.831	113.884	1.64363	0.962864	3146.26	1.70433	1.38739e-08
ENSMUSG00000036986.16	Pml	28.0608	132.246	-2.23659	0.962756	1047.12	-2.18014	9.8097e-10
ENSMUSG00000053617.12	Sh3pxd2a	101.723	16.2698	2.64437	0.962719	794.526	2.70694	2.29437e-21
ENSMUSG00000034664.13	Itga2b	76.0018	0.372206	7.67379	0.962647	515.537	7.75352	4.16005e-38
ENSMUSG00000040631.8	Dok4	79.8146	4.23285	4.23695	0.962394	568.435	4.30128	4.78284e-45
ENSMUSG00000017453.4	Pipox	0.281111	75.5594	-8.07032	0.962394	492.77	-8.05155	3.55712e-41
ENSMUSG00000025742.5	Prps2	49.1885	185.901	-1.91814	0.962394	1544.57	-1.85526	4.41198e-07
ENSMUSG00000005973.6	Rcn1	341.001	109.989	1.63242	0.962322	3026.09	1.69151	1.94952e-10
ENSMUSG00000024805.16	Pcgf5	89.02	10.4136	3.09567	0.961997	671.622	3.15859	8.03736e-30
ENSMUSG00000007039.12	Ddah2	153.514	35.8205	2.09951	0.961889	1272.69	2.16378	2.05835e-11
ENSMUSG00000026131.20	Dst	135.156	399.954	-1.5652	0.961852	3513.24	-1.49622	4.95455e-05
ENSMUSG00000068923.14	Syt11	7.70188	82.7853	-3.42609	0.9616	589.704	-3.36368	2.04233e-32
ENSMUSG00000030536.10	Iqgap1	245.802	708.888	-1.52806	0.961491	6270.38	-1.46501	5.9194e-09
ENSMUSG00000028476.13	Reck	82.7078	8.36502	3.30558	0.960913	614.817	3.3649	6.3212e-34
ENSMUSG00000061288.13	Taok3	88.3909	11.021	3.00364	0.960913	669.646	3.06702	1.01123e-19
ENSMUSG00000034165.16	Ccnd3	169.814	43.9369	1.95045	0.960769	1433.26	2.00919	1.36844e-12
ENSMUSG00000026827.12	Gpd2	58.6521	204.103	-1.79904	0.960733	1723.69	-1.74041	9.79525e-13
ENSMUSG00000041817.14	Fam169a	54.9277	195.206	-1.82939	0.96066	1644.42	-1.75947	3.73851e-05
ENSMUSG00000034037.14	Fgd5	121.432	25.0165	2.2792	0.960516	984.27	2.3414	3.18732e-14
ENSMUSG00000095180.8	Rhox5	5.66053	79.2018	-3.80652	0.960516	552.76	-3.74386	2.88824e-39
ENSMUSG00000028995.14	Fam126a	139.608	31.9022	2.12965	0.960407	1154.91	2.19285	2.33888e-16
ENSMUSG00000039257.11	Vstm2b	73.8158	0.72662	6.66659	0.960371	505.25	6.72429	3.23898e-50
ENSMUSG00000060206.11	Zfp462	51.7267	186.126	-1.8473	0.960263	1559.32	-1.7793	6.02496e-08
ENSMUSG00000018340.13	Anxa6	185.657	51.8551	1.84009	0.959902	1590.81	1.89836	1.17633e-09
ENSMUSG00000029385.14	Ccng2	119.88	24.7835	2.27414	0.959829	972.276	2.33173	2.07398e-19
ENSMUSG00000022208.12	Jph4	1.31695	73.3276	-5.79908	0.959829	484.81	-5.80249	4.96922e-30
ENSMUSG00000020961.15	Ston2	12.136	88.3658	-2.8642	0.959649	656.193	-2.80336	2.01665e-26
ENSMUSG00000022419.16	Deptor	4.41057	76.0504	-4.10792	0.959468	524.673	-4.04045	1.25069e-33
ENSMUSG00000061353.11	Cxcl12	3.17919	74.4165	-4.54889	0.959215	504.857	-4.49896	1.44397e-46
ENSMUSG00000053646.13	Plxnb1	33.2861	139.662	-2.06895	0.959179	1130.86	-2.00919	1.63833e-09
ENSMUSG00000020099.8	Unc5b	238.542	74.9581	1.67009	0.958854	2099.72	1.731	9.39346e-08
ENSMUSG00000022280.9	Rnf19a	137.033	32.8938	2.05864	0.958601	1143.31	2.11807	8.93289e-13
ENSMUSG00000024921.17	Smarca2	80.1782	9.0989	3.13945	0.958276	602.113	3.19582	2.08606e-27
ENSMUSG00000021756.12	Il6st	143.364	36.0983	1.98967	0.958023	1206.36	2.0515	1.14509e-16
ENSMUSG00000051855.15	Mest	76.0909	5.96043	3.67424	0.957987	553.754	3.72625	1.46258e-25
ENSMUSG00000039176.17	Polg	473.371	168.61	1.48928	0.957915	4299.1	1.5511	1.45181e-07
ENSMUSG00000033998.9	Kcnk1	4.32879	74.2007	-4.0994	0.957879	511.228	-4.05714	9.20586e-35
ENSMUSG00000042195.9	Slc35f2	7.48776	77.6697	-3.37475	0.957807	555.319	-3.31704	2.42956e-33
ENSMUSG00000020363.6	Gfpt2	116.633	24.9626	2.22414	0.957734	950.286	2.28105	7.35333e-16
ENSMUSG00000035105.5	Egln3	116.565	25.0171	2.22015	0.957734	949.571	2.27541	4.22638e-14
ENSMUSG00000039087.17	Rreb1	76.456	6.57845	3.53881	0.957518	558.209	3.59827	2.6042e-17
ENSMUSG00000055538.7	Zcchc24	75.8837	6.19851	3.6138	0.957445	555.008	3.67633	2.81596e-36
ENSMUSG00000036030.9	Prtg	462.521	166.346	1.47533	0.957301	4222.27	1.53923	1.65666e-08
ENSMUSG00000049577.15	Zfpm1	70.7815	2.17705	5.02292	0.95712	491.693	5.08653	1.36318e-33
ENSMUSG00000036242.15	Armh4	112.555	24.0691	2.22538	0.95694	918.969	2.28673	1.4271e-19
ENSMUSG00000040249.15	Lrp1	183.064	54.2005	1.75597	0.956506	1583.64	1.81091	9.82294e-05
ENSMUSG00000052397.8	Ezr	90.4811	267.702	-1.56494	0.95647	2351.23	-1.50145	3.38914e-08
ENSMUSG00000000134.17	Tfe3	48.8426	170.506	-1.80361	0.95647	1436.27	-1.74579	5.15406e-08
ENSMUSG00000097391.8	Mirg	9.52417	80.6757	-3.08247	0.956434	588.41	-3.02775	4.94209e-27
ENSMUSG00000038170.15	Pde4dip	132.712	32.6572	2.02283	0.956253	1110.13	2.08168	2.38993e-16
ENSMUSG00000030268.17	Bcat1	57.3613	189.005	-1.72027	0.955964	1615.22	-1.66461	2.81401e-09
ENSMUSG00000026663.6	Atf6	110.72	24.1648	2.19593	0.955747	906.931	2.2555	2.29039e-19
ENSMUSG00000015944.9	Castor2	6.11557	73.5111	-3.5874	0.955603	518.579	-3.51733	1.17747e-27
ENSMUSG00000004665.10	Cnn2	171.334	50.3608	1.76644	0.955603	1487.72	1.82718	4.76814e-14
ENSMUSG00000024713.16	Pcsk5	67.1909	0.593654	6.8225	0.955603	460.073	6.86027	3.95715e-41
ENSMUSG00000022528.8	Hes1	73.5174	6.75097	3.44492	0.954953	541.383	3.50573	4.6135e-33
ENSMUSG00000027171.10	Prrg4	1.39545	67.3715	-5.59334	0.95488	447.593	-5.51422	1.35959e-47
ENSMUSG00000030930.14	Chst15	67.474	1.90668	5.1452	0.9547	468.711	5.20374	7.92257e-48
ENSMUSG00000035778.17	Ggta1	101.058	20.3837	2.30969	0.954664	815.785	2.36526	6.93888e-17
ENSMUSG00000063171.4	Rps4l	17.7262	95.8393	-2.43473	0.954555	741.171	-2.37015	7.53732e-10
ENSMUSG00000052396.7	Mogat2	72.7751	6.68753	3.4439	0.954375	535.305	3.50389	1.22732e-27
ENSMUSG00000020059.9	Sycp3	1.30002	66.5929	-5.67877	0.954339	443.776	-5.59214	5.90357e-17
ENSMUSG00000050966.9	Lin28a	337.057	883.104	-1.38959	0.953941	8024.74	-1.32925	3.15116e-08
ENSMUSG00000047407.17	Tgif1	54.8247	178.314	-1.70152	0.953905	1528.78	-1.64658	8.28847e-09
ENSMUSG00000030774.13	Pak1	27.0532	116.711	-2.10907	0.953869	941.247	-2.0529	6.5762e-15
ENSMUSG00000036867.7	Smad6	64.7298	0.487379	7.05324	0.953797	442.508	7.11975	9.37854e-42
ENSMUSG00000021182.16	Ccdc88c	12.0189	81.2523	-2.7571	0.953652	608.466	-2.69671	2.69527e-17
ENSMUSG00000007041.9	Clic1	267.88	92.7499	1.53017	0.953435	2413.42	1.58838	3.04207e-09
ENSMUSG00000073139.9	Tmem185a	99.6593	20.3236	2.29385	0.953435	807.304	2.35507	2.73706e-20
ENSMUSG00000005370.4	Msh6	238.821	631.268	-1.40232	0.953219	5719.92	-1.34309	1.15868e-08
ENSMUSG00000037936.15	Scarb1	159.938	47.8804	1.74001	0.953146	1392.26	1.79925	4.18784e-10
ENSMUSG00000000957.11	Mmp14	94.5434	17.8088	2.40839	0.95311	755.449	2.46946	4.89041e-18
ENSMUSG00000027860.15	Vangl1	70.7897	6.72592	3.39574	0.952894	523.009	3.45879	1.50062e-30
ENSMUSG00000063060.6	Sox7	63.4337	0.5	6.98718	0.952857	426.919	12.1037	1.80806e-14
ENSMUSG00000038648.5	Creb3l2	65.7281	2.77961	4.56356	0.952821	461.62	4.62368	9.01788e-33
ENSMUSG00000063015.12	Ccni	320.688	116.428	1.46174	0.952713	2927.81	1.51754	2.65095e-06
ENSMUSG00000038267.15	Slc22a23	100.31	21.0692	2.25126	0.952713	815.321	2.30796	1.62794e-17
ENSMUSG00000032280.16	Tle3	169.558	52.2617	1.69796	0.952532	1485.04	1.75757	1.01748e-07
ENSMUSG00000038932.13	Tcfl5	5.82271	69.0537	-3.56796	0.952496	488.162	-3.49421	1.39076e-28
ENSMUSG00000024044.19	Epb41l3	137.699	38.2087	1.84954	0.95246	1181.2	1.91011	4.67563e-15
ENSMUSG00000037995.15	Igsf9	8.66908	74.7678	-3.10847	0.952316	543.514	-3.04781	3.05363e-18
ENSMUSG00000042331.13	Specc1	77.452	10.8464	2.83609	0.952171	593.843	2.89346	4.94854e-22
ENSMUSG00000052102.15	Gnpda1	32.7255	125.723	-1.94176	0.951918	1037.8	-1.8841	1.30261e-12
ENSMUSG00000025268.15	Maged2	149.049	43.9158	1.76298	0.951774	1292.59	1.8205	5.46098e-11
ENSMUSG00000022286.16	Grhl2	0.78481	62.564	-6.31685	0.951738	411.303	-6.33956	1.66764e-36
ENSMUSG00000027712.13	Anxa5	67.879	5.70388	3.57295	0.951701	496.037	3.63345	1.07907e-30
ENSMUSG00000018334.18	Ksr1	65.8097	3.81055	4.11023	0.951701	469.256	4.17263	5.40446e-29
ENSMUSG00000060671.12	Atp8b2	171.511	53.3434	1.68492	0.951665	1507.29	1.74566	7.16841e-11
ENSMUSG00000042978.11	Sbk1	18.7139	94.7407	-2.33988	0.951665	740.695	-2.2832	5.68849e-10
ENSMUSG00000031762.7	Mt2	0.88846	62.553	-6.13763	0.951629	412.221	-6.04315	9.85268e-48
ENSMUSG00000031765.8	Mt1	1.18297	62.8829	-5.73218	0.951629	416.189	-5.66462	4.62879e-47
ENSMUSG00000027669.14	Gnb4	83.6489	13.8603	2.59339	0.951593	656.247	2.64955	3.2643e-20
ENSMUSG00000060519.11	Tor3a	8.00321	70.551	-3.14002	0.951521	512.505	-3.08799	3.07312e-26
ENSMUSG00000019312.10	Grb7	4.79722	66.203	-3.78663	0.951087	461.703	-3.72966	1.59219e-23
ENSMUSG00000029223.12	Uchl1	1.73179	62.6858	-5.1778	0.950979	418.376	-5.11384	1.30607e-39
ENSMUSG00000051375.15	Pcdh1	32.0625	122.561	-1.93454	0.950943	1010.4	-1.8832	3.79256e-05
ENSMUSG00000042812.5	Foxf1	60.987	0.335678	7.50528	0.950798	414.346	9.61584	4.90245e-18
ENSMUSG00000032012.9	Nectin1	8.7678	72.8128	-3.05391	0.950762	531.785	-2.9942	2.83447e-21
ENSMUSG00000026463.17	Atp2b4	62.924	2.27443	4.79003	0.950726	440.686	4.85097	4.65121e-46
ENSMUSG00000018654.17	Ikzf1	61.1878	0.688229	6.47421	0.950726	418.099	6.52997	1.71286e-43
ENSMUSG00000037239.8	Spred3	6.09724	67.4575	-3.46775	0.950654	479.46	-3.40487	1.92546e-32
ENSMUSG00000033191.14	Tie1	60.4439	0.119621	8.98099	0.950582	408.723	9.01351	6.12578e-22
ENSMUSG00000020248.18	Nfyb	64.3993	191.926	-1.57543	0.950509	1686.36	-1.51061	8.47443e-06
ENSMUSG00000020032.14	Nuak1	65.1508	4.51493	3.85101	0.950473	470.578	3.91362	1.09392e-37
ENSMUSG00000026456.18	Cyb5r1	48.9397	158.043	-1.69124	0.950365	1356.63	-1.63455	3.47061e-08
ENSMUSG00000038816.14	Ctnnal1	34.1571	126.104	-1.88435	0.950329	1052	-1.82375	7.70981e-10
ENSMUSG00000020733.3	Slc9a3r1	37.3589	132.908	-1.8309	0.95022	1115.31	-1.7736	8.39841e-10
ENSMUSG00000015053.14	Gata2	60.1667	0.316023	7.57279	0.950184	409.107	7.59871	2.65955e-35
ENSMUSG00000025925.14	Terf1	45.8675	149.992	-1.70934	0.950148	1290.08	-1.64137	0.00108666
ENSMUSG00000026082.11	Rev1	50.4033	160.117	-1.66753	0.950112	1381.9	-1.61054	6.39489e-10
ENSMUSG00000029761.16	Cald1	171.516	55.0967	1.63831	0.950112	1526.21	1.70655	2.66072e-06
ENSMUSG00000002489.16	Tiam1	119.051	31.1782	1.93297	0.949931	1006.73	1.9921	1.23361e-09
ENSMUSG00000052539.15	Magi3	89.7047	17.0639	2.39424	0.949678	720.786	2.45965	1.30674e-14
ENSMUSG00000034825.14	Nrip3	62.131	2.60216	4.57753	0.94957	437.413	4.62711	8.09819e-37
ENSMUSG00000013662.6	Atad1	78.2422	224.841	-1.52288	0.94957	1998.76	-1.45335	0.00575017
ENSMUSG00000025529.14	Zfp711	62.8355	3.27259	4.26307	0.949498	454.059	4.34275	0.00096802
ENSMUSG00000027368.6	Dusp2	60.6926	1.4104	5.42734	0.949209	417.818	5.47352	4.93266e-31
ENSMUSG00000034574.10	Daam1	115.142	29.9761	1.94153	0.949173	979.064	2.00924	4.7979e-08
ENSMUSG00000029106.14	Add1	253.175	91.9058	1.46191	0.9491	2310.49	1.52263	9.86199e-09
ENSMUSG00000040481.17	Bptf	189.038	477.658	-1.3373	0.949064	4382.69	-1.27249	1.6273e-05
ENSMUSG00000027562.12	Car2	511.589	203.908	1.32707	0.948956	4785.19	1.38474	2.68555e-08
ENSMUSG00000031453.16	Rasa3	70.879	8.92193	2.98993	0.948956	537.318	3.04781	4.3804e-26
ENSMUSG00000065954.11	Tacc1	139.804	41.7404	1.74389	0.948884	1218.15	1.80531	1.06082e-12
ENSMUSG00000072944.11	Nup62cl	69.5232	8.02628	3.11469	0.948739	526.071	3.17677	3.07468e-10
ENSMUSG00000032366.15	Tpm1	475.929	189.662	1.32731	0.948631	4453.61	1.38632	4.60014e-09
ENSMUSG00000036167.16	Pphln1	96.3418	261.218	-1.43902	0.948595	2352.3	-1.37694	6.10208e-07
ENSMUSG00000025880.11	Smad7	63.5678	4.61559	3.78371	0.94845	460.564	3.85301	8.06135e-22
ENSMUSG00000032009.8	Sesn3	52.343	161.289	-1.62358	0.948378	1403.69	-1.56058	7.93528e-09
ENSMUSG00000025203.6	Scd2	3043.98	1264.4	1.26751	0.948378	28802.9	1.32554	6.34692e-08
ENSMUSG00000021938.12	Pspc1	57.9049	173.206	-1.58073	0.948306	1518.61	-1.51771	6.94274e-09
ENSMUSG00000024965.9	Fermt3	59.5561	1.26573	5.5562	0.94827	411.035	5.62141	8.24189e-45
ENSMUSG00000020154.10	Ptprb	58.5156	0.326781	7.48435	0.948197	396.072	9.55562	1.09557e-17
ENSMUSG00000041444.14	Arhgap32	31.189	115.835	-1.89297	0.948125	963.57	-1.83104	1.12648e-12
ENSMUSG00000024986.12	Hhex	59.5583	1.66299	5.16245	0.947981	411.634	5.21302	1.28253e-28
ENSMUSG00000032946.16	Rasgrp2	41.3748	137.522	-1.73283	0.9478	1172.81	-1.67716	2.34722e-09
ENSMUSG00000027500.10	Stmn2	18.021	89.1872	-2.30716	0.947764	701.543	-2.25226	2.859e-16
ENSMUSG00000005836.10	Gata6	57.8487	0.36331	7.31494	0.947764	394.237	7.37056	1.85081e-37
ENSMUSG00000032376.12	Usp3	89.8418	18.4698	2.28222	0.947583	727.856	2.33918	5.96191e-18
ENSMUSG00000074637.7	Sox2	10.9812	72.5737	-2.72441	0.947403	546.795	-2.65825	5.76568e-15
ENSMUSG00000039985.14	Sinhcaf	86.8563	237.98	-1.45414	0.947294	2137.48	-1.39804	6.37039e-05
ENSMUSG00000037896.17	Rcor1	125.896	36.702	1.7783	0.947078	1091.21	1.83783	1.05676e-13
ENSMUSG00000015889.8	Lta4h	213.465	76.7682	1.47542	0.946969	1941.01	1.53279	5.21348e-08
ENSMUSG00000040699.13	Limd2	221.743	80.1748	1.46767	0.946969	2021.69	1.52873	1.58565e-08
ENSMUSG00000000149.10	Gna12	156.835	51.6179	1.6033	0.946572	1396.03	1.66501	4.7271e-07
ENSMUSG00000038976.12	Ppp1r9b	68.6428	9.15112	2.90709	0.946391	524.296	2.97109	2.43545e-21
ENSMUSG00000035246.16	Pcyt1b	141.418	44.0572	1.68251	0.946319	1243.28	1.74129	2.85919e-12
ENSMUSG00000039115.13	Itga9	59.773	3.36881	4.14918	0.946283	426.719	4.21047	1.73853e-40
ENSMUSG00000022111.9	Uchl3	39.461	130.885	-1.7298	0.946138	1121.86	-1.66099	0.000971444
ENSMUSG00000045659.18	Plekha7	15.8825	83.6534	-2.39698	0.946102	649.761	-2.33754	1.06417e-10
ENSMUSG00000031799.10	Tpm4	710.693	297.598	1.25586	0.946066	6750.05	1.31383	6.90995e-06
ENSMUSG00000025809.15	Itgb1	598.169	247.411	1.27364	0.945958	5665.64	1.3329	1.21229e-05
ENSMUSG00000068744.12	Psrc1	66.3079	189.697	-1.51644	0.945849	1679.66	-1.45859	3.63706e-07
ENSMUSG00000028364.15	Tnc	56.1247	0.239241	7.87403	0.945849	380.745	7.9091	3.87489e-30
ENSMUSG00000038344.14	Txlng	23.8206	99.2583	-2.05898	0.945813	809.317	-1.99107	8.83249e-05
ENSMUSG00000001098.15	Kctd10	158.952	53.5143	1.5706	0.945669	1422.77	1.62954	5.03551e-10
ENSMUSG00000047045.17	Tmem164	154.699	51.6804	1.58177	0.945596	1383.25	1.64343	9.45101e-10
ENSMUSG00000016487.15	Ppfibp1	196.79	69.8604	1.49411	0.945452	1788.86	1.55736	1.50977e-09
ENSMUSG00000017707.9	Serinc3	193.468	68.5522	1.49682	0.945307	1757.75	1.5561	1.68977e-07
ENSMUSG00000026824.11	Kcnj3	0.665873	55.9321	-6.39229	0.945018	368.625	-6.23818	1.38106e-27
ENSMUSG00000003309.14	Ap1m2	0.732863	56.0134	-6.25609	0.945018	368.638	-6.17272	1.26209e-44
ENSMUSG00000063810.7	Alms1	35.4366	119.975	-1.75943	0.944766	1022.69	-1.68527	0.0011272
ENSMUSG00000031353.13	Rbbp7	773.943	330.929	1.2257	0.944549	7401.17	1.28425	0.000113383
ENSMUSG00000040209.12	Zfp704	94.9298	21.823	2.12101	0.94444	784.245	2.18189	2.99438e-15
ENSMUSG00000040289.8	Hey1	59.2644	4.2223	3.81106	0.944404	427.249	3.86003	6.07084e-24
ENSMUSG00000017652.16	Cd40	56.2437	1.66299	5.07984	0.944332	390.669	5.13591	4.11767e-39
ENSMUSG00000036834.16	Plch1	14.272	77.9813	-2.44994	0.94426	603.97	-2.37561	1.25143e-09
ENSMUSG00000028519.16	Dab1	3.58746	57.947	-4.0137	0.944043	400.834	-3.96279	1.53365e-36
ENSMUSG00000000958.10	Slc7a7	5.14368	59.9993	-3.54407	0.944043	424.334	-3.49958	8.50158e-25
ENSMUSG00000032348.6	Gsta4	121.077	305.434	-1.33494	0.943899	2802.65	-1.27755	1.02387e-06
ENSMUSG00000007279.14	Scube2	54.0723	0.166908	8.33969	0.94379	367.317	8.43943	1.47127e-25
ENSMUSG00000044433.16	Camsap3	7.84103	64.288	-3.03543	0.943754	469.567	-2.98323	1.57745e-12
ENSMUSG00000030283.7	St8sia1	54.143	0.36331	7.21943	0.943682	368.633	7.27268	8.47955e-36
ENSMUSG00000044349.16	Snhg11	39.9707	128.609	-1.68598	0.943646	1106.3	-1.62966	8.71124e-10
ENSMUSG00000032387.15	Rbpms2	116.389	294.562	-1.33962	0.943646	2699.06	-1.28264	7.64684e-06
ENSMUSG00000048583.16	Igf2	53.7656	0.166908	8.33149	0.943501	364.155	8.42548	1.6543e-24
ENSMUSG00000090523.2	Gypc	54.3286	1.14611	5.56689	0.94314	373.639	5.62793	1.50062e-32
ENSMUSG00000039831.16	Arhgap29	138.763	45.3872	1.61226	0.942923	1241.7	1.67913	0.000223017
ENSMUSG00000025791.18	Pgm1	121.361	37.3629	1.69963	0.942851	1063.2	1.75803	2.16203e-10
ENSMUSG00000044117.12	Bmerb1	0.36376	53.4019	-7.19776	0.942815	347.601	-8.5729	1.23911e-25
ENSMUSG00000031349.4	Nsdhl	173.864	62.0253	1.48703	0.942779	1579.43	1.54357	1.78187e-08
ENSMUSG00000059248.13	Septin9	237.264	89.8664	1.40064	0.942706	2189.36	1.46308	6.30549e-06
ENSMUSG00000021678.9	F2rl1	1.23821	53.867	-5.44308	0.942309	358.235	-5.39274	1.88006e-45
ENSMUSG00000034285.15	Nipsnap1	55.1582	158.923	-1.52668	0.942128	1406.38	-1.4669	1.81778e-09
ENSMUSG00000027523.20	Gnas	1010.8	443.546	1.18834	0.942092	9706.66	1.24569	3.82737e-05
ENSMUSG00000050917.5	Fgf4	0.366431	52.7277	-7.16887	0.941912	345.143	-7.08368	3.13144e-39
ENSMUSG00000026837.16	Col5a1	65.4644	9.76865	2.74448	0.941695	504.503	2.80144	7.54588e-11
ENSMUSG00000060510.14	Zfp266	151.446	361.945	-1.25697	0.941442	3388.29	-1.19052	0.00737421
ENSMUSG00000040043.17	Rbms2	123.137	38.9257	1.66147	0.941334	1086.69	1.72314	1.72974e-10
ENSMUSG00000037306.13	Man1c1	54.7979	3.11178	4.13831	0.941189	390.37	4.19173	2.25617e-32
ENSMUSG00000046314.16	Stxbp6	3.84317	55.4731	-3.85142	0.941045	387.241	-3.76629	1.20986e-15
ENSMUSG00000019960.8	Dusp6	18.1763	82.3122	-2.17905	0.940972	658.195	-2.11927	1.51811e-15
ENSMUSG00000031226.13	Pbdc1	46.8564	138.873	-1.56745	0.940972	1223.03	-1.49695	0.000796632
ENSMUSG00000028530.14	Jak1	154.707	53.8399	1.52279	0.940647	1397.84	1.5827	7.0821e-11
ENSMUSG00000047844.3	Bex4	37.4366	119.07	-1.66928	0.940503	1027.52	-1.60699	2.42871e-10
ENSMUSG00000025328.9	Padi3	61.4239	7.86759	2.96481	0.940431	467.596	3.03013	5.3706e-23
ENSMUSG00000018666.13	Cbx1	205.751	471.07	-1.19504	0.939816	4458.53	-1.13479	3.0058e-05
ENSMUSG00000033460.14	Armcx1	44.7276	132.746	-1.56943	0.939708	1167.92	-1.50495	2.73495e-05
ENSMUSG00000031523.16	Dlc1	91.691	22.8539	2.00434	0.939491	766.928	2.05988	2.34084e-09
ENSMUSG00000020186.7	Csrp2	206.857	79.4739	1.38008	0.939022	1917.6	1.44146	6.32201e-09
ENSMUSG00000027624.20	Epb41l1	54.9353	4.39811	3.64278	0.938913	400.978	3.70143	2.84913e-32
ENSMUSG00000022474.15	Pmm1	35.7455	114.793	-1.68321	0.938913	986.675	-1.62253	1.50267e-07
ENSMUSG00000034673.14	Pbx2	146.342	51.0357	1.51976	0.938805	1322.31	1.57956	1.55133e-10
ENSMUSG00000025608.9	Podxl	691.328	308.841	1.1625	0.938769	6685.25	1.22177	3.2693e-07
ENSMUSG00000029406.15	Pitpnm2	69.2086	12.2751	2.49522	0.938733	546.553	2.55404	3.32469e-10
ENSMUSG00000036644.15	Tbc1d9b	81.082	18.3734	2.14176	0.938733	667.977	2.20518	4.93348e-10
ENSMUSG00000033565.18	Rbfox2	303.59	126.926	1.25814	0.938733	2882.46	1.32082	2.92704e-07
ENSMUSG00000023942.15	Slc29a1	102.676	29.5353	1.79758	0.938516	884.81	1.85344	9.66408e-09
ENSMUSG00000062380.4	Tubb3	4.37556	54.5607	-3.64032	0.93848	383.666	-3.5849	1.19055e-26
ENSMUSG00000020387.15	Jade2	12.9375	70.1212	-2.4383	0.938408	542.795	-2.3769	2.21776e-16
ENSMUSG00000031875.7	Cmtm3	55.9158	5.74227	3.28356	0.938119	414.853	3.34113	3.01459e-22
ENSMUSG00000068566.12	Myadm	121.973	40.6334	1.58583	0.937721	1089.18	1.64299	4.3951e-10
ENSMUSG00000026187.9	Xrcc5	51.335	145.352	-1.50153	0.937685	1292.66	-1.44329	4.41439e-08
ENSMUSG00000020263.14	Appl2	86.2993	21.1137	2.03117	0.937685	719.7	2.08563	4.00372e-11
ENSMUSG00000069806.5	Cacng7	2.58524	51.9871	-4.32978	0.937541	355.044	-4.2947	9.96237e-32
ENSMUSG00000022587.14	Ly6e	20.6948	85.0785	-2.03953	0.937541	692.05	-1.98124	1.10894e-10
ENSMUSG00000031432.3	Prps1	68.7871	183.346	-1.41436	0.937541	1658.35	-1.35791	6.32903e-06
ENSMUSG00000037892.13	Pcdh18	71.1734	13.7039	2.37675	0.937468	573.583	2.44414	1.39562e-11
ENSMUSG00000096210.2	H1f0	222.481	88.8867	1.32364	0.937288	2083.91	1.38311	7.85132e-09
ENSMUSG00000027993.16	Trim2	4.61459	54.1282	-3.55211	0.937252	383.499	-3.47363	3.57994e-19
ENSMUSG00000023903.8	Mmp25	0.592307	49.5605	-6.3867	0.937143	325.44	-6.29004	4.80918e-35
ENSMUSG00000049288.4	Lix1l	52.167	3.05279	4.09494	0.937107	372.622	4.15567	3.04959e-34
ENSMUSG00000032679.12	Cd59a	50.7801	1.8121	4.80853	0.937071	355.078	4.85985	1.2836e-37
ENSMUSG00000026640.12	Plxna2	51.5209	2.56541	4.3279	0.937035	365.33	4.39048	2.58179e-37
ENSMUSG00000057530.14	Ece1	103.059	30.4221	1.76028	0.937035	895.537	1.82378	8.39877e-09
ENSMUSG00000055612.15	Cdca7	145.99	338.511	-1.21333	0.936963	3186.32	-1.15613	9.83928e-06
ENSMUSG00000022456.18	Septin3	12.4307	68.277	-2.45749	0.936854	527.469	-2.40495	1.05169e-15
ENSMUSG00000036825.12	Ssx2ip	104.67	31.6407	1.72599	0.936349	913.929	1.78396	5.05585e-12
ENSMUSG00000056091.12	St3gal5	54.6693	5.86469	3.2206	0.93606	408.717	3.2811	3.67129e-28
ENSMUSG00000033904.16	Ccp110	55.0187	149.93	-1.4463	0.935771	1349.55	-1.37797	0.000266975
ENSMUSG00000039323.18	Igfbp2	46.211	132.863	-1.52363	0.935734	1174.74	-1.4584	4.71067e-05
ENSMUSG00000026482.13	Rgl1	58.6204	8.28263	2.82324	0.935698	450.577	2.88585	1.47813e-20
ENSMUSG00000063450.14	Syne2	31.3558	103.329	-1.72044	0.935698	882.89	-1.65267	5.95359e-06
ENSMUSG00000040713.12	Creg1	54.3845	5.98876	3.18286	0.935445	406.404	3.23792	6.38781e-24
ENSMUSG00000025265.14	Fgd1	31.9078	104.205	-1.70744	0.935409	891.164	-1.65145	9.67552e-06
ENSMUSG00000040479.12	Dgkz	171.514	65.571	1.3872	0.935337	1584.43	1.44738	6.12914e-05
ENSMUSG00000058006.12	Mdn1	285.187	629.484	-1.14226	0.935229	6019.35	-1.07911	9.95235e-05
ENSMUSG00000027111.16	Itga6	80.9743	202.059	-1.31924	0.935156	1861.61	-1.2587	1.89896e-07
ENSMUSG00000045667.14	Smtnl2	78.2827	17.9651	2.12349	0.935084	645.007	2.17884	2.73499e-11
ENSMUSG00000002844.9	Adprh	70.3542	14.2258	2.30613	0.935012	567.614	2.36421	2.30456e-13
ENSMUSG00000029191.16	Rfc1	136.175	312.189	-1.19696	0.93494	2956.13	-1.13046	0.00115479
ENSMUSG00000031557.16	Plekha2	76.1426	17.268	2.1406	0.934867	627.575	2.20082	4.18639e-16
ENSMUSG00000028124.15	Gclm	71.283	182.053	-1.35273	0.934651	1666.27	-1.29295	2.03989e-07
ENSMUSG00000091337.3	Eid1	89.2619	24.3101	1.87649	0.934578	762.971	1.93343	3.35242e-09
ENSMUSG00000045312.12	Lhfpl2	53.7655	5.95762	3.17387	0.934434	403.416	3.23259	4.54818e-24
ENSMUSG00000054720.12	Lrrc8c	85.3542	22.3337	1.93424	0.934398	720.915	1.98867	2.23297e-09
ENSMUSG00000020086.6	Macroh2a2	62.3479	10.4953	2.5706	0.934362	490.527	2.63635	6.33776e-14
ENSMUSG00000018451.7	6330403K07Rik	53.9468	6.12008	3.13991	0.934326	405.216	3.19636	9.1823e-25
ENSMUSG00000022947.8	Cbr3	0.943696	48.0791	-5.67094	0.934145	318.647	-5.60091	1.58648e-42
ENSMUSG00000045180.13	Shroom2	26.8656	93.8049	-1.8039	0.934145	791.226	-1.74565	1.34168e-11
ENSMUSG00000061411.12	Nol4l	64.1536	11.2792	2.50786	0.934109	506.176	2.5639	8.31844e-14
ENSMUSG00000033863.2	Klf9	13.0693	67.6531	-2.37197	0.933964	528.92	-2.30522	1.23301e-11
ENSMUSG00000010760.5	Phlda2	50.3487	3.24639	3.95505	0.93382	362.623	4.02687	2.84195e-25
ENSMUSG00000068876.16	Cgn	5.63867	53.1051	-3.23542	0.933784	382.732	-3.16202	3.13658e-17
ENSMUSG00000058454.15	Dhcr7	188.435	75.6004	1.31761	0.933784	1764.93	1.37624	8.52667e-07
ENSMUSG00000038305.15	Spats2l	49.7686	2.94207	4.08034	0.933495	356.242	4.14702	5.65193e-33
ENSMUSG00000001056.3	Nhp2	111.11	259.569	-1.22412	0.933422	2437.08	-1.16475	1.15691e-05
ENSMUSG00000004040.16	Stat3	66.2428	12.6367	2.39014	0.933386	529.621	2.45011	1.08348e-12
ENSMUSG00000037062.13	Sh3glb1	127.905	45.7393	1.48356	0.932881	1166.12	1.54505	2.09921e-06
ENSMUSG00000022263.10	Trio	85.5144	208.106	-1.28308	0.932844	1928.66	-1.22153	0.000162059
ENSMUSG00000033032.15	Afap1l1	49.944	3.42055	3.86801	0.932844	359.291	3.92514	8.36968e-26
ENSMUSG00000054008.9	Ndst1	110.483	36.6747	1.59097	0.932664	986.926	1.65328	3.11191e-10
ENSMUSG00000025702.15	Marchf8	127.412	45.7653	1.47718	0.932628	1160.19	1.53557	2.31751e-09
ENSMUSG00000030946.13	Lhpp	11.353	62.9374	-2.47084	0.932592	485.328	-2.41434	1.37941e-15
ENSMUSG00000046718.8	Bst2	9.16456	58.8909	-2.68391	0.932519	444.057	-2.63296	3.32483e-14
ENSMUSG00000022205.15	Sub1	235.715	516.887	-1.13281	0.932447	4965.18	-1.06826	0.00219805
ENSMUSG00000026547.15	Tagln2	156.962	59.9703	1.38809	0.932375	1447.13	1.44191	0.000107046
ENSMUSG00000026994.9	Galnt3	0.759658	46.7642	-5.94391	0.932266	309.439	-5.90101	3.02724e-36
ENSMUSG00000058799.16	Nap1l1	834.219	1776.61	-1.09063	0.93223	17231.1	-1.02872	0.00421459
ENSMUSG00000037815.7	Ctnna1	807.744	376.59	1.1009	0.932014	7912.38	1.16033	2.16602e-06
ENSMUSG00000063334.16	Krr1	78.0425	191.254	-1.29316	0.931977	1776.13	-1.22418	0.00443126
ENSMUSG00000057058.16	Skap1	46.1772	0.426746	6.75766	0.931977	314.693	6.76592	1.40448e-27
ENSMUSG00000054693.14	Adam10	95.5536	28.903	1.72509	0.931941	839.798	1.79239	8.20428e-05
ENSMUSG00000039477.16	Tnrc18	53.9283	6.62574	3.02489	0.931508	406.776	3.08528	1.36378e-12
ENSMUSG00000030560.17	Ctsc	56.203	8.30439	2.7587	0.931508	434.074	2.8133	1.17656e-19
ENSMUSG00000038664.16	Herc1	383.746	174.478	1.13711	0.931508	3737.6	1.20118	9.84371e-06
ENSMUSG00000068699.12	Flnc	132.08	48.7248	1.43869	0.931472	1210.35	1.50185	1.4451e-05
ENSMUSG00000044258.10	Ctla2a	45.8716	0.5	6.51953	0.931363	310.802	11.6467	5.91831e-14
ENSMUSG00000085795.8	Zfp703	45.6442	0.329367	7.11459	0.931255	309.771	7.18533	1.40826e-27
ENSMUSG00000031995.9	St14	1.45068	46.7264	-5.00943	0.931183	312.832	-4.93994	6.87761e-31
ENSMUSG00000024304.14	Cdh2	103.115	33.2548	1.63261	0.931147	914.735	1.69202	5.09322e-11
ENSMUSG00000054667.7	Irs4	1.8975	47.0177	-4.63103	0.930966	318.453	-4.59639	5.12667e-35
ENSMUSG00000035305.5	Ror1	2.82944	48.018	-4.08499	0.93093	331.18	-4.02659	2.66332e-35
ENSMUSG00000074227.12	Spint2	9.00378	57.5112	-2.67524	0.930858	434.234	-2.61921	1.05018e-17
ENSMUSG00000039316.14	Rftn1	48.6294	3.46339	3.81157	0.930785	351.709	3.87483	1.12518e-31
ENSMUSG00000016528.10	Mapkapk2	81.8765	22.1579	1.88563	0.930749	696.906	1.94145	1.71528e-10
ENSMUSG00000027787.14	Nmd3	90.8371	214.49	-1.23956	0.930749	2014.71	-1.17635	0.00533824
ENSMUSG00000052684.4	Jun	50.2639	4.95221	3.34338	0.93046	372.667	3.40982	3.05511e-23
ENSMUSG00000028807.2	Zbtb8a	1.82722	46.5936	-4.67241	0.93046	314.861	-4.63598	7.63896e-35
ENSMUSG00000030315.15	Vgll4	50.5316	5.38786	3.2294	0.93028	377.326	3.29437	1.97512e-24
ENSMUSG00000050071.8	Bex1	85.3513	202.985	-1.24989	0.930243	1897	-1.18819	1.47059e-06
ENSMUSG00000038510.12	Rpf2	41.6913	118.361	-1.50538	0.930063	1055.65	-1.43711	0.00606995
ENSMUSG00000001729.14	Akt1	125.374	45.7633	1.45397	0.92981	1145.92	1.51709	4.68521e-06
ENSMUSG00000071658.5	Gng3	1.2918	45.5631	-5.14042	0.92981	304.408	-5.12115	2.11937e-32
ENSMUSG00000031636.7	Pdlim3	49.939	5.10578	3.28997	0.929774	371.685	3.35646	4.07064e-24
ENSMUSG00000060260.13	Pwwp2b	52.3905	6.26968	3.06284	0.929702	395.621	3.12928	4.69366e-19
ENSMUSG00000102918.1	Pcdhgc3	46.9216	2.56261	4.19457	0.929702	333.728	4.26342	2.51159e-21
ENSMUSG00000020340.16	Cyfip2	5.7059	50.5063	-3.14594	0.929629	365.887	-3.0947	1.70008e-13
ENSMUSG00000030824.17	Nucb1	117.957	41.7625	1.49798	0.929485	1069.48	1.56108	7.26319e-06
ENSMUSG00000029103.16	Lrpap1	114.557	40.0006	1.51796	0.929413	1035.52	1.57885	1.2447e-09
ENSMUSG00000034848.17	Ttc21b	38.5141	111.86	-1.53823	0.92934	988.433	-1.47588	5.03804e-08
ENSMUSG00000038193.4	Hand2	44.043	0.0812298	9.08269	0.929304	298.74	9.14548	2.21886e-16
ENSMUSG00000026833.18	Olfm1	66.7225	14.6658	2.18571	0.929051	546.568	2.24592	4.20535e-14
ENSMUSG00000074748.3	Atxn7l3b	177.546	73.3809	1.27471	0.928943	1679.47	1.33289	6.57245e-07
ENSMUSG00000035901.14	Dennd5a	151.417	59.4162	1.3496	0.928835	1410.62	1.40966	8.52941e-08
ENSMUSG00000034993.7	Vat1	161.971	65.5005	1.30615	0.928835	1520.81	1.36657	5.64197e-06
ENSMUSG00000039286.12	Fndc3b	51.4783	6.00656	3.09936	0.928798	388.078	3.16245	9.37234e-26
ENSMUSG00000022817.15	Itgb5	86.5667	25.5879	1.75835	0.928546	752.181	1.82044	1.10923e-09
ENSMUSG00000023018.5	Smarcd1	115.686	258.85	-1.1619	0.928401	2461.01	-1.10355	0.000915848
ENSMUSG00000035914.11	Cd276	26.0132	87.0191	-1.74209	0.928329	739.956	-1.69052	1.73884e-05
ENSMUSG00000038007.14	Acer2	7.77569	53.426	-2.7805	0.928257	399.793	-2.73124	7.13143e-18
ENSMUSG00000030770.15	Parva	63.8388	13.1075	2.28404	0.928257	516.11	2.33908	5.00661e-13
ENSMUSG00000000532.11	Acvr1b	106.48	36.2779	1.55342	0.928184	956.316	1.61517	5.12829e-08
ENSMUSG00000027660.16	Skil	103.571	235.433	-1.1847	0.928148	2236.31	-1.1173	0.00372127
ENSMUSG00000015202.13	Cnksr3	20.4906	76.8551	-1.90718	0.927823	637.829	-1.84862	5.47753e-12
ENSMUSG00000027074.14	Slc43a3	56.3153	9.35313	2.59001	0.927787	441.375	2.64576	4.89041e-18
ENSMUSG00000038526.14	Car14	41.2488	115.272	-1.48261	0.927679	1027.58	-1.42302	1.40853e-07
ENSMUSG00000067889.6	Sptbn2	1.08425	44.3829	-5.35523	0.927643	295.014	-5.28813	7.8813e-29
ENSMUSG00000097195.10	Snhg5	128.877	286.623	-1.15317	0.92757	2737.23	-1.09623	0.000315572
ENSMUSG00000020661.15	Dnmt3a	173.433	374.748	-1.11154	0.92739	3606.67	-1.05083	0.000113303
ENSMUSG00000036275.13	9530068E07Rik	97.9249	32.2344	1.60308	0.927281	872.315	1.66128	1.38863e-10
ENSMUSG00000034595.17	Ppp1r18	72.0968	17.9328	2.00733	0.927281	604.336	2.06837	1.7714e-12
ENSMUSG00000018849.6	Wwc1	6.84679	51.5517	-2.91252	0.927245	380.701	-2.844	4.31747e-14
ENSMUSG00000028465.16	Tln1	206.887	90.2075	1.19752	0.92692	1985.22	1.25911	0.000124568
ENSMUSG00000056493.9	Foxk1	97.2699	32.0762	1.60049	0.92692	865.66	1.66023	3.90603e-07
ENSMUSG00000071454.13	Dtnb	19.0095	73.865	-1.95817	0.92692	608.35	-1.89545	1.70709e-11
ENSMUSG00000078429.9	Ctdsp2	192.341	83.0279	1.212	0.926487	1840.59	1.27197	2.56393e-06
ENSMUSG00000026872.18	Zeb2	72.3186	18.3708	1.97695	0.92645	615.636	2.05544	0.00138395
ENSMUSG00000021457.14	Syk	5.16694	48.2765	-3.22394	0.92645	348.251	-3.16124	4.93849e-21
ENSMUSG00000036523.16	Greb1	92.1685	29.5047	1.64333	0.926342	814.16	1.70168	1.76979e-07
ENSMUSG00000021451.16	Sema4d	7.68684	52.1393	-2.76191	0.926234	390.206	-2.69869	2.6675e-14
ENSMUSG00000030605.15	Mfge8	58.2351	10.5526	2.46429	0.926089	463.086	2.52768	1.59071e-17
ENSMUSG00000040322.10	Slc25a24	61.6378	12.6964	2.27939	0.925836	500.872	2.33906	9.63457e-13
ENSMUSG00000046768.13	Rhoj	42.9125	0.441954	6.60136	0.925836	291.292	7.79102	1.91199e-24
ENSMUSG00000038910.7	Plcl2	58.0535	10.6139	2.45142	0.925692	461.811	2.50445	2.36489e-12
ENSMUSG00000050473.5	Slc35d3	1.83051	44.2386	-4.59499	0.925656	299.882	-4.53236	1.33221e-37
ENSMUSG00000032849.14	Abcc4	4.10456	46.7416	-3.50941	0.92562	331.115	-3.46354	1.41271e-22
ENSMUSG00000035311.16	Gnptab	23.5924	80.7029	-1.7743	0.925547	683.998	-1.71041	6.02914e-10
ENSMUSG00000079111.3	Kdelr2	116.117	42.6107	1.44629	0.925403	1061.05	1.50033	1.36681e-06
ENSMUSG00000000031.16	H19	42.6429	0.487379	6.45112	0.925078	291.564	6.51133	2.67785e-34
ENSMUSG00000023186.14	Vwa5a	77.9862	22.1591	1.81532	0.925042	673.755	1.87946	3.71252e-10
ENSMUSG00000031310.16	Zmym3	68.0122	16.617	2.03313	0.924789	568.29	2.09551	1.06541e-11
ENSMUSG00000003934.5	Efnb3	50.3158	6.92068	2.86203	0.92468	385.806	2.92156	1.6703e-23
ENSMUSG00000045377.5	Tmem88	50.8651	7.39636	2.78179	0.924644	392.132	2.84122	6.14774e-21
ENSMUSG00000029363.14	Rfc5	83.9213	191.138	-1.1875	0.924572	1809.68	-1.1275	5.88858e-06
ENSMUSG00000052915.14	Msl1	152.876	62.9531	1.28001	0.924572	1442.34	1.33777	1.16807e-06
ENSMUSG00000027018.11	Hat1	209.452	437.677	-1.06324	0.924536	4267.69	-1.00625	0.00353354
ENSMUSG00000021215.15	Net1	174.526	74.7894	1.22253	0.924391	1665.92	1.27926	2.0101e-06
ENSMUSG00000038740.9	Mvb12b	61.4874	13.0073	2.24097	0.924355	499.907	2.29961	1.27225e-12
ENSMUSG00000021018.8	Polr2h	53.7054	134.698	-1.32659	0.924319	1237.82	-1.27245	3.05731e-05
ENSMUSG00000020700.11	Map3k3	122.65	46.1245	1.41094	0.924102	1128.54	1.47011	1.46992e-06
ENSMUSG00000030890.16	Ilk	164.642	69.7457	1.23916	0.924066	1567.36	1.29944	7.00695e-07
ENSMUSG00000004798.14	Ulk2	54.2605	9.12839	2.57147	0.92403	427.668	2.63158	1.20086e-15
ENSMUSG00000042354.7	Gnl3	274.971	563.913	-1.03619	0.923958	5537.01	-0.974355	0.00436321
ENSMUSG00000023832.14	Acat2	378.903	179.977	1.07401	0.923741	3732.89	1.13173	7.55173e-06
ENSMUSG00000026429.9	Ube2t	23.7067	79.64	-1.7482	0.923524	678.171	-1.69286	3.93198e-09
ENSMUSG00000036699.12	Zcchc12	56.226	10.2244	2.45922	0.923488	447.057	2.5168	1.14495e-18
ENSMUSG00000027177.14	Hipk3	77.1291	22.3478	1.78715	0.923416	671.131	1.85529	8.82649e-06
ENSMUSG00000028906.17	Epb41	301.602	140.853	1.09845	0.923416	2959.31	1.16122	1.06399e-05
ENSMUSG00000040451.18	Sgms1	77.9733	22.7862	1.77482	0.923344	677.477	1.83533	1.57968e-08
ENSMUSG00000032816.15	Igdcc4	13.381	61.4748	-2.19981	0.923271	489.723	-2.14267	6.16616e-14
ENSMUSG00000028691.12	Prdx1	1304.66	2652.52	-1.02369	0.923163	26070.9	-0.969391	0.00328851
ENSMUSG00000018476.7	Kdm6b	69.1302	17.8254	1.95538	0.923091	580.317	2.00735	4.27517e-05
ENSMUSG00000058297.16	Spock2	0.930298	42.0969	-5.49988	0.922874	279.491	-5.41571	6.93822e-35
ENSMUSG00000026657.17	Frmd4a	73.0217	20.2145	1.85293	0.922802	625.843	1.91452	2.84617e-12
ENSMUSG00000056999.15	Ide	135.214	289.084	-1.09624	0.922766	2796.46	-1.03415	9.49438e-05
ENSMUSG00000039126.10	Prune2	2.64869	43.8509	-4.04925	0.92273	303.152	-3.98119	1.93542e-29
ENSMUSG00000063785.12	Utp14a	168.172	353.079	-1.07006	0.922693	3433.97	-1.01019	3.17353e-05
ENSMUSG00000021707.5	Dhfr	87.2205	195.123	-1.16164	0.922621	1861.87	-1.09876	0.000888414
ENSMUSG00000025278.9	Flnb	303.206	142.633	1.08799	0.922513	2975.02	1.1477	0.000542765
ENSMUSG00000006369.14	Fbln1	68.9162	17.92	1.94327	0.922368	582.369	2.00551	3.23654e-08
ENSMUSG00000021242.9	Npc2	298.88	140.881	1.08508	0.922224	2935.29	1.1424	2.69968e-05
ENSMUSG00000025366.8	Esyt1	72.4082	20.0759	1.85069	0.922188	620.127	1.91137	5.35761e-10
ENSMUSG00000022385.11	Gtse1	61.3387	147.365	-1.26452	0.922152	1370.3	-1.20665	0.000493762
ENSMUSG00000029911.14	Ssbp1	77.1901	176.173	-1.1905	0.922079	1669.84	-1.12835	0.000212752
ENSMUSG00000031239.5	Itm2a	119.594	45.6766	1.38862	0.921971	1108.19	1.44639	5.75668e-05
ENSMUSG00000039456.10	Morc3	68.7041	160.515	-1.22424	0.921826	1512.33	-1.15971	0.00408424
ENSMUSG00000031403.14	Dkc1	241.968	495.524	-1.03414	0.92161	4869.08	-0.970859	0.00675747
ENSMUSG00000027203.15	Dut	152.344	318.808	-1.06535	0.921393	3098.81	-1.01146	0.00248686
ENSMUSG00000031740.8	Mmp2	84.4709	27.2253	1.6335	0.921321	748.096	1.69208	1.16322e-09
ENSMUSG00000025246.13	Tbl1x	296.418	140.283	1.07929	0.921285	2919.04	1.13822	4.06126e-06
ENSMUSG00000031904.5	Slc7a6	143.972	60.4389	1.25224	0.920996	1367.34	1.31164	1.2188e-07
ENSMUSG00000034981.9	Parm1	44.3143	3.76887	3.55557	0.920959	324.418	3.60728	7.98868e-24
ENSMUSG00000029522.12	Pla2g1b	0.337991	40.6393	-6.90974	0.920959	265.99	-6.83995	1.5207e-31
ENSMUSG00000003348.10	Mob3a	65.5205	16.3138	2.00585	0.920959	549.79	2.06674	1.47748e-14
ENSMUSG00000022051.15	Bnip3l	278.325	130.888	1.08844	0.920959	2739.81	1.14818	0.000424393
ENSMUSG00000026124.4	Cfc1	40.4678	0.205299	7.62291	0.920851	274.883	7.69682	7.62023e-25
ENSMUSG00000025647.16	Shisa5	54.7847	10.201	2.42506	0.920851	436.081	2.48068	1.2493e-13
ENSMUSG00000026641.13	Usf1	53.3796	131.509	-1.30081	0.920779	1214.69	-1.2388	6.57368e-05
ENSMUSG00000037788.14	Vopp1	53.9574	9.87	2.4507	0.920779	429.115	2.5074	1.14533e-17
ENSMUSG00000078952.9	Lncenc1	2.49145	42.7917	-4.10227	0.920779	295.269	-4.04659	6.34381e-28
ENSMUSG00000041057.10	Wdr43	222.379	454.396	-1.03093	0.920707	4467.55	-0.967393	0.0050219
ENSMUSG00000000078.7	Klf6	178.391	79.5077	1.16587	0.920598	1728.19	1.2273	8.16457e-05
ENSMUSG00000036667.14	Tcaf1	85.4175	28.2251	1.59755	0.920418	762.89	1.66149	1.88308e-09
ENSMUSG00000008398.16	Elk3	42.3026	2.18876	4.27256	0.920418	299.367	4.32457	1.82834e-24
ENSMUSG00000003410.8	Elavl3	0.5	40.4913	-6.33954	0.920345	262.817	-11.5774	1.09309e-13
ENSMUSG00000020170.4	Frs2	136.904	56.5923	1.27449	0.920345	1296.73	1.33627	7.74917e-07
ENSMUSG00000029861.17	Fam131b	0.421667	40.3272	-6.57951	0.920165	264.647	-6.55577	6.53163e-34
ENSMUSG00000099083.7	Atf7	71.4577	20.1951	1.82309	0.920129	614.719	1.88173	3.02589e-12
ENSMUSG00000000125.5	Wnt3	40.4408	0.706022	5.83995	0.919876	278.18	5.92414	1.28777e-31
ENSMUSG00000027315.13	Spint1	7.16998	48.6304	-2.76182	0.919623	364.112	-2.71149	7.97837e-16
ENSMUSG00000021998.16	Lcp1	42.7071	2.96711	3.84734	0.919551	307.547	3.90346	5.4772e-25
ENSMUSG00000060548.13	Tnfrsf19	83.5485	27.3718	1.60992	0.919478	743.492	1.66569	9.94449e-08
ENSMUSG00000001288.15	Rarg	21.6672	73.5399	-1.76302	0.919478	623.352	-1.70659	1.66976e-06
ENSMUSG00000021062.15	Rab15	5.69579	46.4873	-3.02887	0.919225	340.31	-2.97729	5.65925e-20
ENSMUSG00000041598.7	Cdc42ep4	76.36	23.3869	1.70711	0.919153	668.854	1.76797	1.09264e-10
ENSMUSG00000034648.9	Lrrn1	1.70664	41.1547	-4.59182	0.919117	279.106	-4.50453	4.20783e-32
ENSMUSG00000039239.14	Tgfb2	40.2182	0.782804	5.68305	0.919081	277.219	5.75924	5.45524e-34
ENSMUSG00000038604.9	Ripor1	58.3949	12.9767	2.16992	0.919045	476.004	2.22003	7.17815e-05
ENSMUSG00000043629.12	1700019D03Rik	0.687736	40.0205	-5.86274	0.918756	265.182	-5.86261	2.27577e-28
ENSMUSG00000038545.13	Cul7	171.622	76.7466	1.16106	0.918756	1659.54	1.22491	0.00202377
ENSMUSG00000031379.13	Pir	14.6559	61.7816	-2.0757	0.918575	501.027	-2.01685	3.02521e-12
ENSMUSG00000037257.8	Aagab	34.842	96.7709	-1.47374	0.918539	864.325	-1.41549	7.40341e-08
ENSMUSG00000018585.9	Atox1	34.8775	96.8885	-1.47403	0.918539	864.278	-1.41644	2.13325e-05
ENSMUSG00000024997.7	Prdx3	185.781	83.7712	1.14908	0.918431	1800.35	1.20327	0.000214317
ENSMUSG00000024180.14	Tmem8	1.80207	40.908	-4.50465	0.918214	277.671	-4.44213	4.55584e-31
ENSMUSG00000028986.12	Klhl7	28.0732	83.7185	-1.57635	0.918178	736.968	-1.50303	0.00687526
ENSMUSG00000059049.14	Frem1	46.0629	5.80126	2.98917	0.917925	350.82	3.05637	1.8984e-18
ENSMUSG00000022895.16	Ets2	79.8276	25.8049	1.62924	0.917925	707.362	1.68896	2.26469e-08
ENSMUSG00000024043.13	Arhgap28	96.9688	35.3139	1.45729	0.917853	884.91	1.51371	6.48833e-08
ENSMUSG00000059588.13	Calcrl	39.817	0.918573	5.43785	0.917636	279.613	5.51123	7.79881e-13
ENSMUSG00000034684.12	Sema3f	52.2686	9.5767	2.44834	0.9176	414.466	2.50636	1.38742e-08
ENSMUSG00000032936.13	Camkv	3.2544	42.2266	-3.69769	0.9176	296.182	-3.6276	6.20302e-26
ENSMUSG00000040321.3	Zfp770	22.8917	74.4014	-1.70051	0.917564	641.589	-1.63106	0.00749171
ENSMUSG00000035275.14	Raver2	10.3973	53.6812	-2.3682	0.917419	419.135	-2.30169	9.30214e-15
ENSMUSG00000080316.11	Spaca6	43.7264	4.65234	3.23248	0.917419	326.598	3.29849	3.29449e-23
ENSMUSG00000024286.8	Ccny	142.621	61.7596	1.20745	0.917311	1368.91	1.26586	0.000180161
ENSMUSG00000029669.14	Tspan12	45.6459	5.74179	2.99091	0.917239	349.628	3.06017	1.43466e-07
ENSMUSG00000012396.12	Nanog	1.54776	40.285	-4.70199	0.917166	272.241	-4.65157	4.30575e-36
ENSMUSG00000024299.17	Adamts10	65.5746	17.6257	1.89546	0.917094	558.076	1.95646	2.04189e-10
ENSMUSG00000036545.9	Adamts2	39.6926	1.04429	5.24828	0.917058	275.488	5.33292	6.13596e-24
ENSMUSG00000022106.14	Rcbtb2	217.999	101.542	1.10225	0.917022	2135.62	1.15943	2.65332e-05
ENSMUSG00000023092.16	Fhl1	132.689	55.9403	1.24609	0.917022	1261.1	1.30161	1.30878e-05
ENSMUSG00000028480.14	Glipr2	130.589	54.5934	1.25823	0.91695	1238.77	1.31472	6.97863e-06
ENSMUSG00000031028.14	Tub	1.29837	39.7958	-4.93784	0.916733	267.105	-4.83853	1.93542e-29
ENSMUSG00000037012.18	Hk1	68.4926	19.4839	1.81366	0.916733	589.888	1.876	3.30621e-08
ENSMUSG00000017724.14	Etv4	5.99384	45.68	-2.93001	0.916588	336.747	-2.88815	3.99138e-11
ENSMUSG00000034723.11	Tmx4	60.774	14.8023	2.03763	0.916516	509.125	2.09851	4.63972e-09
ENSMUSG00000023008.18	Fmnl3	71.3717	21.4302	1.73571	0.916299	621.11	1.79285	4.14335e-08
ENSMUSG00000040270.16	Bach2	42.1867	3.63755	3.53575	0.916263	308.407	3.58808	2.37977e-22
ENSMUSG00000001794.13	Capns1	231.046	109.129	1.08214	0.916263	2272.76	1.14279	1.50734e-05
ENSMUSG00000049881.13	2810025M15Rik	39.4275	104.49	-1.40609	0.916227	944.96	-1.35302	2.59201e-05
ENSMUSG00000030357.10	Fkbp4	497.194	977.025	-0.974586	0.916083	9713.87	-0.91147	0.000904396
ENSMUSG00000027820.12	Mme	40.665	2.37181	4.09973	0.916047	295.086	4.1796	2.29403e-08
ENSMUSG00000039982.8	Dtx4	1.00058	39.1717	-5.29091	0.915902	261.258	-5.21143	5.37947e-37
ENSMUSG00000027303.18	Ptpra	112.122	44.4193	1.33581	0.915794	1048.02	1.39679	4.06587e-08
ENSMUSG00000054717.7	Hmgb2	356.402	702.077	-0.978123	0.915794	6978.9	-0.91622	0.000229113
ENSMUSG00000032577.16	Mapkapk3	17.6559	65.0532	-1.88147	0.915758	541.678	-1.81839	1.15853e-08
ENSMUSG00000072825.11	Cep170b	22.3396	72.6502	-1.70136	0.915721	622.057	-1.64139	1.16285e-05
ENSMUSG00000004151.17	Etv1	7.12766	46.7185	-2.7125	0.915505	352.538	-2.63805	2.2601e-10
ENSMUSG00000033318.7	Gstt2	7.44099	47.698	-2.68036	0.915469	360.091	-2.62713	9.83543e-18
ENSMUSG00000014602.15	Kif1a	90.7035	195.77	-1.10993	0.915396	1882.79	-1.04832	0.0053839
ENSMUSG00000031391.18	L1cam	42.9216	4.67903	3.19742	0.915396	321.251	3.26585	3.15245e-18
ENSMUSG00000043909.16	Trp53bp1	194.524	390.713	-1.00616	0.915324	3856.29	-0.943498	0.000268838
ENSMUSG00000021222.9	Dcaf4	36.0351	97.1052	-1.43014	0.915324	874.365	-1.37184	4.56252e-07
ENSMUSG00000029603.15	Dtx1	0.364787	38.3063	-6.71438	0.915216	250.828	-6.72792	1.57404e-27
ENSMUSG00000051278.12	Zgrf1	52.964	126.475	-1.25577	0.915107	1183.35	-1.18746	0.00310669
ENSMUSG00000049971.17	Glt1d1	18.2384	65.6159	-1.84707	0.915107	549.575	-1.7887	7.48243e-11
ENSMUSG00000004446.12	Bid	22.7326	73.103	-1.68517	0.914999	628.918	-1.62614	5.72066e-10
ENSMUSG00000017774.19	Myo1c	135.956	58.8252	1.20863	0.914999	1302.09	1.27078	6.8759e-05
ENSMUSG00000022610.10	Mapk12	16.8667	63.3426	-1.909	0.914999	525.29	-1.85777	1.57968e-08
ENSMUSG00000040732.20	Erg	37.9961	0.320471	6.88951	0.914854	259.22	6.93361	2.94683e-29
ENSMUSG00000050989.9	Selenon	66.7727	18.9905	1.81398	0.91471	573.461	1.86948	1.06046e-06
ENSMUSG00000040771.14	Oard1	53.999	127.983	-1.24495	0.91471	1196.9	-1.18629	3.16621e-06
ENSMUSG00000005087.17	Cd44	46.2113	6.94573	2.73405	0.914602	358.285	2.79295	1.48931e-20
ENSMUSG00000046743.6	Fat4	39.1821	1.63349	4.58416	0.914602	276.047	4.65175	1.58603e-33
ENSMUSG00000031342.17	Gpm6b	40.4459	2.76462	3.87084	0.914565	293.091	3.93088	6.07641e-21
ENSMUSG00000040260.8	Daam2	37.5892	0.16246	7.85409	0.914493	255.682	7.91757	2.55898e-22
ENSMUSG00000031681.16	Smad1	62.0073	16.2944	1.92806	0.914204	525.36	1.98488	1.99283e-12
ENSMUSG00000071226.11	Cecr2	109.68	228.293	-1.05759	0.913951	2225.9	-0.994367	0.00027156
ENSMUSG00000035112.17	Wnk4	37.5958	0.453436	6.37353	0.913771	256.128	6.44247	3.98294e-25
ENSMUSG00000021175.15	Cdca7l	39.7032	102.474	-1.36792	0.913735	933.786	-1.31177	6.43775e-06
ENSMUSG00000006390.15	Elovl1	62.2266	16.6432	1.9026	0.913554	528.939	1.9607	5.93627e-12
ENSMUSG00000034522.10	Zfp395	80.3373	27.3454	1.55477	0.913554	718.325	1.60765	0.000146046
ENSMUSG00000028245.15	Nsmaf	176.11	80.9904	1.12066	0.913518	1719	1.17767	6.9167e-05
ENSMUSG00000019699.16	Akt3	124.855	52.8136	1.24127	0.913482	1190.85	1.30203	2.93582e-05
ENSMUSG00000042106.5	Inka1	37.5082	0.581953	6.01016	0.913265	256.989	6.09167	9.20765e-28
ENSMUSG00000018906.14	P4ha2	49.8512	9.13497	2.44816	0.913265	396.462	2.51085	1.75467e-12
ENSMUSG00000021067.8	Sav1	108.089	43.173	1.32402	0.913084	1012.45	1.3852	1.30914e-07
ENSMUSG00000004451.14	Ralb	116.583	48.1414	1.27601	0.913012	1100.49	1.33359	4.99028e-06
ENSMUSG00000024077.15	Strn	103.007	40.407	1.35006	0.912831	962.935	1.41434	1.55954e-05
ENSMUSG00000018865.9	Sult4a1	3.45019	40.3951	-3.54943	0.912795	285.646	-3.48456	1.65498e-25
ENSMUSG00000037685.15	Atp8a1	51.9052	10.4859	2.30743	0.912687	419.939	2.36832	5.23119e-17
ENSMUSG00000034275.18	Igsf9b	27.5531	80.2082	-1.54153	0.912506	707.425	-1.47983	7.15571e-08
ENSMUSG00000021127.7	Zfp36l1	88.0108	32.0504	1.45734	0.912434	804.408	1.51366	2.14069e-06
ENSMUSG00000033767.14	Tmem131l	35.4245	94.7811	-1.41985	0.912362	854.869	-1.36178	2.55999e-06
ENSMUSG00000009585.18	Apobec3	14.8787	58.6659	-1.97927	0.912253	481.879	-1.92681	2.95768e-10
ENSMUSG00000024151.13	Msh2	219.879	432.251	-0.97516	0.912253	4298.14	-0.916497	0.000245254
ENSMUSG00000037295.7	Ldlrap1	54.6823	12.3914	2.14173	0.912217	449.957	2.20032	1.16042e-11
ENSMUSG00000022180.7	Slc7a8	53.0497	11.3193	2.22856	0.912145	431.461	2.28594	6.68604e-10
ENSMUSG00000004552.16	Ctse	36.9191	0.5	6.2063	0.912109	249.272	11.3273	4.79928e-13
ENSMUSG00000022619.5	Mapk8ip2	8.99179	49.0638	-2.44798	0.911856	379.409	-2.37796	5.43284e-12
ENSMUSG00000027217.13	Tspan18	37.7893	1.43264	4.72123	0.91182	264.413	4.78418	6.76261e-28
ENSMUSG00000008601.12	Rab25	0.714532	37.0602	-5.69673	0.91182	245.391	-5.7259	2.65901e-27
ENSMUSG00000032076.20	Cadm1	37.9869	98.1208	-1.36906	0.911567	895.583	-1.30548	3.18492e-06
ENSMUSG00000044167.6	Foxo1	21.8075	69.9416	-1.68133	0.91135	601.759	-1.62429	5.47976e-09
ENSMUSG00000022912.8	Pros1	50.7894	10.1064	2.32925	0.911242	409.601	2.38988	4.52274e-17
ENSMUSG00000024521.8	Pmaip1	10.8221	51.7777	-2.25836	0.911097	410.727	-2.18884	1.59083e-07
ENSMUSG00000041360.8	Pum3	172.244	341.068	-0.985603	0.911097	3387.8	-0.922576	0.00285382
ENSMUSG00000054364.5	Rhob	49.2135	9.19676	2.41986	0.910989	392.775	2.48058	1.55175e-16
ENSMUSG00000002778.14	Kdelr1	96.9002	37.4987	1.36966	0.9107	898.527	1.42725	5.9597e-07
ENSMUSG00000019982.15	Myb	45.3037	109.795	-1.2771	0.910592	1021.05	-1.21298	1.56762e-05
ENSMUSG00000070565.11	Rasal2	23.0953	71.3506	-1.62733	0.910447	620.641	-1.56324	1.14623e-07
ENSMUSG00000027634.14	Ndrg3	84.3094	30.5497	1.46454	0.910447	767.86	1.52024	5.88883e-07
ENSMUSG00000029287.14	Tgfbr3	42.5759	5.57372	2.93332	0.910447	324.234	2.98898	5.15435e-21
ENSMUSG00000020911.14	Krt19	37.1614	1.20675	4.94461	0.910447	258.991	5.02237	1.25202e-22
ENSMUSG00000049521.2	Cdc42ep1	36.5838	0.683781	5.74153	0.910447	250.582	5.78351	8.11426e-24
ENSMUSG00000024502.10	Jakmip2	6.76591	44.1597	-2.70637	0.910339	333.574	-2.62058	2.36742e-05
ENSMUSG00000068220.6	Lgals1	134.89	60.3013	1.16153	0.910194	1304.3	1.22202	1.77532e-05
ENSMUSG00000039431.16	Mtmr7	1.51767	37.2601	-4.6177	0.910086	252.432	-4.58805	6.00587e-31
ENSMUSG00000056972.6	Magel2	7.57661	45.7284	-2.59347	0.910014	347.967	-2.5434	3.0544e-13
ENSMUSG00000036781.13	Rps27l	192.561	378.313	-0.974264	0.909616	3759.74	-0.918712	0.00160325
ENSMUSG00000024163.17	Mapk8ip3	117.017	49.8737	1.23037	0.909616	1114.69	1.291	0.00025226
ENSMUSG00000039621.13	Prex1	59.9531	16.4033	1.86985	0.90958	511.396	1.931	2.49184e-06
ENSMUSG00000040435.12	Ppp1r15a	62.5132	18.0246	1.79419	0.909544	539.332	1.8534	8.00459e-08
ENSMUSG00000032179.7	Bmp5	35.512	0.0812298	8.77208	0.909327	243.229	8.84979	1.33999e-13
ENSMUSG00000010066.15	Cacna2d2	43.6213	6.68308	2.70645	0.909327	338.743	2.76907	1.50669e-18
ENSMUSG00000024030.7	Abcg1	10.4911	50.5315	-2.26801	0.909327	399.073	-2.20415	1.12296e-12
ENSMUSG00000036022.15	Fam122b	59.2013	15.9557	1.89156	0.909219	507.417	1.95821	1.28163e-05
ENSMUSG00000038763.12	Alpk3	38.1818	2.69393	3.8251	0.909183	275.913	3.8894	1.95755e-27
ENSMUSG00000018362.14	Kpna2	257.849	498.593	-0.951339	0.909183	4992.27	-0.889669	0.00230133
ENSMUSG00000026764.15	Kif5c	24.1377	72.3848	-1.5844	0.909147	634.31	-1.51993	1.23589e-07
ENSMUSG00000001300.16	Efnb2	110.396	46.4529	1.24885	0.908749	1049.69	1.3098	2.14944e-07
ENSMUSG00000031119.4	Gpc4	5.02828	41.2642	-3.03676	0.908713	301.995	-2.99672	4.66859e-15
ENSMUSG00000040717.6	Il17rd	125.179	55.1672	1.18211	0.908569	1206.7	1.24477	3.94293e-06
ENSMUSG00000032018.14	Sc5d	148.003	68.1674	1.11847	0.90828	1447.66	1.17747	0.000875731
ENSMUSG00000018569.12	Cldn7	0.406625	35.5106	-6.44841	0.908244	232.941	-6.47157	1.06797e-25
ENSMUSG00000026305.15	Lrrfip1	122.596	53.8811	1.18606	0.908171	1185.2	1.2543	0.000957303
ENSMUSG00000030609.18	Aen	83.3189	175.172	-1.07206	0.908135	1701.49	-1.01127	0.000158796
ENSMUSG00000025571.13	Tnrc6c	49.5903	115.33	-1.21764	0.908063	1083.52	-1.15819	0.00044806
ENSMUSG00000041075.8	Fzd7	118.004	238.826	-1.01712	0.907846	2349.89	-0.958648	0.000167521
ENSMUSG00000047446.18	Arl4a	14.7929	56.9575	-1.94498	0.90781	470.974	-1.88299	1.51969e-08
ENSMUSG00000022300.10	Dcaf13	77.3967	163.605	-1.07987	0.907593	1588.7	-1.0201	0.000369934
ENSMUSG00000044254.6	Pcsk9	3.47205	38.5612	-3.47329	0.907557	273.646	-3.4269	1.85109e-19
ENSMUSG00000003824.12	Syce2	33.6161	88.7722	-1.40096	0.907557	803.985	-1.34783	1.60293e-05
ENSMUSG00000021069.17	Pygl	38.7762	3.73212	3.3771	0.907304	286.3	3.43376	3.57747e-23
ENSMUSG00000100600.6	A230077H06Rik	35.0707	0.292839	6.90401	0.907268	238.094	9.81816	2.61755e-10
ENSMUSG00000031647.10	Mfap3l	0.861664	35.6451	-5.37043	0.907268	237.821	-5.25752	4.72517e-27
ENSMUSG00000026442.14	Nfasc	0.501027	35.2559	-6.13683	0.907232	230.426	-7.14187	0.000985175
ENSMUSG00000010663.5	Fads1	273.36	137.64	0.989902	0.907232	2741.28	1.04846	0.000429772
ENSMUSG00000040659.3	Efhd2	66.1902	20.8087	1.66943	0.907088	583.015	1.73164	1.11493e-07
ENSMUSG00000021285.15	Ppp1r13b	41.8764	6.0227	2.79765	0.906943	322.48	2.8542	5.33567e-20
ENSMUSG00000040722.7	Scamp5	18.421	62.0083	-1.75111	0.906907	526.998	-1.6963	8.79101e-08
ENSMUSG00000037725.8	Ckap2	72.7861	154.53	-1.08616	0.906726	1499.4	-1.02383	0.00135805
ENSMUSG00000086266.1	Igf2os	34.8937	0.358862	6.6034	0.906329	238.601	6.64295	5.30739e-29
ENSMUSG00000020315.18	Sptbn1	591.082	311.948	0.92205	0.906112	6035.69	0.9854	0.000210476
ENSMUSG00000003573.15	Homer3	48.4754	9.94117	2.28577	0.90604	392.725	2.3477	1.27106e-14
ENSMUSG00000024791.10	Cdca5	51.2335	116.716	-1.18784	0.906004	1104.21	-1.13006	8.40639e-05
ENSMUSG00000045103.19	Dmd	2.2872	36.7884	-4.0076	0.906004	254.905	-3.91806	1.16512e-19
ENSMUSG00000025764.14	Jade1	54.1006	121.596	-1.16838	0.905968	1158.76	-1.10229	0.00190393
ENSMUSG00000062981.5	Mrpl42	70.802	150.976	-1.09246	0.905896	1463.43	-1.0253	0.00511845
ENSMUSG00000036036.15	Zfp57	89.7005	34.8249	1.365	0.905896	833.848	1.42426	3.44336e-08
ENSMUSG00000024026.13	Glo1	150.464	295.41	-0.973299	0.905751	2937.1	-0.915961	0.000505951
ENSMUSG00000021458.17	Aopep	9.6699	47.8911	-2.30819	0.905607	376.398	-2.25959	2.02371e-11
ENSMUSG00000039089.15	L3mbtl3	90.1535	35.3584	1.35033	0.905534	839.184	1.40744	4.56911e-07
ENSMUSG00000034160.13	Ogt	547.261	289.573	0.918304	0.905534	5591.48	0.97654	0.00119638
ENSMUSG00000032724.5	Abtb2	36.4483	2.25384	4.0154	0.905318	261.276	4.08257	4.32995e-26
ENSMUSG00000054263.12	Lifr	61.3499	18.3663	1.74	0.905318	535.839	1.80233	1.66441e-09
ENSMUSG00000029201.14	Ugdh	189.381	93.0096	1.02584	0.905209	1890.21	1.08745	0.000234782
ENSMUSG00000021373.16	Cap2	54.8768	14.1384	1.95657	0.905101	463.762	2.01909	7.36217e-13
ENSMUSG00000028011.16	Tdo2	34.5228	0.5	6.10948	0.905065	234.806	11.2433	8.68283e-13
ENSMUSG00000020689.4	Itgb3	34.2579	0.234793	7.18891	0.905065	233.455	7.2032	7.99993e-25
ENSMUSG00000024558.12	Mapk4	3.03863	37.2927	-3.6174	0.905065	262.483	-3.56327	3.03366e-21
ENSMUSG00000027996.13	Sfrp2	3.40178	37.6377	-3.46782	0.904848	267.306	-3.42332	4.0177e-21
ENSMUSG00000053080.10	2700081O15Rik	56.477	15.2623	1.88769	0.904848	481.386	1.94718	2.85372e-12
ENSMUSG00000037692.14	Ahdc1	31.6532	83.8981	-1.40629	0.904776	757.483	-1.34704	0.00150856
ENSMUSG00000020116.7	Pno1	67.1418	144.3	-1.10379	0.904776	1395.05	-1.03936	0.00274675
ENSMUSG00000070730.11	Rmdn3	78.4204	28.7181	1.44927	0.90474	716.965	1.50658	3.9038e-08
ENSMUSG00000044224.16	Dnajc21	38.5397	94.8211	-1.29886	0.90474	878.974	-1.22963	0.00169131
ENSMUSG00000064037.13	Gpn1	85.8433	176.202	-1.03746	0.904703	1725.4	-0.981401	0.000458707
ENSMUSG00000028796.17	Phc2	85.2879	32.6715	1.38431	0.904631	788.308	1.44369	2.96196e-05
ENSMUSG00000027547.17	Sall4	104.829	210.966	-1.00897	0.904523	2078.4	-0.949179	0.00131579
ENSMUSG00000067860.11	Zic3	1.62979	35.496	-4.4449	0.904451	241.94	-4.4159	6.44195e-25
ENSMUSG00000028926.15	Cdk14	46.9373	9.32644	2.33134	0.904378	378.812	2.3911	7.2473e-16
ENSMUSG00000027714.11	Exosc9	37.151	92.389	-1.31432	0.904306	854.393	-1.24789	0.00361177
ENSMUSG00000024140.10	Epas1	35.7049	1.85658	4.2654	0.904306	254.147	4.34113	2.15351e-23
ENSMUSG00000023175.15	Bsg	420.374	220.166	0.933083	0.90427	4273.22	0.992118	0.000194492
ENSMUSG00000062591.5	Tubb4a	1.36372	35.1234	-4.68681	0.90427	236.98	-4.64406	2.90865e-25
ENSMUSG00000026031.15	Cflar	52.2721	12.6908	2.04226	0.904234	436.338	2.10003	1.45201e-13
ENSMUSG00000043110.2	Lrrn4	66.3972	21.8709	1.60211	0.904198	592.033	1.66095	2.4057e-09
ENSMUSG00000028583.14	Pdpn	3.19423	37.1082	-3.5382	0.904125	262.762	-3.48466	9.37234e-26
ENSMUSG00000042594.16	Sh2b3	47.0765	9.58511	2.29614	0.904089	379.529	2.34868	8.81858e-10
ENSMUSG00000033016.16	Nfatc1	34.8318	1.18895	4.87264	0.903909	242.099	4.93092	9.80958e-21
ENSMUSG00000071042.12	Rasgrp3	36.2577	2.56096	3.82353	0.9038	261.878	3.8835	2.16522e-27
ENSMUSG00000027663.12	Zmat3	68.4774	145.378	-1.08611	0.903728	1406.87	-1.03302	0.00191571
ENSMUSG00000008489.18	Elavl2	4.05047	37.8406	-3.22377	0.903584	274.211	-3.13405	4.1995e-06
ENSMUSG00000024083.16	Pja2	95.6437	39.3409	1.28164	0.903584	906.731	1.34848	0.000190391
ENSMUSG00000027254.13	Map1a	21.9859	66.2955	-1.59233	0.903547	579.354	-1.52422	1.41771e-05
ENSMUSG00000057193.8	Slc44a2	134.819	62.0078	1.1205	0.903547	1313.09	1.17637	0.000141306
ENSMUSG00000031162.14	Gata1	34.5322	1.1934	4.85479	0.902933	241.619	4.92937	1.48224e-29
ENSMUSG00000074577.9	Ripor3	33.5735	0.288391	6.86315	0.902789	227.622	9.75434	3.4715e-10
ENSMUSG00000033721.16	Vav3	41.9095	6.80106	2.62345	0.902753	328.058	2.68297	3.16965e-19
ENSMUSG00000031578.5	Mak16	142.676	277.651	-0.960528	0.902717	2770.29	-0.902864	0.000580839
ENSMUSG00000039542.16	Ncam1	41.9779	6.88393	2.60833	0.90268	329.204	2.67257	1.86522e-17
ENSMUSG00000044562.12	Rasip1	42.8235	7.30507	2.55143	0.902644	335.573	2.60615	4.65425e-08
ENSMUSG00000015143.15	Actn1	241.109	122.16	0.980912	0.902608	2423	1.04174	0.00287877
ENSMUSG00000028318.14	Polr1e	39.462	95.1521	-1.26977	0.902572	885.392	-1.2138	1.47145e-05
ENSMUSG00000024427.7	Spry4	8.88016	45.4159	-2.35454	0.902572	354.949	-2.30791	1.02619e-10
ENSMUSG00000066643.12	Wdr35	22.5183	66.5852	-1.56411	0.9025	585.385	-1.50259	2.67933e-08
ENSMUSG00000025743.14	Sdc3	42.0238	6.95791	2.59448	0.902391	329.334	2.65678	1.01861e-13
ENSMUSG00000020140.15	Lgr5	34.2723	1.10772	4.95137	0.902355	239.882	5.02772	4.62133e-29
ENSMUSG00000022865.14	Cxadr	40.9792	97.205	-1.24614	0.902139	911.876	-1.17943	0.00709708
ENSMUSG00000001767.5	Crnkl1	45.3818	104.602	-1.20472	0.902066	989.296	-1.13977	0.0025729
ENSMUSG00000032411.15	Tfdp2	77.7302	159.773	-1.03947	0.90203	1566.53	-0.975413	0.00111389
ENSMUSG00000030662.10	Ipo5	868.653	1593.44	-0.875292	0.901813	16245	-0.815224	0.00123411
ENSMUSG00000031661.12	Nkd1	36.3414	3.21244	3.49987	0.901777	266.613	3.56717	2.38303e-17
ENSMUSG00000005672.12	Kit	70.2844	24.4902	1.521	0.901705	633.37	1.5765	2.80833e-06
ENSMUSG00000001467.5	Cyp51	436.84	231.972	0.913156	0.901669	4467.54	0.971125	0.000897767
ENSMUSG00000064267.13	Hvcn1	9.09239	45.4246	-2.32074	0.901452	356.292	-2.2601	6.5735e-12
ENSMUSG00000070639.5	Lrrc8b	48.0638	10.9304	2.1366	0.900874	397.974	2.20377	4.09987e-10
ENSMUSG00000029840.8	Mtpn	227.151	115.8	0.972016	0.900874	2295.99	1.03298	0.00340761
ENSMUSG00000055717.13	Slain1	1.05252	33.7698	-5.00381	0.900874	226.266	-4.99549	1.41803e-26
ENSMUSG00000003161.15	Sri	42.1633	7.2367	2.54258	0.90073	333.08	2.60448	3.86952e-17
ENSMUSG00000003119.14	Cdk12	96.3665	192.989	-1.00192	0.900694	1908.33	-0.937722	0.000986921
ENSMUSG00000017631.19	Abr	46.5709	105.563	-1.1806	0.900549	1000.9	-1.11755	9.43088e-05
ENSMUSG00000027358.6	Bmp2	32.7769	0.209747	7.28789	0.900477	223.424	7.39389	6.45841e-23
ENSMUSG00000031160.4	Eras	0.112116	32.66	-8.18639	0.900405	212.942	-8.25358	7.0222e-19
ENSMUSG00000029765.12	Plxna4	32.8134	0.421356	6.2831	0.900224	223.778	7.71783	2.30178e-20
ENSMUSG00000029482.4	Aacs	148.721	71.7156	1.05225	0.900152	1472.2	1.11404	0.00033042
ENSMUSG00000031714.9	Gab1	57.3883	124.74	-1.12009	0.900152	1197.92	-1.06581	0.00063808
ENSMUSG00000028149.12	Rap1gds1	127.594	58.9513	1.11397	0.899899	1244.28	1.16797	0.000290635
ENSMUSG00000031608.13	Galnt7	70.3849	25.1597	1.48415	0.899718	641.691	1.54651	2.14071e-06
ENSMUSG00000026532.7	Spta1	3.59239	36.1524	-3.33107	0.89961	259.389	-3.26414	2.36528e-22
ENSMUSG00000004891.16	Nes	59.0089	127.198	-1.10807	0.899574	1224.92	-1.04929	0.000230927
ENSMUSG00000021360.16	Gcnt2	1.35197	33.5608	-4.63365	0.899501	227.245	-4.56817	4.17991e-32
ENSMUSG00000031530.6	Dusp4	41.0286	95.8624	-1.22433	0.899212	899.817	-1.16972	0.000132422
ENSMUSG00000003948.17	Mmd	34.3992	2.23604	3.94336	0.899176	246.723	3.99969	1.77476e-23
ENSMUSG00000030987.5	Stim1	18.7954	59.9925	-1.6744	0.89914	516.74	-1.61236	4.54259e-08
ENSMUSG00000072419.5	Dppa2	1.42389	33.4903	-4.55584	0.899104	227.623	-4.47824	4.01085e-25
ENSMUSG00000109324.2	Prmt1	334.571	613.834	-0.875538	0.89896	6250.44	-0.814804	0.00239566
ENSMUSG00000024067.14	Dpy30	96.4267	191.083	-0.986691	0.898887	1895.35	-0.927093	0.0003069
ENSMUSG00000053332.13	Gas5	321.926	591.601	-0.877897	0.898779	6030.78	-0.818988	0.00791415
ENSMUSG00000038005.15	Hpf1	55.3499	120.633	-1.12397	0.898779	1160.95	-1.06438	0.00442972
ENSMUSG00000015745.9	Plekho1	50.5485	12.7725	1.98463	0.898707	425.178	2.04732	6.093e-11
ENSMUSG00000022994.9	Adcy6	62.3352	20.5004	1.6044	0.898707	554.598	1.66726	2.17096e-05
ENSMUSG00000029163.9	Emilin1	34.2617	2.25384	3.92614	0.898671	246.166	3.9905	4.68989e-23
ENSMUSG00000074793.10	Hspa12b	33.075	1.12552	4.87708	0.898454	231.175	4.95915	2.49181e-21
ENSMUSG00000039960.5	Rhou	57.5276	17.5129	1.71584	0.898345	503.337	1.77447	9.60011e-11
ENSMUSG00000033416.15	Gucd1	62.9311	21.0814	1.5778	0.898309	562.528	1.63617	1.03047e-08
ENSMUSG00000029203.16	Ube2k	134.139	256.947	-0.937741	0.897984	2582.1	-0.875736	0.00612451
ENSMUSG00000031865.16	Dctn1	97.3302	42.4395	1.19748	0.897984	934.404	1.26236	0.00191544
ENSMUSG00000042901.10	Aida	99.792	43.8933	1.18492	0.897804	962.789	1.2455	0.00012339
ENSMUSG00000019823.17	Mical1	94.6211	40.8752	1.21094	0.897695	906.529	1.27337	4.92987e-06
ENSMUSG00000079487.11	Med12	182.752	92.0564	0.9893	0.897659	1835.1	1.05208	0.00104947
ENSMUSG00000034485.10	Uaca	95.8769	41.6758	1.20197	0.897442	920.927	1.26643	1.7613e-05
ENSMUSG00000000631.20	Myo18a	75.7484	28.6812	1.40111	0.897406	699.595	1.46714	9.30597e-05
ENSMUSG00000029381.16	Shroom3	6.56264	39.9026	-2.60413	0.897334	303.088	-2.55436	1.42982e-10
ENSMUSG00000028161.17	Ppp3ca	75.6042	28.598	1.40255	0.897298	700.418	1.46867	4.86061e-05
ENSMUSG00000050199.13	Lgr4	128.614	60.9272	1.07789	0.897153	1268.69	1.1375	0.000343993
ENSMUSG00000029775.14	Klhdc10	190.605	96.8165	0.977261	0.897117	1919.79	1.03747	2.55314e-05
ENSMUSG00000021140.9	Pcnx	96.8475	42.4647	1.18945	0.897009	930.955	1.25023	3.58149e-05
ENSMUSG00000053580.16	Tanc2	41.289	7.30623	2.49856	0.896901	326.871	2.55787	3.90174e-17
ENSMUSG00000086454.7	Platr14	0.518741	32.0609	-5.94966	0.896792	212.056	-5.97905	8.4531e-27
ENSMUSG00000054604.7	Cggbp1	118.562	54.9974	1.1082	0.896792	1164.36	1.17205	0.00240326
ENSMUSG00000028893.8	Sesn2	53.0259	115.051	-1.1175	0.896684	1104.44	-1.05971	0.00343978
ENSMUSG00000057672.16	Pkn1	55.7759	16.8029	1.73093	0.896323	486.641	1.79155	5.08765e-10
ENSMUSG00000045038.14	Prkce	35.5782	3.96247	3.16652	0.896323	266.567	3.22375	1.33351e-22
ENSMUSG00000059495.14	Arhgef12	119.585	55.7653	1.1006	0.896286	1172.64	1.16311	1.60293e-05
ENSMUSG00000034403.16	Pja1	111.69	51.1654	1.12626	0.896286	1089.34	1.18714	2.57135e-06
ENSMUSG00000046204.14	Pnma2	3.82509	35.4347	-3.2116	0.89625	256.182	-3.16463	2.77309e-20
ENSMUSG00000079445.3	B3gnt7	2.0263	33.4344	-4.04441	0.896214	230.783	-3.9901	3.32013e-27
ENSMUSG00000000711.3	Rab5b	90.4569	38.8508	1.21929	0.896214	865.097	1.27823	9.85351e-07
ENSMUSG00000055780.10	Usp26	0.269358	31.6437	-6.87625	0.896214	207.928	-6.67922	2.36528e-22
ENSMUSG00000033837.5	Foxh1	157.655	78.1255	1.01291	0.896178	1573.53	1.07358	0.000677561
ENSMUSG00000020612.16	Prkar1a	300.31	159.5	0.912897	0.896142	3071.97	0.972163	0.000285327
ENSMUSG00000028884.14	Rpa2	84.9734	169.07	-0.992536	0.896034	1672.27	-0.936032	0.00134017
ENSMUSG00000023411.12	Nfatc4	64.1157	22.1144	1.53569	0.895997	577.081	1.59714	6.81675e-06
ENSMUSG00000050244.9	Heatr1	211.014	390.861	-0.889319	0.895925	3971.84	-0.828768	0.00192784
ENSMUSG00000027342.14	Pcna	291.041	531.617	-0.869165	0.895817	5428.73	-0.80874	0.0017613
ENSMUSG00000027985.14	Lef1	28.5772	74.7335	-1.38689	0.895817	678.691	-1.32565	3.07271e-06
ENSMUSG00000030782.17	Tgfb1i1	33.3018	2.06188	4.01357	0.895492	237.909	4.07732	4.09028e-17
ENSMUSG00000017561.16	Crlf3	126.449	60.1435	1.07208	0.895456	1246.34	1.13051	1.22491e-05
ENSMUSG00000006362.16	Cbfa2t3	32.0338	0.893528	5.16394	0.895383	221.526	5.21614	3.66796e-23
ENSMUSG00000036622.15	Atp13a2	58.7772	19.0366	1.62648	0.895311	520.194	1.68529	3.17353e-05
ENSMUSG00000003033.15	Ap1m1	66.1311	23.6117	1.48583	0.895311	601.276	1.54874	2.35251e-07
ENSMUSG00000071470.4	Ccnb1ip1	17.5238	56.6718	-1.69331	0.895275	488.015	-1.63905	0.000265784
ENSMUSG00000031520.6	Vegfc	31.7856	0.697126	5.51081	0.895239	219.098	5.57736	3.76428e-27
ENSMUSG00000025026.15	Add3	83.3083	34.3941	1.2763	0.895203	788.03	1.33833	4.26954e-07
ENSMUSG00000092060.4	Bend4	243.788	127.937	0.930189	0.89513	2482.23	0.988859	9.50349e-05
ENSMUSG00000000605.9	Clcn4	48.8553	12.5651	1.95909	0.89513	412.497	2.01565	4.3573e-11
ENSMUSG00000079481.11	Nhsl2	49.983	13.4425	1.89464	0.894805	425.829	1.95235	1.39707e-11
ENSMUSG00000089715.12	Cbx6	38.0751	88.8851	-1.2231	0.894769	833.992	-1.16467	0.000605786
ENSMUSG00000040711.8	Sh3pxd2b	59.8546	19.8723	1.5907	0.894661	533.108	1.64897	5.77418e-06
ENSMUSG00000031217.8	Efnb1	31.6052	0.713275	5.46956	0.894552	219.188	5.51064	6.24312e-27
ENSMUSG00000026842.16	Abl1	157.222	78.6357	0.999547	0.894516	1575.15	1.06279	0.00146872
ENSMUSG00000028163.17	Nfkb1	71.3835	26.7379	1.4167	0.894516	655.685	1.47267	3.46743e-06
ENSMUSG00000017144.8	Rnd3	87.9235	37.6419	1.22391	0.894263	843.501	1.28982	0.0011447
ENSMUSG00000047793.13	Sned1	3.84013	34.8347	-3.1813	0.894047	252.056	-3.12847	7.77767e-19
ENSMUSG00000021243.14	Fcf1	59.7767	124.615	-1.05983	0.893866	1216.24	-0.995712	0.00132019
ENSMUSG00000031161.15	Hdac6	57.3704	120.656	-1.07252	0.893649	1171.46	-1.01158	0.000601882
ENSMUSG00000024588.9	Fech	72.6604	27.9526	1.37819	0.893505	673.762	1.43605	3.07619e-07
ENSMUSG00000037466.13	Tedc1	14.2894	50.8953	-1.83258	0.893396	426.977	-1.76997	8.33445e-08
ENSMUSG00000022967.13	Ifnar1	131.903	64.0091	1.04313	0.893324	1308.79	1.10335	1.87422e-05
ENSMUSG00000024269.11	Tpgs2	20.2478	59.856	-1.56373	0.893216	526.37	-1.50386	1.19815e-07
ENSMUSG00000025510.14	Cd151	93.1072	41.39	1.16961	0.893107	899.477	1.22969	1.52512e-06
ENSMUSG00000036402.13	Gng12	40.9651	7.75077	2.40198	0.893035	328.471	2.46729	1.29732e-14
ENSMUSG00000039062.15	Anpep	40.9424	7.75242	2.40088	0.892999	326.098	2.45451	5.32603e-09
ENSMUSG00000030341.17	Tnfrsf1a	41.6642	8.30768	2.32629	0.892927	335.577	2.38518	2.99582e-13
ENSMUSG00000029016.13	Clcn6	126.945	61.4385	1.04698	0.892891	1257.33	1.10634	0.000190391
ENSMUSG00000033039.10	Micall1	58.5776	19.4172	1.59301	0.892891	521.854	1.65158	5.453e-07
ENSMUSG00000058794.12	Nfe2	31.0489	0.496275	5.96726	0.892855	213.181	6.04788	1.45205e-27
ENSMUSG00000028618.11	Tmem59	151.059	75.387	1.00272	0.892782	1510.79	1.05813	0.000319946
ENSMUSG00000022945.12	Chaf1b	73.1228	147.161	-1.00901	0.892782	1449.99	-0.949986	0.000902728
ENSMUSG00000032034.6	Kcnj5	30.8895	0.410597	6.23325	0.89271	211.931	6.30987	5.28821e-28
ENSMUSG00000036158.12	Prickle1	36.6474	85.6007	-1.22391	0.892385	804.164	-1.16538	9.6158e-06
ENSMUSG00000042684.8	Npl	32.635	2.19765	3.89238	0.892349	235.129	3.95441	8.77172e-27
ENSMUSG00000022742.6	Cpox	81.9718	34.2628	1.25848	0.892349	779.236	1.32424	1.39401e-05
ENSMUSG00000051527.11	Usp29	42.668	9.09445	2.2301	0.892277	349.269	2.29386	4.02036e-10
ENSMUSG00000025027.18	Xpnpep1	199.789	104.221	0.938834	0.89224	2028.17	0.999113	0.000759562
ENSMUSG00000042462.4	Dctpp1	74.1724	148.714	-1.00359	0.892204	1467.68	-0.940094	0.00270455
ENSMUSG00000026878.17	Rab14	165.099	84.3103	0.969549	0.892168	1667.58	1.0286	0.000681613
ENSMUSG00000022433.20	Csnk1e	132.911	65.1044	1.02963	0.892024	1322.12	1.09041	0.000197137
ENSMUSG00000043131.14	Mob1a	241.998	128.968	0.907983	0.891988	2479.72	0.966929	0.00239539
ENSMUSG00000031749.12	St3gal2	53.1669	16.1285	1.72092	0.891915	464.806	1.78629	2.02365e-06
ENSMUSG00000018474.18	Chd3	51.6859	15.2082	1.76492	0.891662	449.012	1.83092	4.78797e-07
ENSMUSG00000017778.14	Cox7c	88.1955	171.677	-0.960919	0.891662	1712.94	-0.898299	0.000662172
ENSMUSG00000029135.10	Fosl2	32.1901	2.01015	4.00124	0.891554	230.742	4.06816	1.74349e-23
ENSMUSG00000046402.10	Rbp1	2.9968	33.2764	-3.47301	0.891518	236.31	-3.41938	2.36431e-22
ENSMUSG00000025050.8	Pcgf6	61.6136	126.515	-1.03799	0.891518	1240.5	-0.980683	0.00249491
ENSMUSG00000035697.14	Arhgap45	54.1273	16.731	1.69383	0.891373	475.282	1.75915	1.56698e-06
ENSMUSG00000025104.13	Hdgfl3	13.4538	48.8984	-1.86177	0.891229	409.87	-1.78983	4.52491e-05
ENSMUSG00000046806.13	Cyren	39.0183	6.94457	2.49019	0.891084	309.248	2.55385	2.78865e-14
ENSMUSG00000000365.9	Rnf17	1.14771	31.206	-4.76499	0.891084	211.305	-4.65025	4.42365e-11
ENSMUSG00000001946.14	Esam	30.1762	0.158011	7.57724	0.891012	204.411	7.59605	1.50276e-18
ENSMUSG00000049866.12	Arl4c	51.1638	108.965	-1.09066	0.890795	1054.46	-1.02811	0.000125462
ENSMUSG00000046841.5	Ckap4	90.1653	40.1235	1.16812	0.890723	869.964	1.22668	6.11733e-05
ENSMUSG00000019539.11	Rcn3	50.7358	14.8583	1.77174	0.89029	439.949	1.83651	1.18296e-06
ENSMUSG00000054252.18	Fgfr3	30.9196	1.08993	4.82622	0.890145	216.591	4.88325	1.45351e-30
ENSMUSG00000016918.15	Sulf1	84.3107	164.454	-0.963899	0.890109	1639.84	-0.903367	0.000312935
ENSMUSG00000052033.13	Pfdn4	54.5736	114.064	-1.06356	0.890037	1111.63	-1.00126	0.000266212
ENSMUSG00000028703.14	Lrrc41	90.3803	40.3934	1.16189	0.890037	874.03	1.2217	6.04939e-06
ENSMUSG00000046020.13	Pofut1	72.8893	29.1219	1.3236	0.889965	682.866	1.386	1.37434e-06
ENSMUSG00000032306.14	Mpi	30.4618	74.7815	-1.29568	0.889784	691.516	-1.24016	3.40623e-05
ENSMUSG00000067367.9	Lyar	125.705	235.158	-0.903591	0.889567	2381.96	-0.840099	0.00371476
ENSMUSG00000052911.9	Lamb2	50.6978	14.9868	1.75823	0.889567	440.131	1.82116	2.59589e-06
ENSMUSG00000031785.16	Adgrg1	33.4457	3.70263	3.1752	0.889278	249.617	3.23003	5.88189e-16
ENSMUSG00000030091.17	Nup210	28.0538	71.1286	-1.34223	0.889098	650.974	-1.28203	0.000422524
ENSMUSG00000035078.6	Mtmr9	50.8061	107.453	-1.08063	0.889025	1042.1	-1.02035	7.22255e-05
ENSMUSG00000095115.2	Itpripl2	34.0137	3.88849	3.12884	0.888664	255.5	3.1807	8.72344e-18
ENSMUSG00000040034.15	Nup43	77.337	151.727	-0.972244	0.888628	1510.43	-0.914017	0.00121611
ENSMUSG00000037410.13	Tbc1d2b	46.3805	12.2067	1.92584	0.888592	393.302	1.98724	1.82019e-11
ENSMUSG00000022231.10	Sema5a	56.8278	19.2409	1.56242	0.888592	511.674	1.63008	4.12329e-06
ENSMUSG00000020228.11	Helb	25.4013	67.2639	-1.40493	0.888556	609.046	-1.34346	5.15704e-07
ENSMUSG00000031861.16	Lpar2	15.4642	51.1008	-1.72442	0.888339	436.525	-1.66706	5.7783e-09
ENSMUSG00000003534.17	Ddr1	19.674	57.7507	-1.55355	0.888339	507.526	-1.49168	9.30892e-05
ENSMUSG00000026427.16	Eif2d	71.4227	141.661	-0.987993	0.888267	1403.26	-0.929633	0.000519562
ENSMUSG00000083899.2	Gm12346	12.9583	47.373	-1.87018	0.888014	397.154	-1.79713	0.00131558
ENSMUSG00000020075.8	Ddx21	444.582	790.25	-0.829859	0.887978	8151.37	-0.767817	0.00319859
ENSMUSG00000045216.7	Hs6st1	14.1073	48.9329	-1.79437	0.887761	412.657	-1.73627	3.66452e-06
ENSMUSG00000020484.19	Xbp1	103.241	48.6545	1.08537	0.887725	1013.54	1.1406	0.000155375
ENSMUSG00000050912.15	Tmem123	127.065	62.7287	1.01837	0.887617	1272.47	1.08231	0.00493995
ENSMUSG00000006288.8	Ttc5	44.2776	96.2252	-1.11984	0.887544	924.733	-1.0627	8.6976e-05
ENSMUSG00000040594.19	Ranbp17	13.6703	48.2958	-1.82085	0.887508	406.821	-1.76291	6.10445e-08
ENSMUSG00000026893.4	Gca	1.63636	30.7168	-4.23046	0.887291	211.038	-4.14674	4.57205e-21
ENSMUSG00000020250.10	Txnrd1	380.998	679.146	-0.833938	0.887183	6991.67	-0.774091	0.00157022
ENSMUSG00000019878.8	Hsf2	35.0496	80.9328	-1.20733	0.887075	764.065	-1.15293	0.00225575
ENSMUSG00000040447.15	Spns2	30.9335	1.87273	4.04595	0.887075	221.299	4.10648	1.16012e-25
ENSMUSG00000005656.9	Snx6	143.901	73.2048	0.975065	0.886966	1453.5	1.03541	0.0055308
ENSMUSG00000072591.10	Fzd10os	29.2941	0.324919	6.49439	0.88693	199.818	6.5508	7.0783e-24
ENSMUSG00000022949.9	Clic6	32.4477	3.34821	3.27665	0.88675	241.247	3.33969	2.73638e-20
ENSMUSG00000050332.7	Amer1	171.369	89.7111	0.933744	0.886641	1745.75	0.997189	0.000233258
ENSMUSG00000025190.13	Got1	74.0766	145.307	-0.972015	0.886605	1444.19	-0.91286	0.00225095
ENSMUSG00000040464.15	Gtpbp10	26.5511	68.2285	-1.3616	0.886569	625.215	-1.29076	0.00806989
ENSMUSG00000031274.16	Col4a5	34.9391	5.16312	2.75853	0.886569	269.967	2.81373	1.45205e-17
ENSMUSG00000039231.18	Suv39h1	194.318	103.16	0.913531	0.886533	1983.25	0.970697	0.000686581
ENSMUSG00000037010.7	Apln	4.81909	34.4854	-2.83915	0.886533	256.535	-2.7972	6.75035e-14
ENSMUSG00000022620.14	Arsa	42.2866	9.65184	2.13132	0.886461	348.517	2.1923	5.25555e-10
ENSMUSG00000028413.13	B4galt1	70.969	28.6219	1.31007	0.886424	666.322	1.36775	5.21014e-07
ENSMUSG00000029673.17	Auts2	26.436	68.0559	-1.36422	0.886388	620.077	-1.3073	0.000220565
ENSMUSG00000030064.16	Frmd4b	51.8074	16.3344	1.66524	0.886388	456.364	1.72193	6.066e-09
ENSMUSG00000002365.10	Snx9	66.5587	25.5106	1.38353	0.886388	615.79	1.44176	4.69824e-07
ENSMUSG00000022108.8	Itm2b	88.79	39.8861	1.15451	0.886135	860.867	1.21471	2.92674e-06
ENSMUSG00000034248.7	Slc25a37	77.0332	32.8786	1.22833	0.885919	734.671	1.28624	2.5243e-06
ENSMUSG00000061082.11	Plac1	29.0727	0.316023	6.52349	0.885846	198.786	6.55032	5.76205e-25
ENSMUSG00000040225.15	Prrc2c	392.459	693.079	-0.820477	0.885666	7159.91	-0.757182	0.00895767
ENSMUSG00000021754.17	Map3k1	84.8052	37.9638	1.15953	0.885521	821.887	1.22305	9.49112e-06
ENSMUSG00000003559.8	As3mt	42.5503	10.1165	2.07246	0.885521	352.525	2.1216	1.13753e-07
ENSMUSG00000026987.16	Baz2b	93.341	43.0239	1.11737	0.885485	913.469	1.18353	0.000157623
ENSMUSG00000024525.7	Impa2	17.817	53.6655	-1.59074	0.88516	468.671	-1.5352	3.76693e-06
ENSMUSG00000020766.4	Galk1	87.9866	39.705	1.14796	0.885088	853.858	1.21275	0.000723532
ENSMUSG00000037820.15	Tgm2	31.2849	2.57431	3.60321	0.884943	228.213	3.6659	1.50385e-21
ENSMUSG00000075229.11	Ccdc58	62.4896	124.857	-0.998593	0.884582	1235.72	-0.936927	0.00101517
ENSMUSG00000038886.10	Man2a2	63.9629	24.2381	1.39996	0.884401	590.358	1.46266	7.55173e-06
ENSMUSG00000024789.13	Jak2	40.6518	9.16398	2.14927	0.884329	335.98	2.21457	4.09733e-10
ENSMUSG00000020205.8	Phlda1	29.2257	0.769459	5.24725	0.884257	202.05	5.29858	2.65561e-24
ENSMUSG00000041769.13	Ppp2r2d	71.26	139.115	-0.965112	0.884221	1386.95	-0.907249	0.00103819
ENSMUSG00000004044.9	Cavin1	34.1731	5.09407	2.74597	0.883896	263.899	2.80844	1.10092e-11
ENSMUSG00000027227.7	Sord	6.8052	37.111	-2.44714	0.88386	287.17	-2.39847	7.14592e-13
ENSMUSG00000029992.14	Gfpt1	99.7577	47.5168	1.06999	0.883787	985.107	1.13007	3.02003e-05
ENSMUSG00000024644.17	Cndp2	35.4762	80.2888	-1.17835	0.883787	761.102	-1.11833	0.000282732
ENSMUSG00000032011.5	Thy1	2.20541	30.6492	-3.79673	0.883751	213.776	-3.76206	1.94979e-19
ENSMUSG00000029640.17	Usp12	99.2983	47.1886	1.07333	0.883643	979.364	1.13134	7.2631e-05
ENSMUSG00000024868.8	Dkk1	28.4902	0.292839	6.60422	0.883065	193.196	9.51566	1.03229e-09
ENSMUSG00000069170.14	Adgrv1	0.7747	28.9541	-5.22398	0.882956	193.486	-5.15508	7.64335e-30
ENSMUSG00000038371.15	Sbf2	156.985	82.48	0.928511	0.882812	1601.71	0.992491	0.000440742
ENSMUSG00000050530.14	Fam171a1	50.03	15.6935	1.67263	0.882776	440.548	1.73152	7.93132e-10
ENSMUSG00000020357.3	Flt4	35.7099	6.11892	2.54497	0.882704	280.356	2.59927	3.88983e-10
ENSMUSG00000026576.12	Atp1b1	5.23229	34.1371	-2.70583	0.882631	257.083	-2.65417	7.37225e-16
ENSMUSG00000043251.6	Exoc3l	39.2552	8.52516	2.20309	0.882595	320.08	2.26293	8.91625e-07
ENSMUSG00000030232.18	Aebp2	67.7844	132.958	-0.971947	0.882559	1325.15	-0.907077	0.00587927
ENSMUSG00000075706.10	Gpx4	128.509	64.9337	0.984831	0.882559	1292.43	1.04644	6.14779e-05
ENSMUSG00000006301.17	Tmbim1	42.397	10.5983	2.00014	0.882306	355.459	2.05762	3.35383e-11
ENSMUSG00000067071.8	Hes6	12.4841	44.9967	-1.84973	0.882053	376.35	-1.7883	4.08466e-07
ENSMUSG00000030067.17	Foxp1	14.0682	47.2598	-1.74817	0.882053	402.859	-1.6814	3.11484e-07
ENSMUSG00000024063.13	Lbh	9.87885	41.3577	-2.06574	0.882017	335.472	-2.00831	1.24388e-11
ENSMUSG00000026566.15	Mpzl1	115.678	57.395	1.01111	0.881981	1154.81	1.06794	0.000150132
ENSMUSG00000041997.16	Tlk1	110.949	204.425	-0.881678	0.881945	2081.9	-0.819533	0.00404004
ENSMUSG00000033149.17	Phldb2	71.2907	29.709	1.26281	0.881873	678.211	1.3303	0.000202071
ENSMUSG00000041135.15	Ripk2	41.7438	10.2406	2.02727	0.8818	349.388	2.08525	7.78498e-12
ENSMUSG00000031483.8	Erlin2	113.989	56.7314	1.00667	0.881367	1141.05	1.06659	3.38711e-05
ENSMUSG00000023473.13	Celsr3	1.78867	29.6304	-4.05012	0.881222	204.336	-3.9817	6.13483e-22
ENSMUSG00000043279.9	Trim56	45.5285	13.0101	1.80714	0.881186	393.093	1.8702	1.79956e-10
ENSMUSG00000021764.8	Ndufs4	72.7161	140.237	-0.947522	0.881186	1405.4	-0.885333	0.0029876
ENSMUSG00000030353.15	Tead4	29.7252	1.93172	3.94373	0.881042	213.788	3.99696	2.63164e-25
ENSMUSG00000005251.15	Ripk4	6.76311	36.4583	-2.43049	0.880861	282.831	-2.36357	7.02117e-14
ENSMUSG00000032232.14	Cgnl1	406.188	230.578	0.816891	0.880789	4254.12	0.881646	0.00313732
ENSMUSG00000032402.12	Smad3	70.8687	29.7891	1.25036	0.880717	673.061	1.30937	1.47864e-06
ENSMUSG00000033066.16	Gas7	31.2595	3.4161	3.19387	0.880608	233.792	3.2554	3.2309e-21
ENSMUSG00000022035.6	Ccdc25	42.365	90.5077	-1.09517	0.880572	876.833	-1.02927	0.00497832
ENSMUSG00000020108.4	Ddit4	132.122	68.0453	0.957298	0.880536	1335.29	1.0176	0.00126345
ENSMUSG00000033105.12	Lss	391.931	222.69	0.815559	0.8805	4099.67	0.876935	0.00173875
ENSMUSG00000033669.8	Zfp7	75.0837	143.623	-0.935714	0.8805	1441.23	-0.877902	0.0008879
ENSMUSG00000032041.15	Tirap	40.6074	9.60852	2.07936	0.880428	337.854	2.14	2.50373e-12
ENSMUSG00000020611.14	Gna13	130.595	66.9141	0.964722	0.880283	1318.59	1.02192	0.000181896
ENSMUSG00000104968.1	Gm43803	3.42833	31.0995	-3.18131	0.880103	225.658	-3.10314	3.42593e-14
ENSMUSG00000041020.14	Map7d2	1.54611	29.0091	-4.22979	0.880066	198.909	-4.19543	8.36968e-26
ENSMUSG00000019796.12	Lrp11	16.2041	49.9142	-1.62309	0.88003	433.706	-1.57318	6.24428e-06
ENSMUSG00000002147.18	Stat6	59.9056	22.3471	1.4226	0.88003	550.494	1.48201	1.43452e-07
ENSMUSG00000058638.14	Zfp110	59.4134	117.974	-0.989607	0.879958	1169.26	-0.931297	0.000601524
ENSMUSG00000022241.6	Tars	190.342	337.83	-0.827702	0.879922	3485.35	-0.768582	0.00315303
ENSMUSG00000028121.8	Bcar3	71.6782	30.5673	1.22955	0.879886	683.545	1.29328	0.000604688
ENSMUSG00000002768.8	Mea1	44.4193	93.5042	-1.07384	0.87985	907.769	-1.01168	0.000676748
ENSMUSG00000015222.18	Map2	1.39709	28.7834	-4.36474	0.879814	196.891	-4.2762	1.49676e-19
ENSMUSG00000033446.7	Lpar6	50.9294	16.9817	1.58452	0.879814	457.599	1.64842	0.000910569
ENSMUSG00000022043.19	Trim35	120.997	61.3119	0.980733	0.879741	1217.58	1.04052	4.14886e-05
ENSMUSG00000026604.17	Ptpn14	41.4862	89.0166	-1.10144	0.879705	858.896	-1.04033	0.000196048
ENSMUSG00000027639.16	Samhd1	88.5322	165.764	-0.904857	0.879633	1675.25	-0.847931	0.00271673
ENSMUSG00000028514.15	Usp24	264.795	147.949	0.839772	0.879597	2757.94	0.90166	0.000651096
ENSMUSG00000076431.4	Sox4	49.3982	101.042	-1.03243	0.879525	992.465	-0.970498	0.00205922
ENSMUSG00000061436.15	Hipk2	74.7043	32.7071	1.19159	0.879308	718.673	1.25683	0.000322286
ENSMUSG00000022325.14	Pop1	76.2375	145.479	-0.932236	0.879236	1461.5	-0.871569	0.000602519
ENSMUSG00000029428.13	Stx2	41.9434	10.8347	1.95278	0.879199	354.058	2.01282	1.74332e-10
ENSMUSG00000022272.17	Myo10	129.317	233.076	-0.849885	0.879019	2387.52	-0.789804	0.00988139
ENSMUSG00000004568.13	Arhgef18	27.8599	67.3365	-1.2732	0.878513	625.117	-1.21575	0.000451374
ENSMUSG00000023755.10	Rhebl1	24.0799	61.751	-1.35863	0.878296	564.195	-1.3044	1.6254e-05
ENSMUSG00000060288.13	Ppih	74.7405	142.234	-0.928299	0.878152	1429.89	-0.869781	0.000817058
ENSMUSG00000041117.8	Ccdc8	62.1911	24.3956	1.35009	0.878152	579.337	1.41015	5.78801e-07
ENSMUSG00000037824.6	Tspan14	106.926	53.1872	1.00746	0.878116	1068.76	1.06498	8.21194e-05
ENSMUSG00000036943.9	Rab8b	62.1261	24.4209	1.34709	0.878007	582.273	1.41338	0.00152702
ENSMUSG00000003452.15	Bicd1	1.57102	28.5526	-4.18385	0.877827	196.78	-4.08025	8.06502e-11
ENSMUSG00000020105.9	Lrig3	12.9629	44.5434	-1.78083	0.87761	376.817	-1.72852	1.3461e-07
ENSMUSG00000041313.14	Slc7a1	48.9841	15.9934	1.61484	0.877574	435.551	1.67504	2.60401e-09
ENSMUSG00000024855.10	Pacs1	71.576	31.0258	1.20601	0.877574	684.638	1.26286	0.000241087
ENSMUSG00000027605.18	Acss2	41.2237	10.5983	1.95965	0.877357	347.886	2.01958	7.94844e-12
ENSMUSG00000044813.15	Shb	3.09223	30.1049	-3.28328	0.877357	216.026	-3.23479	2.80629e-13
ENSMUSG00000020212.14	Mdm1	78.3769	35.2516	1.15274	0.877357	759.183	1.20932	1.76106e-05
ENSMUSG00000046844.6	Vat1l	0.281111	27.0528	-6.58849	0.87714	177.484	-6.56586	1.10189e-24
ENSMUSG00000049516.9	Spty2d1	29.3662	68.9832	-1.23209	0.876996	648.036	-1.1661	0.000365042
ENSMUSG00000031963.8	Bmper	27.0614	0.333816	6.34104	0.876996	185.288	6.43527	8.78215e-24
ENSMUSG00000045763.8	Basp1	121.687	62.3493	0.964727	0.87696	1230.82	1.0239	0.00164945
ENSMUSG00000028998.6	Tomm7	83.6824	156.107	-0.899543	0.876924	1581.55	-0.835791	0.00275441
ENSMUSG00000055799.13	Tcf7l1	20.5919	55.8112	-1.43848	0.876888	500.37	-1.38812	0.00514639
ENSMUSG00000028378.6	Ptgr1	17.3983	51.0224	-1.55218	0.876851	449.249	-1.4926	7.75409e-08
ENSMUSG00000021972.14	Hmbox1	84.0877	39.0476	1.10666	0.876779	823.908	1.1691	1.21679e-05
ENSMUSG00000020128.15	Vps54	110.408	55.6906	0.987339	0.876743	1112.08	1.04951	0.00148289
ENSMUSG00000020312.12	Shc2	64.739	26.4975	1.28878	0.876707	610.611	1.35161	6.17457e-06
ENSMUSG00000036620.14	Mgat4b	46.8156	14.6869	1.67246	0.876562	410.6	1.7279	0.000152573
ENSMUSG00000031458.8	Coprs	18.2499	52.3204	-1.51949	0.876526	463.608	-1.45772	1.34581e-07
ENSMUSG00000009376.15	Met	2.59675	29.323	-3.49725	0.876418	208.412	-3.41286	5.26625e-16
ENSMUSG00000081603.1	Gm14681	21.7095	57.8462	-1.4139	0.87631	524.653	-1.34952	0.00487975
ENSMUSG00000001029.15	Icam2	26.888	0.292839	6.52071	0.876237	181.705	9.42547	2.19232e-09
ENSMUSG00000000861.15	Bcl11a	1.48077	28.0533	-4.24375	0.875912	192.414	-4.158	1.12283e-24
ENSMUSG00000013076.17	Amotl1	133.252	70.01	0.928527	0.875876	1357.91	0.991049	0.000227637
ENSMUSG00000022098.10	Bmp1	34.8073	6.35981	2.45233	0.875876	276.417	2.51396	3.41362e-10
ENSMUSG00000054823.16	Nsd3	95.9277	47.0049	1.02914	0.875804	955.663	1.0902	2.63672e-05
ENSMUSG00000051043.16	Gprc5c	67.5501	28.6402	1.23792	0.875732	643.602	1.29924	1.68473e-06
ENSMUSG00000030199.16	Etv6	86.4335	40.7956	1.08318	0.875623	847.874	1.13858	0.00179543
ENSMUSG00000015709.9	Arnt2	4.54784	31.7969	-2.80563	0.875623	237.125	-2.74197	1.99287e-14
ENSMUSG00000014867.9	Surf4	266.561	150.434	0.825333	0.875515	2781.38	0.884917	0.000483935
ENSMUSG00000026457.14	Adipor1	182.672	100.921	0.85603	0.875406	1889.93	0.914154	0.00221549
ENSMUSG00000025130.11	P4hb	967.495	568.854	0.766196	0.875406	10243.4	0.824659	0.000942354
ENSMUSG00000041757.17	Plekha6	30.4876	3.49897	3.12322	0.875298	229.544	3.1955	7.21744e-14
ENSMUSG00000028527.18	Ak4	111.624	56.659	0.978266	0.875298	1122.28	1.03335	0.000658915
ENSMUSG00000025555.14	Farp1	84.7649	39.8892	1.08747	0.875262	832.478	1.14909	0.000467926
ENSMUSG00000019814.5	Ltv1	76.6732	143.581	-0.905069	0.87519	1453.92	-0.842929	0.00442078
ENSMUSG00000054662.8	Ano9	0.322949	26.7141	-6.37015	0.875117	175.721	-6.37402	6.27298e-26
ENSMUSG00000001786.14	Fbxo7	7.38904	36.0527	-2.28665	0.874973	284.169	-2.22829	3.83228e-13
ENSMUSG00000032290.7	Ptpn9	100.823	49.9408	1.01354	0.874828	1006.51	1.07088	7.8373e-05
ENSMUSG00000024222.17	Fkbp5	62.1684	120.368	-0.953197	0.874684	1201.42	-0.895294	0.00498496
ENSMUSG00000020134.13	Peli1	78.5187	35.9098	1.12866	0.874576	767.972	1.19495	0.00165575
ENSMUSG00000023764.18	Sfi1	59.2047	23.1432	1.35512	0.874503	550.71	1.41408	1.5516e-06
ENSMUSG00000028078.14	Dclk2	10.344	40.2142	-1.95891	0.874431	330.876	-1.89834	5.16915e-08
ENSMUSG00000078566.8	Bnip3	194.641	107.884	0.851337	0.874323	2018.49	0.908534	0.00104871
ENSMUSG00000032898.9	Fbxo21	69.8293	132.355	-0.92251	0.874178	1331.64	-0.861135	0.00551015
ENSMUSG00000022772.12	Senp5	104.907	52.8234	0.989859	0.874178	1053.91	1.04904	6.12666e-05
ENSMUSG00000024440.13	Pcdh12	26.5768	0.403563	6.04123	0.87407	180.306	7.41886	1.29008e-17
ENSMUSG00000058756.13	Thra	40.7181	10.798	1.91491	0.873961	345.913	1.97956	8.37073e-09
ENSMUSG00000020003.16	Pex7	14.8352	46.4435	-1.64645	0.873889	402.042	-1.59407	4.56911e-07
ENSMUSG00000029120.10	Ppp2r2c	34.635	6.45999	2.42263	0.873817	275.92	2.47903	5.42565e-13
ENSMUSG00000030122.12	Ptms	175.373	96.8295	0.856908	0.873817	1813.43	0.915812	0.00690441
ENSMUSG00000041431.16	Ccnb1	301.225	516.308	-0.777391	0.873781	5398.68	-0.717669	0.00903721
ENSMUSG00000014313.15	Cox6c	114.175	204.864	-0.843421	0.873672	2103.19	-0.786354	0.00420553
ENSMUSG00000102869.2	2900097C17Rik	122.317	63.77	0.939671	0.873636	1243.14	0.999169	0.000123704
ENSMUSG00000021453.2	Gadd45g	28.4418	2.38516	3.57586	0.873022	207.996	3.63251	4.01977e-23
ENSMUSG00000000093.6	Tbx2	26.2578	0.292839	6.48649	0.872914	178.398	9.40131	1.81778e-09
ENSMUSG00000024236.18	Svil	56.5344	21.6048	1.38778	0.872697	522.327	1.44806	4.93252e-05
ENSMUSG00000025357.8	Dgka	11.1004	40.7345	-1.87564	0.87248	339.615	-1.81958	2.22512e-09
ENSMUSG00000039536.16	Stau1	99.4144	49.726	0.999455	0.872444	995.55	1.05853	0.000108006
ENSMUSG00000015714.11	Cers2	124.04	65.098	0.930118	0.872264	1262.09	0.987483	0.000244666
ENSMUSG00000028042.15	Zbtb7b	7.64335	35.898	-2.23162	0.872227	284.796	-2.17126	8.75206e-12
ENSMUSG00000037679.9	Inf2	49.7243	17.2317	1.52888	0.872155	447.842	1.59002	4.63709e-05
ENSMUSG00000022724.15	Riox2	44.3575	90.824	-1.0339	0.872011	890.625	-0.9744	0.000197005
ENSMUSG00000090626.9	Tex9	15.785	47.2015	-1.58028	0.871938	414.31	-1.51636	1.59523e-05
ENSMUSG00000079442.12	St6galnac4	30.2524	3.89178	2.95855	0.871866	229.902	3.02297	2.42007e-15
ENSMUSG00000028708.16	Mknk1	37.4134	8.64594	2.11346	0.87183	309.658	2.17775	1.57428e-11
ENSMUSG00000059288.14	Cdyl	44.3274	90.5241	-1.0301	0.871758	888.461	-0.970874	0.000219837
ENSMUSG00000058587.9	Tmod3	126.264	66.9092	0.916169	0.871577	1293.31	0.980125	0.00360431
ENSMUSG00000018166.8	Erbb3	2.56526	28.363	-3.46683	0.871433	201.234	-3.44145	2.99805e-10
ENSMUSG00000063382.6	Bcl9l	52.2611	19.115	1.45103	0.87136	477.007	1.51198	0.000327281
ENSMUSG00000001891.16	Ugp2	65.3933	28.1497	1.21602	0.871324	627.834	1.27824	0.00168032
ENSMUSG00000057230.14	Aak1	120.06	62.8218	0.934414	0.871216	1221.21	0.99552	0.000155016
ENSMUSG00000046818.7	Ddit4l	2.61532	28.381	-3.43987	0.871144	202.179	-3.3966	1.03616e-19
ENSMUSG00000068114.7	Ccdc134	55.5434	21.1314	1.39422	0.871108	513.13	1.45293	1.85484e-07
ENSMUSG00000028557.10	Rnf11	57.1666	22.3979	1.35181	0.870927	534.009	1.41397	4.08501e-05
ENSMUSG00000026211.17	Obsl1	75.154	34.261	1.13328	0.870891	730.603	1.19509	0.00117428
ENSMUSG00000027200.17	Sema6d	27.4232	1.821	3.91259	0.870855	197.119	3.96675	1.25202e-22
ENSMUSG00000037933.16	Bicd2	62.162	25.9046	1.26283	0.870855	589.74	1.32406	1.08172e-06
ENSMUSG00000006311.8	Etv2	27.7642	2.18595	3.66689	0.870638	202.03	3.73729	5.10926e-17
ENSMUSG00000022114.5	Spry2	21.973	56.5692	-1.36429	0.870602	515.931	-1.30312	2.04023e-05
ENSMUSG00000030491.16	Tdrd12	0.210834	25.6559	-6.92704	0.870457	168.294	-6.90956	4.10837e-22
ENSMUSG00000021190.14	Lgmn	54.725	20.7096	1.4019	0.870457	504.869	1.46419	6.36188e-06
ENSMUSG00000020894.16	Vamp2	45.3259	14.6408	1.63034	0.870421	400.807	1.68595	6.51092e-06
ENSMUSG00000027007.16	Itprid2	49.7583	17.5468	1.50373	0.870385	451.421	1.5648	3.84104e-08
ENSMUSG00000020541.12	Tom1l1	34.8787	75.7876	-1.11962	0.870349	728.712	-1.0611	8.16547e-05
ENSMUSG00000004270.13	Lpcat3	86.1768	42.0059	1.03671	0.870277	856.459	1.09662	2.50255e-05
ENSMUSG00000033788.15	Dysf	37.4663	8.95191	2.06533	0.870132	310.968	2.12515	4.47155e-07
ENSMUSG00000021765.9	Fst	7.74372	35.5498	-2.19874	0.870132	283.56	-2.13889	4.06368e-12
ENSMUSG00000049800.13	Sertad2	54.2338	20.4032	1.4104	0.870024	499.114	1.46608	1.15973e-06
ENSMUSG00000041836.10	Ptpre	25.3477	0.0812298	8.28563	0.869626	172.339	8.35042	1.50271e-13
ENSMUSG00000002603.15	Tgfb1	27.2765	1.93781	3.81516	0.86959	196.294	3.8767	6.2695e-14
ENSMUSG00000022801.13	Lrch3	92.9691	46.1151	1.01151	0.869482	928.428	1.07089	0.000139645
ENSMUSG00000004508.6	Gab2	26.2028	1.02204	4.68019	0.869085	184.173	4.74989	2.01665e-26
ENSMUSG00000011114.18	Tbrg1	135.207	73.056	0.888094	0.86894	1388.89	0.947953	0.0013799
ENSMUSG00000015189.12	Casd1	56.484	22.3684	1.33638	0.868832	529.071	1.39829	3.14967e-05
ENSMUSG00000059991.7	Nptx2	0.604061	25.7342	-5.41285	0.868723	171.02	-5.39331	1.93106e-24
ENSMUSG00000021913.8	Ogdhl	38.0492	79.8932	-1.07021	0.868615	776.302	-1.00678	0.00140583
ENSMUSG00000014850.15	Msh3	53.4325	103.882	-0.959154	0.868507	1038.23	-0.8982	0.00462803
ENSMUSG00000032640.10	Chsy1	50.7793	18.6756	1.44309	0.868145	465.199	1.50487	2.13715e-07
ENSMUSG00000022370.13	Mrpl13	59.3027	113.013	-0.930317	0.867965	1136.6	-0.871005	0.00179855
ENSMUSG00000026603.13	Smyd2	56.8872	22.8373	1.31671	0.867929	533.185	1.3749	1.10855e-06
ENSMUSG00000045896.14	Paip2b	91.3978	164.317	-0.846254	0.867929	1686.93	-0.789176	0.0059986
ENSMUSG00000005501.14	Usp40	57.4238	23.1783	1.30887	0.867856	539.543	1.36897	4.04645e-07
ENSMUSG00000020432.12	Tcn2	38.2575	9.92502	1.9466	0.867784	322.968	2.00623	1.17953e-08
ENSMUSG00000022876.18	Samsn1	25.3963	0.5	5.66655	0.867784	173.604	10.8083	3.28132e-11
ENSMUSG00000018547.8	Pip4k2b	151.534	83.2514	0.864096	0.867712	1567.36	0.927068	0.00168631
ENSMUSG00000027954.9	Efna1	26.3154	1.4104	4.22173	0.867603	187.025	4.27264	1.19964e-23
ENSMUSG00000053965.10	Pde5a	24.4251	59.1429	-1.27584	0.867603	551.018	-1.21045	0.00213139
ENSMUSG00000074221.12	Zfp568	280.486	161.753	0.794139	0.867531	2953.98	0.857177	0.00129142
ENSMUSG00000026335.16	Pam	44.2781	14.3271	1.62785	0.867495	392.207	1.68109	4.45937e-07
ENSMUSG00000027536.6	Chmp4c	6.75465	33.5903	-2.31409	0.867423	264.219	-2.24128	1.99562e-10
ENSMUSG00000038235.4	F11r	50.3758	98.7782	-0.971462	0.867351	981.47	-0.917531	0.00733524
ENSMUSG00000029752.12	Asns	135.896	73.9862	0.877179	0.867242	1398.97	0.931041	0.00496244
ENSMUSG00000086290.9	Snhg12	40.1587	82.5387	-1.03936	0.867098	807.799	-0.987581	0.00560089
ENSMUSG00000032741.9	Tpcn1	46.7874	16.0573	1.54289	0.866989	420.728	1.60422	1.72179e-06
ENSMUSG00000040250.14	Ints13	82.2118	149.152	-0.859364	0.866989	1527.47	-0.797777	0.00567208
ENSMUSG00000028273.15	Pdlim5	77.2465	36.6458	1.07582	0.866953	762.992	1.14052	0.000258664
ENSMUSG00000032481.17	Smarcc1	378.932	636.497	-0.748216	0.866845	6699.72	-0.688212	0.00670121
ENSMUSG00000039879.9	Heca	43.8711	14.1541	1.63205	0.866809	390.224	1.69499	2.6716e-06
ENSMUSG00000066894.14	Vsig10	2.49145	27.3494	-3.45645	0.8667	194.465	-3.39754	6.15109e-21
ENSMUSG00000041417.15	Pik3r1	45.0503	15.0654	1.5803	0.866592	404.508	1.64602	1.3728e-05
ENSMUSG00000038914.15	Dido1	121.691	213.758	-0.812756	0.866448	2213.85	-0.749216	0.00711417
ENSMUSG00000041187.16	Prkd2	33.0364	6.48388	2.34913	0.866339	265.727	2.41471	3.9991e-10
ENSMUSG00000004383.18	Large1	48.9296	17.6152	1.47389	0.866303	445.018	1.53132	1.48388e-06
ENSMUSG00000035776.14	Cd99l2	46.6384	16.0596	1.53808	0.866159	420.017	1.59589	2.42516e-08
ENSMUSG00000018481.9	Appbp2	257.12	148.591	0.791093	0.866014	2713.5	0.855357	0.00805079
ENSMUSG00000052852.8	Reep1	30.8266	5.12637	2.58816	0.865761	241.564	2.64574	8.98893e-14
ENSMUSG00000032261.16	Sh3bgrl2	21.0591	53.9213	-1.35641	0.865725	493.618	-1.29528	6.29449e-05
ENSMUSG00000034761.15	Map4k5	136.69	74.7608	0.870558	0.865653	1414.93	0.932721	0.00759958
ENSMUSG00000036273.15	Lrrk2	1.3938	25.8011	-4.21033	0.865581	177.132	-4.15033	2.67412e-25
ENSMUSG00000028822.11	Tmem50a	85.698	42.3497	1.01691	0.865111	854.161	1.07238	0.000380656
ENSMUSG00000035235.13	Trim13	9.18922	36.7022	-1.99785	0.865075	301.308	-1.93373	4.76505e-07
ENSMUSG00000033676.13	Gabrb3	1.41049	25.7472	-4.19015	0.865039	177.145	-4.1064	9.11114e-20
ENSMUSG00000042724.8	Map3k9	1.52261	25.8292	-4.08439	0.86493	177.755	-4.00253	1.1348e-16
ENSMUSG00000022887.9	Masp1	25.045	0.778355	5.00795	0.864858	174.693	5.07976	6.20302e-26
ENSMUSG00000042272.17	Sestd1	28.3967	64.0704	-1.17393	0.864569	608.444	-1.11645	5.32959e-05
ENSMUSG00000024127.15	Prepl	36.4833	76.2722	-1.06392	0.864316	742.679	-1.00523	0.000179584
ENSMUSG00000037235.13	Mxd4	53.8079	21.3239	1.33535	0.864172	502.882	1.39795	4.78978e-06
ENSMUSG00000040943.12	Tet2	30.354	5.0524	2.58685	0.864099	240.063	2.65923	4.7979e-08
ENSMUSG00000029528.19	Pxn	54.0913	21.4824	1.33224	0.864063	505.042	1.39348	0.000242624
ENSMUSG00000027075.16	Slc43a1	55.9155	22.7888	1.29492	0.863738	525.744	1.35217	2.46075e-05
ENSMUSG00000078350.11	Smim1	28.1762	3.54906	2.98897	0.863702	213.301	3.04743	5.56928e-15
ENSMUSG00000032607.12	Amt	32.312	70.0112	-1.11551	0.863666	673.367	-1.05653	0.000139229
ENSMUSG00000019917.10	Septin10	57.8218	24.1666	1.2586	0.86363	550.678	1.32148	0.00210485
ENSMUSG00000020777.16	Acox1	52.2778	20.2719	1.36672	0.86363	484.989	1.42288	2.86812e-06
ENSMUSG00000027722.14	Spata5	46.7169	92.0272	-0.978116	0.863558	914.923	-0.920701	0.0027161
ENSMUSG00000028032.13	Papss1	54.3884	21.8319	1.31686	0.863377	510.191	1.37937	3.26658e-06
ENSMUSG00000087365.7	C430049B03Rik	24.4891	0.559712	5.45131	0.863377	169.87	5.50065	1.70241e-24
ENSMUSG00000004631.15	Sgce	33.3124	7.11544	2.22703	0.863232	272	2.28362	1.67314e-11
ENSMUSG00000029636.11	Wasf3	23.2377	56.4086	-1.27945	0.863124	523.979	-1.21688	1.15462e-05
ENSMUSG00000028152.10	Tspan5	33.1622	71.2675	-1.10371	0.863016	687.293	-1.04652	0.000181896
ENSMUSG00000038175.10	Mylip	29.0005	4.35972	2.73377	0.86298	224.778	2.79145	9.77469e-17
ENSMUSG00000038936.13	Sccpdh	51.1244	19.4914	1.39118	0.862907	472.781	1.44649	1.16966e-05
ENSMUSG00000026600.12	Soat1	412.942	245.935	0.747664	0.862691	4395.09	0.806413	0.00188778
ENSMUSG00000054074.9	Skida1	9.17771	36.1636	-1.97833	0.862691	297.415	-1.92156	1.21037e-08
ENSMUSG00000008153.12	Clstn3	3.69464	28.0964	-2.92688	0.862582	206.989	-2.87998	1.52801e-09
ENSMUSG00000032826.19	Ank2	18.28	49.1429	-1.42672	0.862474	442.978	-1.36318	4.44284e-06
ENSMUSG00000020451.17	Limk2	69.7344	32.2386	1.11308	0.862474	680.9	1.17387	0.000426524
ENSMUSG00000020520.14	Galnt10	47.7339	17.3748	1.45802	0.862474	436.18	1.52235	6.18026e-06
ENSMUSG00000049354.8	Dcaf7	141.643	78.5298	0.850949	0.862402	1469.1	0.910903	0.000393764
ENSMUSG00000049422.7	Chchd10	2.89972	26.7829	-3.20733	0.862329	193.357	-3.14581	2.81833e-15
ENSMUSG00000045005.9	Fzd5	6.75161	32.6939	-2.27572	0.862293	258.057	-2.22341	5.54129e-12
ENSMUSG00000020528.14	Prpsap2	44.0308	87.2239	-0.986211	0.862076	865.71	-0.924838	0.00127834
ENSMUSG00000072568.4	Lratd2	17.2108	47.4473	-1.46301	0.862076	425.205	-1.4017	3.01982e-06
ENSMUSG00000023010.15	Tmbim6	265.999	156.167	0.76833	0.861968	2812.24	0.827586	0.00723734
ENSMUSG00000034875.5	Nudt19	22.5519	55.0508	-1.28752	0.861896	510.951	-1.23023	0.000225162
ENSMUSG00000024999.7	Noc3l	57.1581	107.585	-0.912452	0.861824	1087.82	-0.848211	0.00897082
ENSMUSG00000039929.14	Urb1	57.6285	107.993	-0.906084	0.861787	1090.59	-0.846701	0.00801021
ENSMUSG00000021098.14	4930447C04Rik	2.68018	26.4361	-3.30211	0.861679	190.732	-3.206	0.000117047
ENSMUSG00000024420.9	Zfp521	32.8207	6.98296	2.23269	0.861354	267.467	2.2955	2.05835e-11
ENSMUSG00000028542.17	Slc6a9	29.6037	4.90937	2.59216	0.861318	231.643	2.65064	7.08339e-11
ENSMUSG00000046079.16	Lrrc8d	13.9019	42.4108	-1.60916	0.861318	369.01	-1.56176	0.000177619
ENSMUSG00000057982.8	Zfp809	13.9053	42.4061	-1.60863	0.861282	370.954	-1.5335	0.00380079
ENSMUSG00000026223.15	Itm2c	78.2641	38.3459	1.02928	0.861209	778.7	1.09176	0.0010314
ENSMUSG00000060314.13	Zfp941	3.56395	27.7218	-2.95947	0.861209	204.566	-2.89603	5.37521e-14
ENSMUSG00000041609.16	Bicdl1	3.83002	28.0147	-2.87076	0.861137	207.66	-2.80581	4.83427e-13
ENSMUSG00000018395.19	Kif3a	58.3662	24.9904	1.22376	0.861137	558.836	1.28874	3.131e-05
ENSMUSG00000026608.13	Kctd3	71.052	129.242	-0.86313	0.861101	1320.92	-0.801624	0.00231877
ENSMUSG00000068740.13	Celsr2	4.59321	29.0717	-2.66204	0.860957	219.225	-2.61194	5.45578e-07
ENSMUSG00000032855.6	Pkd1	59.1979	25.6295	1.20774	0.860957	566.724	1.26941	0.000392047
ENSMUSG00000022505.9	Emp2	29.5063	4.91498	2.58577	0.860848	231.356	2.638	2.83559e-13
ENSMUSG00000057706.7	Mex3b	28.0728	3.94796	2.82999	0.860776	216.433	2.90434	9.58223e-11
ENSMUSG00000047986.12	Palm3	1.97271	25.5523	-3.6952	0.860776	179.231	-3.62119	9.28655e-20
ENSMUSG00000001248.15	Gramd1a	58.9941	25.5155	1.2092	0.86074	564.356	1.26848	0.000160397
ENSMUSG00000072244.11	Trim6	54.061	102.467	-0.922495	0.860704	1031.92	-0.86568	0.00239446
ENSMUSG00000058325.6	Dock1	114.344	61.8475	0.886591	0.860668	1176.02	0.948305	0.000777766
ENSMUSG00000005534.10	Insr	64.7484	29.3656	1.14072	0.860668	628.337	1.19924	0.000125942
ENSMUSG00000033752.7	Mnd1	16.1347	45.5312	-1.49669	0.860162	405.754	-1.43351	3.03275e-05
ENSMUSG00000015766.14	Eps8	5.43466	30.4417	-2.48579	0.860126	234.587	-2.42473	2.62208e-14
ENSMUSG00000015112.15	Slc25a13	53.5724	101.418	-0.920746	0.860053	1022.05	-0.864038	0.00368375
ENSMUSG00000056917.13	Sipa1	28.9075	4.62284	2.64459	0.859837	225.193	2.70419	1.02179e-11
ENSMUSG00000000805.18	Car4	183.923	105.809	0.797641	0.859801	1930.38	0.854353	0.00296188
ENSMUSG00000038855.10	Itpkb	24.4379	1.06044	4.52639	0.859728	172.16	4.58987	2.1597e-24
ENSMUSG00000037003.16	Tns2	35.3434	8.95916	1.98001	0.859692	296.268	2.03495	2.71191e-06
ENSMUSG00000054256.11	Msi1	19.7814	50.7033	-1.35793	0.859548	462.49	-1.30212	0.000465843
ENSMUSG00000034041.5	Lyl1	23.5179	0.292839	6.32751	0.85897	159.018	9.23269	4.96755e-09
ENSMUSG00000030669.13	Calca	0.294509	23.4733	-6.31656	0.858717	154.612	-6.35164	1.20609e-22
ENSMUSG00000025270.13	Alas2	23.6697	0.5	5.56497	0.858608	160.175	10.6898	9.72779e-12
ENSMUSG00000030983.4	Bccip	110.608	191.402	-0.791156	0.858572	1994.46	-0.728598	0.00883708
ENSMUSG00000089774.2	Slc5a3	30.7527	5.8497	2.39428	0.858536	247.625	2.45971	1.10097e-07
ENSMUSG00000024039.15	Cbs	4.19481	27.9374	-2.73552	0.858536	209.749	-2.67499	2.06097e-14
ENSMUSG00000030029.14	Lrig1	3.66596	27.3094	-2.89713	0.858464	202.305	-2.82054	1.36582e-14
ENSMUSG00000031273.16	Col4a6	25.7445	2.45469	3.39065	0.858464	190.233	3.4571	7.77341e-19
ENSMUSG00000010175.13	Prox1	25.053	1.89778	3.7226	0.858175	182.393	3.78414	3.32188e-21
ENSMUSG00000037169.15	Mycn	71.5923	128.772	-0.846943	0.85803	1321.74	-0.78535	0.00272612
ENSMUSG00000024817.13	Uhrf2	200.933	117.033	0.779799	0.857669	2122.55	0.839584	0.00163452
ENSMUSG00000028138.8	Adh5	225.538	376.041	-0.737521	0.857525	3970.22	-0.678305	0.00731827
ENSMUSG00000079056.12	Kcnip3	30.7856	6.04939	2.3474	0.857489	247.996	2.41042	6.112e-14
ENSMUSG00000031667.16	Aktip	19.1402	49.4919	-1.37058	0.857489	451.177	-1.31284	3.33866e-06
ENSMUSG00000024270.11	Slc39a6	50.8266	20.1946	1.33161	0.857489	475.232	1.38771	5.04531e-06
ENSMUSG00000028381.8	Ugcg	82.0148	41.2518	0.991429	0.857416	824.609	1.04855	0.00891407
ENSMUSG00000029432.12	Nipsnap2	59.6489	26.5064	1.17015	0.857416	576.279	1.23357	5.97822e-05
ENSMUSG00000031751.14	Amfr	108.224	58.5784	0.885581	0.857308	1112.71	0.944444	0.000470165
ENSMUSG00000049295.17	Zfp219	23.6749	55.6048	-1.23185	0.857272	520.5	-1.17166	0.00393223
ENSMUSG00000027247.16	Arhgap1	110.593	60.0103	0.881975	0.8572	1136.73	0.93969	0.00372699
ENSMUSG00000035683.13	Melk	93.1223	163.026	-0.807903	0.857127	1690.54	-0.748922	0.00557829
ENSMUSG00000041801.5	Phlda3	18.0663	47.9462	-1.40811	0.856947	433.385	-1.35492	3.69402e-05
ENSMUSG00000028800.15	Hdac1	213.411	356.609	-0.740709	0.856838	3762.34	-0.68045	0.00659269
ENSMUSG00000040280.10	Ndufa4l2	24.0552	1.15946	4.37483	0.856586	169.696	4.4436	3.19546e-16
ENSMUSG00000026113.17	Inpp4a	33.6788	8.19086	2.03975	0.856477	281.401	2.10086	5.22371e-12
ENSMUSG00000036985.12	Zdhhc9	54.1325	22.7254	1.25219	0.856477	512.632	1.30684	0.000447475
ENSMUSG00000000730.13	Dnmt3l	0.155598	23.0269	-7.20936	0.856405	150.465	-7.03388	3.6157e-19
ENSMUSG00000007783.10	Cpt1c	21.8007	52.8214	-1.27675	0.856333	490.192	-1.21541	0.000454134
ENSMUSG00000086370.9	Ftx	16.024	44.556	-1.47538	0.856044	399.073	-1.40859	0.000824978
ENSMUSG00000033350.7	Chst2	26.3286	3.20635	3.03762	0.855466	198.979	3.09679	3.13197e-18
ENSMUSG00000073599.10	Ecscr	24.075	1.37201	4.13317	0.85543	171.565	4.18451	1.10274e-21
ENSMUSG00000030117.5	Gdf3	0.375514	23.0576	-5.94023	0.855393	150.538	-7.73239	4.42023e-16
ENSMUSG00000057388.9	Mrpl18	81.7653	144.715	-0.82365	0.855357	1493.61	-0.767154	0.00717064
ENSMUSG00000042215.8	Bag2	43.6336	15.3747	1.50488	0.855032	394.787	1.56283	7.0263e-07
ENSMUSG00000030104.9	Edem1	114.08	62.9322	0.85818	0.854888	1181.12	0.915194	0.00131945
ENSMUSG00000017677.11	Wsb1	174.359	100.615	0.793219	0.854743	1837.44	0.853719	0.0071443
ENSMUSG00000035781.14	R3hdm4	55.5145	24.0134	1.20903	0.854707	531.949	1.27178	3.14767e-05
ENSMUSG00000039183.6	Nubp2	27.6485	60.8945	-1.13911	0.854599	582.667	-1.07815	0.000141615
ENSMUSG00000029192.17	Tbc1d14	151.232	86.4919	0.806126	0.854237	1584.6	0.864544	0.00165466
ENSMUSG00000022965.8	Ifngr2	29.9029	5.86025	2.35125	0.854237	240.205	2.40566	1.99123e-12
ENSMUSG00000110206.1	Flt3l	23.1952	0.701574	5.04709	0.854165	160.89	5.11575	3.34999e-19
ENSMUSG00000031827.13	Cotl1	34.6265	9.20285	1.91172	0.854129	293.692	1.97168	1.06897e-07
ENSMUSG00000055485.6	Soga1	65.3769	30.7576	1.08784	0.854093	642.028	1.1505	0.00138436
ENSMUSG00000027573.11	Gid8	44.3763	85.8872	-0.952654	0.853912	858.149	-0.895235	0.00125687
ENSMUSG00000038205.12	Prkab2	52.2256	21.7085	1.2665	0.853876	494.384	1.32233	1.14583e-05
ENSMUSG00000024909.15	Efemp2	37.8276	11.5936	1.70611	0.853768	330.863	1.76133	7.28586e-08
ENSMUSG00000017781.17	Pitpna	133.975	75.1661	0.833808	0.853551	1395.39	0.892609	0.000529173
ENSMUSG00000060681.15	Slc9a6	47.9983	18.6685	1.36237	0.853551	446.764	1.41896	0.000107046
ENSMUSG00000026965.12	Anapc2	146.99	84.1305	0.805017	0.85337	1540.44	0.865407	0.00575267
ENSMUSG00000022799.4	Arhgap31	23.7706	1.3898	4.09623	0.853334	169.457	4.15688	1.95007e-19
ENSMUSG00000008206.16	Cers4	84.9736	43.8835	0.953335	0.853262	860.469	1.01464	0.000242614
ENSMUSG00000032892.14	Rangrf	19.7243	49.2831	-1.32112	0.853226	453.38	-1.26377	3.17999e-05
ENSMUSG00000000530.16	Acvrl1	22.6828	0.381103	5.89527	0.85319	155.696	5.99856	1.37794e-18
ENSMUSG00000022519.14	Srl	27.1263	59.8631	-1.14198	0.85319	572.799	-1.07917	0.000106638
ENSMUSG00000043635.12	Adamts3	24.3671	1.96731	3.63064	0.853081	178.002	3.70198	4.35587e-19
ENSMUSG00000029767.16	Calu	519.261	314.249	0.724551	0.853045	5560.44	0.782908	0.00560201
ENSMUSG00000017929.13	B4galt5	44.7573	16.5503	1.43527	0.853009	410.676	1.49721	2.97766e-07
ENSMUSG00000044477.12	Zfand3	73.1403	36.0059	1.02244	0.852937	729.21	1.08462	0.000200173
ENSMUSG00000049313.8	Sorl1	9.84194	35.2397	-1.84019	0.852829	295.318	-1.77669	2.50589e-07
ENSMUSG00000056812.14	St8sia3	0.5	22.7134	-5.50547	0.852612	147.927	-10.7491	1.68022e-11
ENSMUSG00000026499.5	Acbd3	75.6628	37.8594	0.998934	0.852503	759.504	1.06009	0.000398011
ENSMUSG00000116295.1	Gm32885	0.224231	22.4239	-6.6439	0.852503	147.123	-6.69978	7.87659e-21
ENSMUSG00000034111.6	Tmed8	32.1277	66.7984	-1.05599	0.852431	652.043	-0.997209	0.000756852
ENSMUSG00000032194.9	Kank2	79.9474	40.7439	0.972468	0.852287	805.722	1.03362	0.000467793
ENSMUSG00000039646.5	Vasn	24.1582	1.92447	3.64998	0.852214	176.12	3.71852	7.92634e-20
ENSMUSG00000018381.15	Abi3	23.3202	1.1845	4.29923	0.85207	165.305	4.36245	4.56141e-22
ENSMUSG00000039356.15	Exosc2	86.8833	151.062	-0.797988	0.851998	1569.11	-0.73906	0.0059986
ENSMUSG00000017837.12	Nkiras2	49.7473	20.2578	1.29614	0.851998	468.044	1.35825	0.000122667
ENSMUSG00000034220.7	Gpc1	88.1241	46.2874	0.928916	0.851925	897.302	0.992306	0.00325133
ENSMUSG00000017009.3	Sdc4	8.42816	33.2508	-1.9801	0.851889	273.016	-1.92429	5.62496e-10
ENSMUSG00000031563.8	Wwc2	79.5297	40.5559	0.971582	0.851889	802.78	1.03504	0.000239554
ENSMUSG00000021758.14	Ddx4	0.155598	22.2782	-7.16167	0.851889	146.009	-6.99112	6.38103e-19
ENSMUSG00000004018.9	Fancl	15.6914	43.3525	-1.46614	0.851817	388.571	-1.40594	8.29143e-05
ENSMUSG00000037706.17	Cd81	173.642	101.23	0.778481	0.851781	1832.17	0.836913	0.00175534
ENSMUSG00000034192.5	Lsm3	85.1699	148.798	-0.804944	0.851673	1543.58	-0.747009	0.0057048
ENSMUSG00000031021.13	Tmem9b	29.2083	5.6711	2.36468	0.851564	234.454	2.41793	8.62383e-12
ENSMUSG00000064247.14	Plcxd1	2.57348	24.7299	-3.26446	0.851528	177.801	-3.21404	9.33974e-15
ENSMUSG00000028005.13	Gucy1b1	24.4268	2.32008	3.39622	0.851203	181.269	3.45583	5.28841e-14
ENSMUSG00000029311.16	Hsd17b11	17.2326	45.712	-1.40743	0.851203	413.969	-1.34836	6.18234e-06
ENSMUSG00000029650.10	Slc46a3	29.5162	5.96652	2.30655	0.851095	238.416	2.36073	4.86396e-12
ENSMUSG00000022849.5	Hspbap1	26.5044	58.4604	-1.14123	0.850914	558.865	-1.08408	0.000258751
ENSMUSG00000032666.16	1700025G04Rik	62.0698	28.8756	1.10404	0.850806	608.651	1.1644	7.52199e-05
ENSMUSG00000030638.13	Sh3gl3	4.03757	26.5738	-2.71845	0.850806	199.914	-2.66571	9.04767e-15
ENSMUSG00000024528.8	Srfbp1	39.5341	77.7338	-0.975443	0.850806	774.048	-0.909468	0.00714218
ENSMUSG00000063800.5	Prpf38a	97.9627	168.31	-0.780815	0.850769	1757.97	-0.721477	0.00887227
ENSMUSG00000046814.3	Gchfr	25.3115	2.94207	3.10489	0.850733	190.069	3.16525	4.10239e-15
ENSMUSG00000027671.14	Actl6a	196.712	327.221	-0.734182	0.850372	3457.3	-0.675035	0.00849323
ENSMUSG00000029484.12	Anxa3	23.973	2.0085	3.57722	0.850228	174.968	3.62511	2.00823e-17
ENSMUSG00000031548.7	Sfrp1	5.91345	29.349	-2.31124	0.850228	230.456	-2.26798	1.44656e-08
ENSMUSG00000074657.5	Kif5a	6.50387	30.0761	-2.20925	0.850083	239.251	-2.14758	2.45498e-10
ENSMUSG00000025813.14	Homer2	34.1703	9.42546	1.85811	0.850047	293.21	1.92169	2.26196e-09
ENSMUSG00000055447.19	Cd47	37.3753	11.6982	1.67579	0.849939	328.973	1.7319	2.70196e-08
ENSMUSG00000024646.14	Cyb5a	113.7	192.436	-0.759146	0.849939	2020.48	-0.700343	0.00750347
ENSMUSG00000026036.17	Nif3l1	61.1419	109.996	-0.847218	0.849541	1128.99	-0.788967	0.00408818
ENSMUSG00000001482.15	Def8	32.6965	67.0284	-1.03563	0.849469	656.727	-0.973059	0.000884218
ENSMUSG00000024381.16	Bin1	70.2141	34.6088	1.02062	0.849433	700.092	1.08237	0.000331209
ENSMUSG00000032890.17	Rims3	4.4275	26.9582	-2.60616	0.849216	204.864	-2.5593	2.39261e-11
ENSMUSG00000020706.13	Ftsj3	298.091	487.486	-0.709606	0.84918	5186.65	-0.648999	0.00956095
ENSMUSG00000038594.9	Cep85l	33.1552	8.83016	1.90872	0.849144	284.973	1.9879	0.00378758
ENSMUSG00000019528.18	Gyg	45.0003	16.9721	1.40677	0.849072	414.842	1.46272	2.02163e-06
ENSMUSG00000027508.15	Pag1	23.5336	1.78986	3.71681	0.849035	171.451	3.76812	1.96436e-15
ENSMUSG00000041231.15	Ublcp1	31.6177	65.4871	-1.05048	0.849035	639.759	-0.994336	0.000986313
ENSMUSG00000072889.9	Nfxl1	170.857	99.9498	0.773514	0.848963	1809.14	0.834908	0.00415378
ENSMUSG00000028641.16	P3h1	42.4205	15.378	1.4639	0.848927	386.454	1.52365	2.77955e-05
ENSMUSG00000063564.13	Col23a1	22.5072	0.816746	4.78436	0.848927	157.242	4.84572	1.55976e-21
ENSMUSG00000002930.6	Ppp1r17	21.9617	0.288391	6.25082	0.848819	148.557	9.1368	7.23337e-09
ENSMUSG00000031343.13	Gabra3	0.83158	22.4952	-4.75762	0.848638	152.033	-4.68034	1.36325e-21
ENSMUSG00000032352.16	Lrrc1	14.7931	41.4923	-1.48792	0.848566	369.587	-1.42819	1.45427e-06
ENSMUSG00000032872.16	Cyb5r4	32.3296	66.2818	-1.03576	0.848566	650.957	-0.973748	0.00996213
ENSMUSG00000062794.8	Zfp599	9.93335	34.5519	-1.79841	0.848494	292.802	-1.72325	0.00134888
ENSMUSG00000027340.15	Slc23a2	36.9003	73.2021	-0.988251	0.848349	725.136	-0.931755	0.00115037
ENSMUSG00000027797.15	Dclk1	2.02959	23.683	-3.54459	0.848132	167.775	-3.47062	1.60662e-18
ENSMUSG00000022808.5	Snx4	119.282	67.1517	0.828879	0.847843	1244.32	0.887227	0.0012579
ENSMUSG00000018567.14	Gabarap	136.755	78.3446	0.803688	0.847807	1434	0.861355	0.00144639
ENSMUSG00000020589.17	Fam49a	19.8994	48.5339	-1.28627	0.847807	450.804	-1.22232	0.000278172
ENSMUSG00000046668.9	Cxxc5	72.7121	36.614	0.989799	0.847627	730.261	1.05088	0.000126494
ENSMUSG00000057572.15	Zbtb8os	20.6856	49.5705	-1.26085	0.847374	463.124	-1.19488	0.00135015
ENSMUSG00000006476.19	Nsmf	46.4879	18.4864	1.33039	0.846796	434.519	1.38908	2.82983e-06
ENSMUSG00000035226.5	Rims4	0.322949	21.7394	-6.07286	0.846687	143.102	-6.06712	9.33943e-20
ENSMUSG00000062542.11	Syt9	2.91148	24.6761	-3.08329	0.846687	179.951	-3.03409	9.62058e-17
ENSMUSG00000052085.7	Dock8	21.8731	0.448988	5.60634	0.846687	150.551	5.66798	2.84403e-21
ENSMUSG00000044393.15	Dsg2	18.7818	46.8574	-1.31894	0.846615	431.887	-1.25377	2.73925e-05
ENSMUSG00000033826.10	Dnah8	1.34868	22.7743	-4.07779	0.846543	156.86	-4.04646	1.34654e-18
ENSMUSG00000032186.15	Tmod2	17.5647	45.233	-1.3647	0.846435	414.056	-1.29294	0.00537663
ENSMUSG00000030707.15	Coro1a	1.19472	22.5735	-4.23988	0.846362	154.525	-4.2029	5.79832e-20
ENSMUSG00000047731.17	Wbp1l	98.7556	54.2608	0.863952	0.846326	1019.91	0.923103	0.00353759
ENSMUSG00000032594.11	Ip6k1	115.429	64.7167	0.834795	0.84629	1201.23	0.894121	0.00131578
ENSMUSG00000040694.4	Apobec2	21.6642	0.326781	6.05084	0.846073	146.536	8.11873	3.9457e-12
ENSMUSG00000003955.8	Fam162a	131.828	75.705	0.800194	0.845929	1382.7	0.858097	0.00384656
ENSMUSG00000026176.13	Ctdsp1	81.349	42.6934	0.930112	0.845893	826.869	0.988111	0.00215294
ENSMUSG00000079363.7	Gbp4	22.188	0.855137	4.69748	0.845893	156.54	4.77103	4.59239e-20
ENSMUSG00000004054.9	Map3k11	49.3138	20.7129	1.25146	0.845857	468.054	1.31447	0.00058396
ENSMUSG00000030231.11	Plekha5	85.6228	147.03	-0.780043	0.845315	1534.96	-0.719468	0.00606424
ENSMUSG00000022883.11	Robo1	38.668	75.1069	-0.957804	0.845279	749.957	-0.893661	0.00242177
ENSMUSG00000032802.8	Srxn1	58.6606	27.3356	1.10161	0.84517	574.738	1.15971	2.96338e-05
ENSMUSG00000019188.16	H13	94.5683	51.7752	0.869095	0.84517	976.652	0.927941	0.000421734
ENSMUSG00000021703.9	Serinc5	60.8911	29.0046	1.06995	0.84517	600.507	1.1282	4.40046e-05
ENSMUSG00000038733.14	Wdr26	246.155	148.59	0.728233	0.844664	2635.93	0.789013	0.00670602
ENSMUSG00000024663.20	Rab3il1	24.6134	3.11507	2.98211	0.844448	186.723	3.05294	1.3842e-08
ENSMUSG00000037926.15	Ssh2	43.7619	16.8607	1.37601	0.844086	405.71	1.43839	1.04515e-05
ENSMUSG00000025602.13	Zfp202	23.0091	1.88608	3.60874	0.843906	167.716	3.67324	3.63946e-17
ENSMUSG00000027082.15	Tfpi	33.4616	9.73094	1.78185	0.843689	291.295	1.84919	2.37437e-05
ENSMUSG00000004317.14	Clcn5	113.95	64.3375	0.824665	0.843436	1190.89	0.886401	0.00092727
ENSMUSG00000022676.7	Snai2	21.0553	0.158011	7.05801	0.843147	144.245	7.09327	2.44109e-16
ENSMUSG00000032135.15	Mcam	5.61894	27.8229	-2.30791	0.842786	218.693	-2.26577	1.23689e-08
ENSMUSG00000003308.15	Keap1	42.5604	16.0456	1.40733	0.84275	392.381	1.47153	3.42304e-05
ENSMUSG00000036580.15	Spg20	59.4717	28.2502	1.07394	0.842714	586.417	1.13516	3.35406e-05
ENSMUSG00000027679.13	Dnajc19	21.8138	50.2669	-1.20437	0.842605	474.62	-1.14333	7.23302e-05
ENSMUSG00000019461.12	Plscr3	38.5475	13.3278	1.5322	0.842533	346.498	1.58701	3.65852e-05
ENSMUSG00000049327.17	Kmt5a	188.582	112.964	0.739327	0.842425	2011.9	0.801674	0.00289289
ENSMUSG00000024799.16	Tm7sf2	55.7362	25.5946	1.12277	0.84228	543.129	1.18006	5.6281e-05
ENSMUSG00000004562.16	Arhgef40	59.0644	28.0458	1.0745	0.842136	581.152	1.13468	0.00234245
ENSMUSG00000008035.12	Mid1ip1	61.0366	29.5014	1.04889	0.842136	604.639	1.10913	0.000145784
ENSMUSG00000042046.15	Dstyk	36.5785	12.2168	1.58213	0.841991	327.224	1.64199	2.6971e-08
ENSMUSG00000053604.5	Rpia	33.9855	10.285	1.72437	0.841955	296.599	1.78041	2.1216e-08
ENSMUSG00000027998.11	Plrg1	111.358	185.812	-0.738647	0.841919	1961.41	-0.679987	0.00984885
ENSMUSG00000058135.12	Gstm1	8.22604	31.23	-1.92466	0.841738	257.915	-1.87864	7.94517e-05
ENSMUSG00000017390.15	Aldoc	45.0276	18.1236	1.31294	0.84163	421.732	1.37184	0.000259324
ENSMUSG00000032024.10	Clmp	22.8161	2.08528	3.45173	0.841522	168.275	3.50599	9.73901e-18
ENSMUSG00000041445.9	Mmrn2	21.0314	0.397252	5.72635	0.841522	144.575	5.75769	3.24003e-20
ENSMUSG00000048578.11	Mlec	474.074	294.378	0.687445	0.841449	5123.95	0.749074	0.00415256
ENSMUSG00000052656.12	Rnf103	32.6493	9.34094	1.80541	0.841449	282.45	1.86506	9.96151e-07
ENSMUSG00000029463.5	Fam216a	49.8848	21.7429	1.19806	0.841269	478.554	1.25539	2.22536e-05
ENSMUSG00000037949.8	Ano10	32.5182	9.24405	1.81465	0.841269	279.781	1.87278	4.02272e-08
ENSMUSG00000036002.12	Fam214b	25.0384	3.85783	2.69828	0.84116	194.502	2.7646	7.62765e-12
ENSMUSG00000017314.12	Mpp2	29.2466	6.72757	2.12011	0.841088	241.593	2.18488	2.19839e-08
ENSMUSG00000022623.17	Shank3	33.3004	9.91168	1.74834	0.840907	288.615	1.80116	3.17353e-05
ENSMUSG00000054934.10	Kcnmb4	22.92	2.25664	3.34436	0.840871	169.941	3.4004	9.20602e-19
ENSMUSG00000022761.12	Lztr1	68.6713	34.7029	0.98465	0.840835	690.474	1.0457	0.000149371
ENSMUSG00000057738.14	Sptan1	689.98	431.517	0.677137	0.840799	7477.89	0.7398	0.00955758
ENSMUSG00000038400.15	Pmepa1	21.3363	0.778355	4.77674	0.840763	148.792	4.83703	5.45719e-18
ENSMUSG00000037965.14	Zc3h7a	73.1625	38.0003	0.945094	0.840655	742.704	1.00099	0.00581124
ENSMUSG00000033590.8	Myo5c	0.818182	21.3501	-4.70568	0.840618	144.237	-4.60855	9.70163e-23
ENSMUSG00000005299.6	Letm1	40.9038	77.3729	-0.919595	0.840546	779.413	-0.857167	0.00403344
ENSMUSG00000026411.17	Tmem9	61.7843	30.2325	1.03114	0.840185	614.702	1.09247	0.000147392
ENSMUSG00000024302.16	Dtna	0.212478	20.6647	-6.60371	0.840077	135.719	-6.40346	1.71859e-20
ENSMUSG00000029094.12	Afap1	28.1588	6.19126	2.18528	0.839932	230.966	2.24878	1.71859e-11
ENSMUSG00000026466.16	Tor1aip1	51.2774	22.9185	1.16181	0.839896	495.153	1.21688	0.000190704
ENSMUSG00000022204.9	Ngdn	39.5575	75.4463	-0.9315	0.839896	757.399	-0.874201	0.00336664
ENSMUSG00000002688.8	Prkd1	29.0746	6.75261	2.10624	0.839715	240.332	2.16729	1.25396e-08
ENSMUSG00000004561.14	Mettl17	20.3322	47.6858	-1.2298	0.839715	446.919	-1.17945	0.00143438
ENSMUSG00000025324.8	Atp10a	4.43079	25.7882	-2.54108	0.839679	197.428	-2.48907	9.57698e-13
ENSMUSG00000038843.18	Gcnt1	75.4689	39.7232	0.9259	0.839679	770.124	0.986564	0.000810028
ENSMUSG00000030541.16	Idh2	112.232	64.2181	0.805431	0.839571	1175.68	0.864418	0.00563978
ENSMUSG00000022332.8	Khdrbs3	19.6702	46.7211	-1.24806	0.839426	437.158	-1.18343	9.82714e-05
ENSMUSG00000030800.10	Prss8	4.38731	25.6909	-2.54985	0.839282	196.452	-2.50016	4.29302e-12
ENSMUSG00000033722.9	BC034090	22.912	2.47973	3.20785	0.83921	170.956	3.26585	8.81386e-17
ENSMUSG00000040093.16	Bmf	61.0145	29.9314	1.02749	0.838812	607.53	1.08985	0.000409918
ENSMUSG00000001583.13	Tnk1	0.953806	21.1781	-4.47273	0.838595	143.726	-4.46392	8.63165e-16
ENSMUSG00000000792.2	Slc5a5	0.436709	20.5945	-5.55944	0.838523	136.56	-5.48324	1.76323e-21
ENSMUSG00000030342.8	Cd9	52.1823	23.6189	1.14362	0.838487	506.013	1.20167	0.000192422
ENSMUSG00000046280.9	She	21.8146	1.604	3.76555	0.838343	157.599	3.8296	2.95924e-15
ENSMUSG00000033705.17	Stard9	41.2773	15.6778	1.39662	0.838234	381.046	1.45918	4.98468e-05
ENSMUSG00000033910.13	Gucy1a1	20.542	0.44454	5.53012	0.838054	142.294	5.59106	5.56497e-22
ENSMUSG00000008301.11	Phax	68.7636	119.065	-0.792029	0.838054	1239.21	-0.733752	0.00645816
ENSMUSG00000027750.16	Postn	20.5627	0.5	5.36195	0.837728	140.557	10.504	1.40724e-10
ENSMUSG00000028582.14	Cc2d1b	38.8725	73.8817	-0.926465	0.837656	742.867	-0.864271	0.00474447
ENSMUSG00000042524.14	Sun2	27.4631	5.86798	2.22656	0.837656	223.783	2.29001	1.30687e-08
ENSMUSG00000034290.9	Nek9	151.627	90.287	0.747934	0.837439	1613.69	0.808397	0.00145906
ENSMUSG00000013846.10	St3gal1	23.1715	2.71617	3.0927	0.837367	174.081	3.15662	6.59371e-12
ENSMUSG00000032537.15	Ephb1	1.1094	21.1375	-4.25195	0.837331	144.721	-4.23203	9.58461e-20
ENSMUSG00000028909.17	Ptpru	32.4479	9.60291	1.75658	0.837259	281.645	1.81431	7.27775e-08
ENSMUSG00000020053.18	Igf1	20.2977	0.288391	6.13715	0.837223	139.51	9.05132	8.41485e-08
ENSMUSG00000018001.18	Cyth3	46.9876	20.1661	1.22035	0.837114	449.264	1.2841	7.73304e-05
ENSMUSG00000021280.9	Exoc3l4	20.4156	0.419494	5.60488	0.837114	140.581	5.69702	2.02618e-18
ENSMUSG00000028420.13	Tmem38b	23.5141	3.07784	2.93354	0.837042	179.108	2.9911	1.8262e-16
ENSMUSG00000056124.5	B4galt6	90.7469	50.3042	0.851171	0.836825	942.485	0.913435	0.00091964
ENSMUSG00000046329.14	Slc25a23	15.1669	40.3694	-1.41234	0.836573	363.964	-1.36164	0.00287877
ENSMUSG00000028073.15	Pear1	20.0527	0.119621	7.38919	0.836536	136.017	7.42	3.13474e-14
ENSMUSG00000011148.14	Adssl1	23.0958	2.76181	3.06394	0.836536	174.275	3.12444	2.5531e-17
ENSMUSG00000033557.17	Fam20b	72.5111	37.9327	0.934762	0.836464	737.701	0.99587	0.000200173
ENSMUSG00000021958.5	Pinx1	19.0982	45.4915	-1.25216	0.836356	424.974	-1.18894	4.11308e-05
ENSMUSG00000001864.13	Aif1l	32.2732	64.186	-0.991921	0.836284	635.625	-0.930376	0.00072162
ENSMUSG00000034807.9	Colgalt1	147.094	87.6303	0.747234	0.836211	1565.89	0.808287	0.00165551
ENSMUSG00000034442.11	Trmt5	32.0335	63.8135	-0.994282	0.835922	632.566	-0.930873	0.00541396
ENSMUSG00000064043.13	Trerf1	12.6084	36.402	-1.52963	0.835886	321.059	-1.48132	0.00110759
ENSMUSG00000027803.14	Wwtr1	51.2774	23.3214	1.13667	0.835814	499.456	1.19873	4.35171e-05
ENSMUSG00000037712.16	Fermt2	181.71	109.627	0.729033	0.835814	1944.99	0.789163	0.00665488
ENSMUSG00000056367.14	Actr3b	0.731218	20.5507	-4.81274	0.835561	138.545	-4.77666	8.1855e-23
ENSMUSG00000074731.3	Zfp345	3.27084	23.4559	-2.84222	0.835489	175.771	-2.762	0.00194718
ENSMUSG00000028369.15	Svep1	20.1148	0.320471	5.97192	0.83538	137.61	6.00919	6.03358e-18
ENSMUSG00000032324.11	Tspan3	143.579	85.4467	0.748752	0.8352	1527.08	0.80734	0.00197369
ENSMUSG00000051413.17	Plagl2	61.3702	30.4216	1.01244	0.835091	612.319	1.07073	0.000763471
ENSMUSG00000035572.16	Dcaf10	46.3086	19.8769	1.22018	0.835091	442.849	1.27687	6.47587e-05
ENSMUSG00000027424.11	Mgme1	33.3427	65.4429	-0.972865	0.835019	650.799	-0.913643	0.000953446
ENSMUSG00000053110.13	Yap1	386.588	241.454	0.679048	0.834766	4183.55	0.737677	0.00535441
ENSMUSG00000019789.9	Hey2	20.2828	0.56416	5.16801	0.834694	141.223	5.22456	1.87977e-22
ENSMUSG00000001240.13	Ramp2	30.188	8.19531	1.8811	0.834694	256.654	1.9323	2.24994e-06
ENSMUSG00000038014.7	Fam120a	193.075	116.98	0.722896	0.834694	2068.56	0.784249	0.00206314
ENSMUSG00000052713.9	Zfp608	58.7525	102.862	-0.807995	0.834694	1065.7	-0.747584	0.00785529
ENSMUSG00000042745.9	Id1	20.7298	1.02204	4.34218	0.834513	146.93	4.40928	1.4454e-21
ENSMUSG00000079020.9	Slc45a4	13.5234	37.4039	-1.46773	0.834513	333.813	-1.41211	0.000674468
ENSMUSG00000024172.10	St6gal2	0.394871	20.0499	-5.66607	0.834333	133.055	-5.57029	2.62107e-22
ENSMUSG00000024769.7	Cdc42bpg	11.5554	34.5714	-1.58101	0.834224	302.3	-1.5182	0.000242835
ENSMUSG00000026278.14	Bok	3.98397	24.3277	-2.61032	0.834152	184.926	-2.5493	5.0568e-13
ENSMUSG00000032393.15	Dpp8	112.003	64.7169	0.791323	0.834152	1179.23	0.850819	0.00112965
ENSMUSG00000026614.7	Slc30a10	25.7668	4.87659	2.40157	0.834116	205.632	2.45196	3.28434e-10
ENSMUSG00000020964.14	Sel1l	83.5756	45.9917	0.861707	0.833646	864.186	0.919167	0.000927181
ENSMUSG00000034101.14	Ctnnd1	87.253	48.4466	0.848809	0.83361	907.265	0.909809	0.00528031
ENSMUSG00000047434.14	Xxylt1	58.0466	28.5117	1.02566	0.833285	577.937	1.08473	0.000143859
ENSMUSG00000032667.17	Pon2	35.7893	12.4071	1.52836	0.833141	322.709	1.58274	1.73088e-06
ENSMUSG00000042626.13	Shc1	230.074	141.564	0.700642	0.833068	2476.14	0.761055	0.00837036
ENSMUSG00000001750.16	Tcirg1	34.67	11.7343	1.56295	0.833068	310.431	1.62262	1.05977e-05
ENSMUSG00000045179.9	Sox3	0.604061	20.116	-5.0575	0.833068	134.55	-5.03607	4.44257e-20
ENSMUSG00000051257.3	Trap1a	0.381473	19.8769	-5.70337	0.833032	131.912	-5.5721	1.02999e-20
ENSMUSG00000031015.8	Swap70	127.392	75.3056	0.758451	0.832635	1351.37	0.817696	0.00200136
ENSMUSG00000009291.13	Pttg1ip	72.4028	38.5113	0.910763	0.832238	740.425	0.969807	0.00030179
ENSMUSG00000042066.16	Tmcc2	28.7547	7.28563	1.98067	0.832201	241.959	2.042	4.79454e-10
ENSMUSG00000024042.7	Sik1	39.3612	15.0441	1.38757	0.832129	364.184	1.45106	2.49547e-05
ENSMUSG00000039701.11	Usp53	5.05598	25.662	-2.34357	0.832021	201.588	-2.254	0.00128694
ENSMUSG00000031776.17	Arl2bp	112.044	65.0608	0.784204	0.831768	1181.12	0.841864	0.00213026
ENSMUSG00000074785.5	Plxnc1	25.792	5.19145	2.31271	0.831768	207.714	2.37006	9.67211e-09
ENSMUSG00000109936.1	Gm45889	19.875	0.5	5.31288	0.831696	134.346	10.4355	3.97173e-11
ENSMUSG00000040183.13	Ankrd6	15.9458	40.4215	-1.34195	0.831623	371.089	-1.28045	0.000106638
ENSMUSG00000032515.8	Csrnp1	12.9276	36.2262	-1.48658	0.831551	322.474	-1.42919	3.65951e-05
ENSMUSG00000027635.15	Dsn1	70.4134	37.3369	0.915249	0.831479	719.344	0.973254	0.000459284
ENSMUSG00000049090.3	Zadh2	20.1878	0.841792	4.58388	0.831443	141.996	4.62989	4.77588e-21
ENSMUSG00000043895.6	S1pr2	44.7707	19.2353	1.2188	0.83119	428.188	1.28063	1.27749e-05
ENSMUSG00000057278.8	Snrpg	95.0299	158.136	-0.734709	0.830973	1670.79	-0.67487	0.00975552
ENSMUSG00000048277.15	Syngr2	56.7422	27.8005	1.02931	0.830973	563.663	1.0879	0.00324868
ENSMUSG00000025351.14	Cd63	100.484	57.5938	0.802979	0.830684	1054	0.859835	0.00237809
ENSMUSG00000004105.8	Angptl2	22.9098	3.31872	2.78727	0.830504	176.778	2.85539	6.62175e-13
ENSMUSG00000025025.14	Mxi1	39.0289	14.9891	1.38063	0.830467	361.098	1.43736	7.73679e-06
ENSMUSG00000045092.8	S1pr1	19.4869	0.288391	6.07834	0.830323	131.842	8.96421	1.53418e-08
ENSMUSG00000035181.6	Heatr5a	100.433	57.8639	0.7955	0.830251	1056.91	0.859018	0.00269733
ENSMUSG00000056268.15	Dennd1b	11.8793	34.6364	-1.54384	0.830106	306.483	-1.46981	0.00365703
ENSMUSG00000062861.8	Zfp28	26.2804	5.74507	2.19359	0.830034	214.841	2.24717	4.73314e-10
ENSMUSG00000028223.8	Decr1	43.0091	17.978	1.25841	0.829962	407.975	1.31587	7.65133e-06
ENSMUSG00000025137.15	Pcyt2	113.674	66.6494	0.770238	0.829889	1201.47	0.83025	0.00896978
ENSMUSG00000033585.5	Ndn	46.086	20.3386	1.18011	0.829781	444.125	1.24121	2.57064e-05
ENSMUSG00000041890.17	Git2	68.7284	36.3692	0.918189	0.829673	701.371	0.979152	0.000975235
ENSMUSG00000025867.8	Cplx2	26.5386	5.96816	2.15274	0.829564	219.001	2.2193	3.32469e-10
ENSMUSG00000028786.15	Tmem54	0.375514	19.4383	-5.69389	0.829311	126.846	-7.4716	5.74423e-14
ENSMUSG00000027309.18	4930402H24Rik	39.5384	15.5861	1.343	0.829022	369.069	1.40674	1.49601e-05
ENSMUSG00000021866.15	Anxa11	3.7447	23.3713	-2.64181	0.829022	176.929	-2.57869	2.25142e-10
ENSMUSG00000028883.17	Sema3a	19.1902	0.158011	6.9242	0.828878	132.636	6.97621	8.38539e-12
ENSMUSG00000027999.15	Pla2g12a	15.3455	39.2157	-1.35362	0.828806	358.565	-1.29956	3.17353e-05
ENSMUSG00000032492.14	Pth1r	20.4851	1.43264	3.83783	0.828806	148.301	3.91032	1.30135e-18
ENSMUSG00000028518.8	Prkaa2	25.8577	5.54867	2.22038	0.82877	213.184	2.29881	0.000176797
ENSMUSG00000029312.12	Klhl8	5.03979	25.119	-2.31734	0.828553	197.337	-2.25774	9.66586e-12
ENSMUSG00000030722.7	Nfatc2ip	17.9335	42.7114	-1.25196	0.828553	399.258	-1.18836	7.53768e-05
ENSMUSG00000030263.13	Lrmp	5.47674	25.6447	-2.22727	0.828264	203.495	-2.18632	2.13715e-07
ENSMUSG00000031532.7	Saraf	45.3783	20.0382	1.17925	0.827975	437.482	1.23723	2.01698e-05
ENSMUSG00000021636.15	Marveld2	0.901858	19.8006	-4.4565	0.82783	134.784	-4.37966	6.52883e-22
ENSMUSG00000079037.9	Prnp	38.8145	15.1689	1.35548	0.827758	361.112	1.41062	8.84564e-06
ENSMUSG00000023971.9	Rrp36	30.6268	60.3704	-0.979048	0.827433	599.508	-0.916528	0.00184228
ENSMUSG00000069114.8	Zbtb10	26.081	5.87475	2.1504	0.827361	216.197	2.21718	2.42969e-05
ENSMUSG00000074212.7	Dnajb14	29.9348	8.73278	1.77731	0.827325	260.511	1.84545	2.84924e-06
ENSMUSG00000028949.13	Smarcd3	19.07	0.28208	6.07905	0.827072	130.913	6.1309	1.20415e-19
ENSMUSG00000020883.18	Fbxl20	92.1252	52.5362	0.810284	0.826855	965.02	0.870109	0.00103819
ENSMUSG00000027533.10	Fabp5	170.153	103.871	0.712047	0.826747	1826.78	0.772322	0.0031277
ENSMUSG00000057948.12	Unc13d	19.2291	0.491827	5.289	0.826602	133.187	5.35811	9.9042e-21
ENSMUSG00000036377.19	C530008M17Rik	56.8288	28.1594	1.01301	0.82653	568.439	1.07976	0.00236334
ENSMUSG00000074280.6	Gm6166	81.6667	45.639	0.839483	0.826349	850.13	0.901169	0.000776045
ENSMUSG00000046470.5	Sox18	18.9186	0.243689	6.27862	0.825591	128.786	6.32834	2.74184e-15
ENSMUSG00000057897.14	Camk2b	0.322949	18.986	-5.87749	0.825591	125.355	-5.87522	8.89075e-20
ENSMUSG00000055401.14	Fbxo6	27.017	6.64305	2.02395	0.825518	225.277	2.07481	3.19303e-07
ENSMUSG00000026447.17	Pik3c2b	28.3184	7.69343	1.88004	0.825482	241.152	1.93909	1.0071e-06
ENSMUSG00000037108.13	Zcwpw1	5.21889	25.0066	-2.26049	0.825446	197.794	-2.20846	1.07004e-10
ENSMUSG00000063445.14	Nmral1	43.6232	78.6176	-0.849755	0.825302	805.615	-0.790532	0.0073035
ENSMUSG00000049717.9	Lig4	8.45258	29.3075	-1.79381	0.825229	248.631	-1.71713	0.00301793
ENSMUSG00000016664.16	Pacsin2	87.4013	49.391	0.823407	0.825121	912.754	0.885091	0.00171913
ENSMUSG00000038827.11	Abitram	43.2615	18.8315	1.19994	0.825085	415.486	1.2581	3.12579e-05
ENSMUSG00000038780.14	Smurf1	64.4978	33.816	0.931546	0.825049	656.596	0.995589	0.00254082
ENSMUSG00000070003.7	Ssbp4	23.7819	4.28903	2.47114	0.825049	188.752	2.53401	1.04125e-11
ENSMUSG00000069895.4	Atxn1l	138.711	83.522	0.731857	0.824904	1483.33	0.795137	0.00427374
ENSMUSG00000021951.7	Eef1akmt1	34.6265	65.4869	-0.919329	0.824904	659.464	-0.863944	0.00483107
ENSMUSG00000022048.8	Dpysl2	59.6472	30.4267	0.971116	0.824832	601.964	1.03165	0.000173098
ENSMUSG00000001039.12	B9d1	11.9336	34.0229	-1.51148	0.82476	301.437	-1.45085	7.29994e-05
ENSMUSG00000031431.13	Tsc22d3	37.4696	14.42	1.37765	0.824651	346.813	1.42977	6.30433e-05
ENSMUSG00000006219.12	Fblim1	25.0906	51.9742	-1.05065	0.824579	506.959	-0.994238	0.00245063
ENSMUSG00000000142.15	Axin2	34.775	12.541	1.4714	0.824543	316.624	1.53552	0.000268838
ENSMUSG00000027864.9	Ptgfrn	136.462	82.1549	0.73208	0.824399	1457.97	0.793995	0.0045015
ENSMUSG00000010797.6	Wnt2	18.986	0.5	5.24687	0.824326	128.746	10.3758	4.87138e-11
ENSMUSG00000040537.17	Adam22	5.65536	25.3933	-2.16676	0.82429	203.561	-2.09362	4.33135e-08
ENSMUSG00000030172.15	Erc1	100.138	58.4419	0.776921	0.824001	1058.75	0.841647	0.00725434
ENSMUSG00000031166.13	Wdr13	36.6154	13.7529	1.41272	0.824001	337.325	1.47318	5.37291e-07
ENSMUSG00000000753.15	Serpinf1	19.2966	0.855137	4.49605	0.823893	135.506	4.54979	2.71957e-16
ENSMUSG00000061119.7	Prcp	69.4474	37.4715	0.890128	0.823821	712.565	0.94484	0.00313732
ENSMUSG00000037260.8	Hgsnat	33.3091	11.5035	1.53384	0.82364	300.372	1.59386	9.927e-08
ENSMUSG00000057228.6	Aadat	0.112116	18.5333	-7.36898	0.82364	121.239	-7.43491	7.57734e-15
ENSMUSG00000045333.15	Zfp423	30.5586	9.48493	1.68787	0.82364	268.21	1.7491	1.43108e-06
ENSMUSG00000028392.15	Bspry	0.391583	18.7852	-5.58413	0.823459	124.484	-5.65748	2.22662e-16
ENSMUSG00000033060.16	Lmo7	11.9949	33.9318	-1.50022	0.823423	302.096	-1.42624	0.00044806
ENSMUSG00000024513.16	Mbd2	31.8833	10.5599	1.59421	0.823279	284.713	1.65708	8.2016e-08
ENSMUSG00000032854.12	Ugt8a	0.339635	18.7025	-5.7831	0.823206	124.1	-5.62667	1.97194e-17
ENSMUSG00000022564.7	Grina	42.6523	18.5771	1.1991	0.823098	407.961	1.25411	0.00411161
ENSMUSG00000021662.11	Arhgef28	11.6943	33.4688	-1.51701	0.823026	296.298	-1.45709	2.55249e-05
ENSMUSG00000073889.10	Il11ra1	22.6678	3.72767	2.6043	0.822773	177.341	2.65878	2.59112e-12
ENSMUSG00000026817.14	Ak1	14.4803	37.3123	-1.36556	0.822737	340.364	-1.30798	1.1946e-05
ENSMUSG00000062327.10	T	18.846	0.521321	5.17594	0.822737	130.748	5.21994	2.95996e-20
ENSMUSG00000028214.13	Gem	18.4692	0.16246	6.8289	0.822556	126.138	6.89187	2.71957e-16
ENSMUSG00000075588.6	Hoxb2	18.7574	0.5	5.22939	0.822231	126.688	10.3504	6.84006e-11
ENSMUSG00000028496.17	Mllt3	36.6901	14.0907	1.38065	0.822159	342.263	1.45241	0.00499784
ENSMUSG00000021646.9	Mccc2	24.4877	50.8232	-1.05343	0.821942	496.054	-0.991377	0.000512411
ENSMUSG00000025094.8	Slc18a2	18.6027	0.372206	5.64326	0.821942	128.733	5.7322	3.06413e-19
ENSMUSG00000003849.8	Nqo1	3.20434	21.7824	-2.76507	0.821725	163.206	-2.72427	5.50038e-12
ENSMUSG00000048330.14	Ric3	10.501	31.6075	-1.58974	0.821689	276.976	-1.52439	4.14459e-05
ENSMUSG00000007872.3	Id3	68.1925	36.8776	0.886866	0.821617	701.36	0.950312	0.00378343
ENSMUSG00000038517.15	Tbkbp1	32.4216	11.0917	1.54747	0.8214	290.68	1.60253	4.55164e-05
ENSMUSG00000051483.9	Cbr1	19.2759	43.336	-1.16877	0.8214	411.63	-1.10995	0.00077409
ENSMUSG00000006720.16	Zfp184	14.768	37.4254	-1.34155	0.821364	343.348	-1.28266	2.48883e-05
ENSMUSG00000021916.16	Glt8d1	33.5836	11.9592	1.48963	0.821256	305.259	1.54387	0.00010266
ENSMUSG00000034801.13	Sos2	34.0814	12.3586	1.46347	0.821147	311.803	1.52912	4.19171e-06
ENSMUSG00000027854.12	Sike1	67.5625	36.445	0.890502	0.821039	695.438	0.95368	0.00124818
ENSMUSG00000028488.15	Sh3gl2	0.523673	18.6356	-5.15325	0.820967	124.623	-4.99751	3.0924e-18
ENSMUSG00000046949.16	Nqo2	15.6712	38.571	-1.2994	0.820931	357.304	-1.23534	0.000386129
ENSMUSG00000015750.15	Aph1a	49.2161	23.4387	1.07024	0.820894	484.386	1.12576	0.00140616
ENSMUSG00000037316.9	Bag4	41.3607	74.6438	-0.851762	0.820858	765.488	-0.793022	0.00655001
ENSMUSG00000048503.7	Tlcd5	26.191	6.45835	2.01984	0.820714	219.491	2.07898	3.49573e-10
ENSMUSG00000037860.15	Aim2	7.43252	27.3618	-1.88024	0.820678	228.283	-1.82285	7.77336e-08
ENSMUSG00000032309.15	Fbxo22	58.103	98.8685	-0.766898	0.820642	1036.11	-0.706922	0.00848162
ENSMUSG00000034614.14	Pik3ip1	20.196	2.03519	3.31084	0.820569	149.915	3.37309	3.1e-17
ENSMUSG00000021364.16	Elovl2	2.8661	21.2906	-2.89305	0.820569	157.947	-2.80646	4.2727e-10
ENSMUSG00000021690.10	Jmy	57.5004	29.3024	0.972553	0.820533	580.363	1.03228	0.000625116
ENSMUSG00000038552.14	Fndc4	47.3879	22.1596	1.09659	0.820461	464.659	1.15681	8.32681e-05
ENSMUSG00000102644.5	Thap6	7.5176	27.424	-1.8671	0.820316	229.426	-1.79489	2.41755e-06
ENSMUSG00000053024.14	Cntn2	0.168996	18.1854	-6.74965	0.820244	119.161	-6.67938	1.84495e-17
ENSMUSG00000055675.6	Kbtbd11	1.55951	19.6204	-3.65319	0.820136	138.024	-3.6233	8.53456e-17
ENSMUSG00000003746.16	Man1a	21.7024	3.28149	2.72543	0.820064	169.41	2.7918	9.99571e-08
ENSMUSG00000039234.11	Sec24d	22.306	47.5611	-1.09235	0.819955	459.743	-1.03288	0.000677896
ENSMUSG00000056492.6	Adgrf5	18.7136	0.722171	4.6956	0.819955	131.295	4.7428	1.48588e-20
ENSMUSG00000020396.8	Nefh	0.36376	18.3345	-5.65543	0.819775	119.789	-7.03878	7.25216e-16
ENSMUSG00000061758.13	Akr1b10	9.5693	30.1358	-1.65499	0.819702	260.611	-1.5986	3.33379e-07
ENSMUSG00000019996.17	Map7	5.66571	24.9654	-2.1396	0.819522	200.446	-2.09147	6.21257e-09
ENSMUSG00000034751.17	Mast4	39.1123	16.2153	1.27027	0.819522	369.731	1.33067	0.000124462
ENSMUSG00000052544.9	St6galnac3	25.9476	6.41551	2.01596	0.819305	216.819	2.0668	8.12446e-08
ENSMUSG00000023055.10	Calcoco1	58.331	30.0805	0.955433	0.819233	589.971	1.01597	0.0011239
ENSMUSG00000002458.13	Rgs19	43.6336	19.6443	1.15133	0.818402	422.557	1.2083	9.16637e-05
ENSMUSG00000035900.18	Gramd4	48.5582	23.2544	1.06221	0.818366	478.903	1.12071	0.002374
ENSMUSG00000030674.5	Qprt	2.41271	20.5322	-3.08916	0.818293	149.696	-3.0031	4.51585e-12
ENSMUSG00000029007.8	Agtrap	19.8646	43.8695	-1.14302	0.818257	419.166	-1.08027	0.00167389
ENSMUSG00000027189.16	Trim44	211.294	133.127	0.666455	0.818149	2298.24	0.727266	0.00831547
ENSMUSG00000038884.14	Shfl	1.82887	19.6742	-3.42728	0.818077	140.02	-3.37426	3.321e-15
ENSMUSG00000030220.13	Arhgdib	18.5616	0.760562	4.60911	0.818041	130.335	4.65172	6.24479e-19
ENSMUSG00000042055.13	Wdr11	92.0286	53.595	0.779984	0.818004	970.864	0.838412	0.00211563
ENSMUSG00000021224.15	Numb	69.9141	38.5078	0.860432	0.817932	723.766	0.92344	0.00234326
ENSMUSG00000038677.14	Scube3	22.7345	4.07039	2.48165	0.817896	180.166	2.54115	4.19512e-12
ENSMUSG00000035580.10	Kcnh8	0.27844	18.037	-6.01745	0.817715	117.473	-8.98434	4.59305e-09
ENSMUSG00000027408.7	Cpxm1	32.4375	11.3499	1.51498	0.817679	293.255	1.57341	2.64301e-07
ENSMUSG00000054091.9	1810037I17Rik	25.9222	52.3372	-1.01365	0.817282	515.497	-0.959566	0.0028744
ENSMUSG00000022744.12	Cldnd1	60.1255	31.5373	0.93092	0.817174	612.669	0.992197	0.000439517
ENSMUSG00000039428.11	Tmem135	44.402	20.3081	1.12857	0.817065	431.975	1.18062	0.00129682
ENSMUSG00000020910.16	Adprm	13.6069	35.3312	-1.37661	0.816921	321.754	-1.32094	2.40514e-05
ENSMUSG00000029780.14	Nt5c3	52.1275	25.7985	1.01476	0.816885	521.5	1.07254	0.0075641
ENSMUSG00000015599.9	Ttbk1	0.197436	17.8727	-6.50023	0.816812	117.217	-6.39685	5.98318e-17
ENSMUSG00000031393.16	Mecp2	60.6664	31.9601	0.924628	0.816776	618.603	0.985402	0.000306185
ENSMUSG00000027238.17	Frmd5	10.5012	30.9141	-1.55771	0.81674	272.015	-1.49887	1.01699e-06
ENSMUSG00000038025.8	Phf2	29.5482	9.45428	1.64403	0.81674	260.883	1.7069	0.000510614
ENSMUSG00000070407.5	Hs3st3b1	18.0393	0.365172	5.62642	0.816668	122.805	7.27696	4.59853e-14
ENSMUSG00000037161.14	Mgarp	20.3265	2.42074	3.06984	0.816523	153.339	3.1381	1.07868e-13
ENSMUSG00000022843.17	Clcn2	15.1849	37.3077	-1.29683	0.816523	344.513	-1.24065	0.00171101
ENSMUSG00000035245.12	Eogt	26.4804	7.09484	1.90008	0.816487	225.725	1.96007	7.79328e-09
ENSMUSG00000037336.14	Mfsd2b	18.1415	0.496275	5.19201	0.816487	125.787	5.2694	7.92419e-19
ENSMUSG00000038530.11	Rgs4	18.4711	0.80785	4.51504	0.816451	130.151	4.5684	3.01901e-20
ENSMUSG00000054321.7	Taf4b	18.5794	41.7413	-1.16777	0.816415	397.685	-1.10767	0.0025745
ENSMUSG00000048388.3	Fam171b	6.43688	25.6793	-1.99618	0.816307	210.744	-1.935	2.03514e-07
ENSMUSG00000026675.12	Hsd17b7	76.6568	43.1554	0.828871	0.816198	800.57	0.889842	0.00289751
ENSMUSG00000020668.10	Kif3c	36.3078	14.465	1.32771	0.816126	339.598	1.38841	1.53762e-05
ENSMUSG00000050150.16	Slc9b1	0.311195	17.893	-5.84543	0.816054	118.691	-5.6982	2.71957e-16
ENSMUSG00000052557.11	Gan	65.6282	35.5686	0.883712	0.816018	674.931	0.943269	0.00161478
ENSMUSG00000053600.8	Zfp472	9.9317	30.0159	-1.59561	0.815909	263.436	-1.52353	0.00982608
ENSMUSG00000027223.15	Mapk8ip1	8.80635	28.5978	-1.69929	0.815837	245.116	-1.64225	4.39878e-06
ENSMUSG00000037625.7	Cldn11	18.0574	0.5	5.17452	0.815801	122.463	10.3037	7.0831e-11
ENSMUSG00000031340.8	Gabre	22.0216	3.78666	2.53992	0.815476	173.624	2.59395	2.32992e-12
ENSMUSG00000068328.9	Aup1	60.0579	31.6623	0.923588	0.815331	611.867	0.983737	0.00157367
ENSMUSG00000027900.15	Dram2	23.9188	5.25885	2.18533	0.815115	197.881	2.25516	0.000335172
ENSMUSG00000031410.14	Nxf7	17.7396	0.248138	6.15969	0.815006	121.787	6.24592	5.13214e-18
ENSMUSG00000008318.10	Relt	21.5729	3.55187	2.60257	0.814934	169.305	2.66139	2.24789e-13
ENSMUSG00000028937.14	Acot7	16.853	39.3012	-1.22156	0.814862	368.961	-1.16337	0.000859904
ENSMUSG00000037174.18	Elf2	114.346	69.0577	0.727528	0.814211	1223.11	0.78698	0.00259591
ENSMUSG00000067261.4	Foxd3	0.5	17.9094	-5.16265	0.814175	116.166	-10.3992	6.84006e-11
ENSMUSG00000017466.9	Timp2	29.6467	9.78316	1.5995	0.814103	264.051	1.65983	9.34643e-07
ENSMUSG00000038172.14	Ttc39b	3.71462	21.7675	-2.55089	0.813959	166.687	-2.49838	1.81542e-11
ENSMUSG00000050288.6	Fzd2	17.4916	40.0117	-1.19376	0.813814	378.413	-1.12497	0.00229264
ENSMUSG00000097336.8	Fendrr	17.8788	0.5	5.16018	0.813778	120.871	10.283	8.4093e-11
ENSMUSG00000078794.4	Dact3	25.5292	6.57236	1.95766	0.813742	214.978	2.01474	3.35844e-07
ENSMUSG00000028759.13	Hp1bp3	98.8284	58.9517	0.745392	0.813597	1051.94	0.804572	0.00257708
ENSMUSG00000034473.14	Sec22a	17.2061	39.5715	-1.20154	0.813417	374.008	-1.14841	0.00402802
ENSMUSG00000026425.15	Srgap2	135.45	83.2188	0.70278	0.813308	1457.88	0.763077	0.00341187
ENSMUSG00000034460.9	Six4	19.0946	42.2226	-1.14485	0.813308	404.491	-1.08298	0.0057048
ENSMUSG00000060600.15	Eno3	37.8271	15.8932	1.25101	0.813236	359.138	1.31165	4.40814e-05
ENSMUSG00000032380.9	Dapk2	19.3311	1.94507	3.31303	0.813128	143.382	3.37002	1.2425e-16
ENSMUSG00000006356.10	Crip2	17.7768	40.2675	-1.17962	0.813055	381.272	-1.12171	0.00400212
ENSMUSG00000043252.8	Tmem64	50.6954	25.217	1.00746	0.813019	507.729	1.06564	0.00206492
ENSMUSG00000022788.16	Fgd4	1.58113	18.9317	-3.58177	0.812947	133.961	-3.4907	6.12874e-13
ENSMUSG00000021240.6	Abcd4	64.9773	35.47	0.873335	0.812875	669.706	0.93365	0.00486921
ENSMUSG00000034354.17	Mtmr3	117.19	70.9414	0.724154	0.81255	1254.19	0.783988	0.0031277
ENSMUSG00000021221.15	Dpf3	17.4717	0.234793	6.21748	0.81255	120.121	6.23864	3.90797e-17
ENSMUSG00000039607.17	Rbms3	17.5677	0.335678	5.70971	0.812441	120.655	7.82732	2.29893e-10
ENSMUSG00000016256.10	Ctsz	73.398	41.3942	0.826311	0.812333	765.839	0.889629	0.0082378
ENSMUSG00000038916.7	Soga3	1.26993	18.5192	-3.8662	0.812333	128.822	-3.77161	1.61453e-15
ENSMUSG00000021638.12	Ocln	0.74626	17.9691	-4.58969	0.812333	121.876	-4.52807	1.26062e-20
ENSMUSG00000027180.12	Fbxo3	122.849	74.8519	0.714778	0.811972	1320.06	0.775841	0.00882069
ENSMUSG00000024782.7	Ak3	68.2637	37.9261	0.847928	0.811863	708.248	0.9043	0.00220039
ENSMUSG00000018698.15	Lhx1	17.4421	0.288391	5.9184	0.811719	118.16	8.80615	2.72403e-08
ENSMUSG00000048310.8	Pskh1	50.0752	24.8924	1.00839	0.81161	500.423	1.07031	0.00190942
ENSMUSG00000062373.8	Tmem65	50.6279	25.3088	1.0003	0.811502	508.308	1.06178	0.00175534
ENSMUSG00000039414.10	Heatr5b	57.1654	30.0805	0.926312	0.811285	583.029	0.991198	0.0018908
ENSMUSG00000026626.11	Ppp2r5a	99.9919	59.708	0.743886	0.811177	1064.61	0.800039	0.0085484
ENSMUSG00000037016.11	Frem2	37.7866	67.8997	-0.845529	0.811032	696.791	-0.784033	0.00778597
ENSMUSG00000034156.16	Tspoap1	2.8546	20.2623	-2.82744	0.810996	150.684	-2.77573	2.22739e-10
ENSMUSG00000028799.15	Zfp362	26.0785	7.29008	1.83885	0.810888	222.926	1.89041	2.44621e-05
ENSMUSG00000048490.14	Nrip1	26.6613	7.76131	1.78037	0.810563	232.491	1.85799	0.000522691
ENSMUSG00000037098.18	Rab11fip3	61.3488	33.0109	0.894092	0.810491	628.561	0.951612	0.00793937
ENSMUSG00000039167.12	Adgrl4	17.5064	0.5	5.12981	0.810346	119.154	10.2656	1.42726e-10
ENSMUSG00000049871.14	Nlrc3	17.2832	0.288391	5.9052	0.810202	117.019	8.79189	3.05842e-08
ENSMUSG00000004113.18	Cacna1b	7.21675	25.9294	-1.84517	0.810093	216.929	-1.78671	1.07612e-05
ENSMUSG00000056267.14	Cep70	13.8071	34.7611	-1.33206	0.810057	320.347	-1.2673	0.0070603
ENSMUSG00000025354.5	Dnajc14	85.8992	50.4509	0.767763	0.810021	909.216	0.827519	0.00229729
ENSMUSG00000030256.11	Bhlhe41	0.98389	17.9356	-4.18819	0.809768	123.088	-4.15477	1.08309e-18
ENSMUSG00000049807.16	Arhgap23	33.8288	13.1258	1.36585	0.809624	313.311	1.42334	0.00122738
ENSMUSG00000021482.10	Prxl2c	45.8484	22.1809	1.04756	0.809587	454.778	1.10488	0.000506756
ENSMUSG00000071369.11	Map3k5	16.2452	37.7997	-1.21836	0.809443	355.794	-1.15294	0.000201815
ENSMUSG00000032769.5	Trpa1	0.660941	17.5697	-4.73243	0.809335	118.875	-4.69609	6.27544e-17
ENSMUSG00000024134.11	Six2	17.1732	0.290977	5.88311	0.809154	117.493	5.96059	3.817e-15
ENSMUSG00000050394.14	Armcx6	5.29246	23.3214	-2.13964	0.808973	187.423	-2.08217	8.73207e-10
ENSMUSG00000026815.14	Gfi1b	17.0138	0.16246	6.71048	0.808793	115.967	6.76791	3.74675e-15
ENSMUSG00000028391.16	Wdr31	4.05943	21.793	-2.42452	0.808793	168.947	-2.38484	9.65046e-09
ENSMUSG00000019433.9	Gipc1	61.6172	33.4543	0.881141	0.80872	634.088	0.943202	0.00727746
ENSMUSG00000023868.17	Pde10a	17.8181	0.974757	4.19216	0.808468	127.174	4.2573	1.62207e-19
ENSMUSG00000050234.7	Gja4	16.9971	0.196402	6.43534	0.808323	116.04	6.45025	8.76506e-16
ENSMUSG00000023032.12	Slc4a8	2.25054	19.2976	-3.10008	0.808142	140.433	-3.04847	2.84407e-13
ENSMUSG00000054675.5	Tmem119	17.6308	0.87293	4.33609	0.807853	125.151	4.42022	8.73159e-16
ENSMUSG00000040907.15	Atp1a3	0.140556	16.8551	-6.9059	0.807564	110.217	-6.88247	8.8329e-15
ENSMUSG00000035704.17	Alg8	27.8091	8.85521	1.65096	0.807528	246.049	1.70877	4.63657e-07
ENSMUSG00000024143.15	Rhoq	55.1864	28.9641	0.930045	0.807348	562.424	0.989243	0.00133427
ENSMUSG00000089832.8	Shkbp1	10.7088	30.2685	-1.49902	0.807275	268.78	-1.43863	0.000130352
ENSMUSG00000005873.6	Reep5	60.8366	33.0572	0.879974	0.807203	625.815	0.935497	0.00282776
ENSMUSG00000064373.12	Selenop	19.4629	42.054	-1.11151	0.807059	405.757	-1.05315	0.00757703
ENSMUSG00000040752.16	Myh6	0.74626	17.3764	-4.54131	0.80695	117.719	-4.47501	8.07141e-17
ENSMUSG00000003031.14	Cdkn1b	72.8397	41.5309	0.810541	0.806878	764.586	0.873009	0.00642665
ENSMUSG00000117231.1	Gm41609	0.307907	16.9204	-5.78012	0.806806	112.104	-5.85784	2.6367e-17
ENSMUSG00000038831.16	Ralgps1	3.59568	20.8571	-2.5362	0.806372	159.826	-2.45889	9.95643e-10
ENSMUSG00000049502.17	Dtx3l	1.85731	18.4864	-3.31518	0.806264	132.612	-3.26193	8.45444e-16
ENSMUSG00000027858.13	Tspan2	25.0494	6.8584	1.86883	0.805867	214.844	1.93019	1.94539e-06
ENSMUSG00000048307.8	Ankrd46	76.399	44.144	0.791336	0.805578	803.652	0.848519	0.00283829
ENSMUSG00000046449.15	Nexmif	2.64352	19.4614	-2.88008	0.805433	144.845	-2.79313	2.59342e-06
ENSMUSG00000110382.1	Gm29895	0.5	16.9332	-5.08178	0.805325	110.26	-10.3252	1.26291e-10
ENSMUSG00000022722.18	Arl6	15.0469	35.7514	-1.24853	0.805253	334.981	-1.18212	0.00365819
ENSMUSG00000021339.4	Mrs2	50.3106	25.692	0.969544	0.805216	507.859	1.0306	0.000225506
ENSMUSG00000042757.16	Tmem108	19.1036	2.34396	3.02682	0.80518	144.355	3.09311	9.17711e-12
ENSMUSG00000029026.17	Trp73	0.30688	16.691	-5.76525	0.804964	108.647	-7.89145	2.09157e-11
ENSMUSG00000027187.10	Cat	125.402	77.9412	0.6861	0.804891	1356.24	0.74672	0.00421087
ENSMUSG00000027381.16	Bcl2l11	29.63	55.7817	-0.912734	0.804855	562.979	-0.856637	0.00423355
ENSMUSG00000019889.10	Ptprk	42.2839	73.5003	-0.79764	0.804638	764.345	-0.735234	0.0094224
ENSMUSG00000036473.16	Tbc1d24	34.4103	14.0616	1.29107	0.804638	324.219	1.351	1.05802e-05
ENSMUSG00000032601.13	Prkar2a	67.8827	38.2042	0.829312	0.804566	708.455	0.891079	0.00119011
ENSMUSG00000029552.19	Tes	84.0577	49.6972	0.758216	0.804205	891.381	0.815063	0.00464098
ENSMUSG00000020652.17	Cenpo	21.175	43.8847	-1.05136	0.803808	428.25	-0.994048	0.00100371
ENSMUSG00000008999.7	Bmp7	17.4905	1.23179	3.82774	0.803519	126.319	3.89698	1.59474e-16
ENSMUSG00000020526.12	Znhit3	28.0502	53.3986	-0.92879	0.803482	536.773	-0.869917	0.00220857
ENSMUSG00000104563.1	Gm43041	0.5	16.7256	-5.06399	0.803302	108.725	-10.3045	7.81186e-11
ENSMUSG00000024014.8	Pim1	23.1477	5.50583	2.07184	0.803193	192.398	2.12908	4.60724e-10
ENSMUSG00000047155.13	Cyp4x1	17.6912	1.43989	3.619	0.803121	129.131	3.66702	9.14762e-16
ENSMUSG00000046532.8	Ar	0.846622	17.0327	-4.33045	0.802868	116.507	-4.233	7.4361e-18
ENSMUSG00000092390.1	Gm20541	2.73213	19.2451	-2.81639	0.80276	144.315	-2.73007	0.000398959
ENSMUSG00000030303.15	Far2	0.0987178	16.2532	-7.3632	0.802652	106.263	-7.25873	4.66238e-14
ENSMUSG00000015133.17	Lrrk1	19.1435	2.65999	2.84737	0.802615	146.879	2.9136	9.42625e-13
ENSMUSG00000051675.13	Trim32	62.7459	34.8354	0.848967	0.802579	650.22	0.904265	0.00432092
ENSMUSG00000026587.15	Astn1	0.336347	16.4468	-5.61171	0.80229	109.066	-5.65598	2.57559e-18
ENSMUSG00000058620.5	Adra2b	17.4738	1.32192	3.72449	0.80229	126.739	3.79684	4.66238e-14
ENSMUSG00000032743.15	D430042O09Rik	32.4422	12.7386	1.34867	0.801929	302.502	1.41289	3.38899e-05
ENSMUSG00000015501.10	Hivep2	19.9749	3.31988	2.58898	0.801857	157.118	2.64432	4.99512e-10
ENSMUSG00000029778.12	Adcyap1r1	21.5967	4.47653	2.27035	0.801748	175.136	2.32998	1.55814e-10
ENSMUSG00000034903.18	Cobll1	34.4702	14.3894	1.26035	0.801712	327.083	1.32163	8.63766e-06
ENSMUSG00000031570.17	Plpp5	25.1054	7.28235	1.78552	0.801315	217.27	1.84019	1.90234e-07
ENSMUSG00000033880.11	Lgals3bp	16.7595	0.731068	4.51883	0.801279	117.923	4.57503	6.82968e-18
ENSMUSG00000028737.15	Aldh4a1	6.65124	24.3249	-1.87074	0.801062	202.808	-1.81788	1.04709e-06
ENSMUSG00000034295.10	Fhod3	26.4202	8.31048	1.66864	0.800954	233.106	1.7309	6.68094e-08
ENSMUSG00000030530.15	Furin	35.4712	15.2705	1.2159	0.800918	338.884	1.27918	0.00423355
ENSMUSG00000042644.9	Itpr3	39.6505	18.196	1.12372	0.800881	386.708	1.18796	0.00073596
ENSMUSG00000036432.8	Siah2	17.9629	1.93172	3.21706	0.800592	133.548	3.26184	7.02939e-11
ENSMUSG00000028630.9	Dyrk2	76.4567	44.7838	0.771666	0.800123	810.405	0.837026	0.00897404
ENSMUSG00000038515.10	Grtp1	3.13406	19.5363	-2.64005	0.800087	148.064	-2.59836	8.69313e-11
ENSMUSG00000022637.11	Cblb	55.9094	30.0784	0.894361	0.800087	574.199	0.955082	0.000533868
ENSMUSG00000038605.11	Samd10	3.16744	19.5719	-2.6274	0.800014	148.563	-2.56718	3.32363e-12

## Sheet: 2-all_expressed_genes
ALL EXPRESSED GENES (d2 and d4)
geneID	symbol	baseMean_deseq2	log2FoldChange_deseq2	padj_deseq2	D4_mean_noiseq	D2_mean_noiseq	Log2FoldChange_noiseq	p-prob_noiseq
ENSMUSG00000051951.5	Xkr4	25.2241	-2.15592	0.0106258	0.664229	3.17966	-2.25912	0.432881
ENSMUSG00000025902.13	Sox17	40.2005	8.69144	3.43849e-07	5.97879	0.5	3.57985	0.589914
ENSMUSG00000103922.1	Gm6123	87.0089	-0.269396	0.625223	5.82788	7.31348	-0.327587	0.223611
ENSMUSG00000033845.13	Mrpl15	1761.18	-0.356776	0.284231	114.21	152.074	-0.413093	0.619645
ENSMUSG00000025903.14	Lypla1	557.708	-0.137924	0.8862	38.705	44.8638	-0.21303	0.294704
ENSMUSG00000033813.15	Tcea1	1327.48	-0.589582	0.276439	77.7635	122.45	-0.655022	0.790008
ENSMUSG00000062588.4	Gm6104	27.6433	1.39748	0.0860372	2.97847	1.16226	1.35763	0.359945
ENSMUSG00000033793.12	Atp6v1h	857.867	-0.185635	0.680974	59.3586	70.1246	-0.240463	0.366628
ENSMUSG00000104046.1	Gm37567	11.3517	5.40422	0.00500587	1.63472	0.288391	2.50295	0.320461
ENSMUSG00000025905.14	Oprk1	19.7423	-0.251041	0.829042	1.31342	1.65854	-0.336589	0.103569
ENSMUSG00000025907.14	Rb1cc1	649.763	-0.120686	0.95507	45.1783	51.8905	-0.19984	0.292934
ENSMUSG00000090031.2	4732440D04Rik	28.5542	1.91787	0.0165775	3.32632	0.914125	1.86346	0.420345
ENSMUSG00000051285.17	Pcmtd1	756.673	-1.44853	0.0483446	29.5229	85.0661	-1.52675	0.914638
ENSMUSG00000103509.1	Gm38372	69.3996	-0.895089	0.547389	3.49483	6.94853	-0.991487	0.457518
ENSMUSG00000084353.1	Gm15452	30.6717	-0.354246	0.692589	1.97436	2.64944	-0.424308	0.162705
ENSMUSG00000061024.8	Rrs1	893.533	-0.448243	0.150645	55.7082	79.4132	-0.511491	0.665161
ENSMUSG00000025912.16	Mybl1	143.026	-1.15841	0.234769	6.4077	15.1846	-1.24473	0.658406
ENSMUSG00000045210.8	Vcpip1	708.145	-0.166973	0.838798	48.6854	57.5911	-0.242358	0.352214
ENSMUSG00000025915.14	Sgk3	224.701	-0.0598097	0.942468	16.1023	17.6198	-0.129934	0.140236
ENSMUSG00000098234.7	Snhg6	627.396	-0.246935	0.578707	42.4236	52.3007	-0.301963	0.41601
ENSMUSG00000025917.9	Cops5	2107.13	-0.511369	0.112194	128.346	190.372	-0.568786	0.76324
ENSMUSG00000056763.16	Cspp1	622.683	-0.84477	0.145293	32.5489	61.5108	-0.918232	0.817932
ENSMUSG00000067851.11	Arfgef1	1331.21	-0.0622162	0.941766	95.1344	104.472	-0.135082	0.236507
ENSMUSG00000048960.13	Prex2	101.441	-2.1184	0.011393	2.73541	12.6964	-2.21459	0.704682
ENSMUSG00000057715.13	A830018L16Rik	91.8179	-6.28109	1.92525e-14	0.182394	13.9177	-6.25372	0.775197
ENSMUSG00000016918.15	Sulf1	1639.84	-0.903367	0.000312935	84.3107	164.454	-0.963899	0.890109
ENSMUSG00000025938.16	Slco5a1	85.9723	-2.77571	1.31751e-09	1.63143	11.533	-2.82155	0.709811
ENSMUSG00000005886.14	Ncoa2	747.088	0.102986	0.853642	56.7604	55.4872	0.032729	0.0585218
ENSMUSG00000025935.10	Tram1	1324.14	0.676554	0.0803964	119.976	78.2927	0.61579	0.769453
ENSMUSG00000025937.6	Lactb2	714.069	0.235325	0.602492	56.8201	50.4195	0.172419	0.259049
ENSMUSG00000025932.14	Eya1	46.9751	0.767923	0.248004	4.34358	2.68503	0.693947	0.309298
ENSMUSG00000032769.5	Trpa1	118.875	-4.69609	6.27544e-17	0.660941	17.5697	-4.73243	0.809335
ENSMUSG00000092083.4	Kcnb2	11.2595	3.76586	0.0151951	1.53929	0.365172	2.07562	0.293512
ENSMUSG00000025925.14	Terf1	1290.08	-1.64137	0.00108666	45.8675	149.992	-1.70934	0.950148
ENSMUSG00000043716.13	Rpl7	28308.7	-0.469144	0.090915	1752.3	2528.15	-0.528837	0.758291
ENSMUSG00000025921.7	Rdh10	108.77	0.357477	0.488087	9.0019	7.33408	0.295612	0.225453
ENSMUSG00000025920.19	Stau2	280.57	0.0447602	0.926282	21.0006	21.2628	-0.0178996	0.0308865
ENSMUSG00000025939.19	Ube2w	339.99	0.0649924	0.935218	25.4922	25.5087	-0.000930826	0.0109819
ENSMUSG00000079658.9	Eloc	1389.49	-0.590346	0.25115	81.3439	128.271	-0.657091	0.792681
ENSMUSG00000025940.6	Tmem70	373.675	1.08733	0.00441277	37.5594	18.357	1.03285	0.779026
ENSMUSG00000042686.5	Jph1	213.729	-0.97554	0.00490814	10.6082	21.8136	-1.04005	0.691677
ENSMUSG00000025776.13	Crispld1	158.864	1.31327	0.00359914	16.633	7.01806	1.2449	0.674915
ENSMUSG00000041859.10	Mcm3	6651.45	-0.492925	0.120109	408.53	599.045	-0.552224	0.764721
ENSMUSG00000025931.15	Paqr8	60.8471	-1.46554	0.00857666	2.41624	6.86169	-1.5058	0.528972
ENSMUSG00000041809.5	Efhc1	18.1561	0.0673555	0.957452	1.36701	1.36311	0.00411567	0.00906726
ENSMUSG00000041779.5	Tram2	169.247	0.443727	0.383832	14.4739	11.0355	0.3913	0.34116
ENSMUSG00000025933.15	Tmem14a	30.9024	-0.510173	0.517867	1.88575	2.79131	-0.565804	0.215664
ENSMUSG00000028033.16	Kcnq5	91.1706	4.46502	1.65338e-13	12.8098	0.611448	4.38888	0.753233
ENSMUSG00000082935.3	Gm7658	107.345	-0.62786	0.17623	6.24626	10.0147	-0.681049	0.438588
ENSMUSG00000041670.17	Rims1	28.9262	-4.04983	3.01579e-06	0.252671	4.19445	-4.05315	0.524998
ENSMUSG00000026158.11	Ogfrl1	328.011	-0.477575	0.298196	20.1283	29.3747	-0.545348	0.557113
ENSMUSG00000026155.13	Smap1	955.38	0.765954	0.0070895	88.94	54.4185	0.708733	0.789213
ENSMUSG00000026154.4	Sdhaf4	160.686	0.225058	0.635083	12.8155	11.3972	0.169206	0.161043
ENSMUSG00000026153.15	Fam135a	878.35	-0.464942	0.576131	53.7912	78.2012	-0.53982	0.683946
ENSMUSG00000026147.16	Col9a1	39.5873	6.21893	8.59753e-07	5.79122	0.326781	4.14747	0.589481
ENSMUSG00000100131.1	Gm28439	20.8484	0.862545	0.544192	1.98611	1.12668	0.817872	0.223394
ENSMUSG00000101939.1	Gm28438	23.1729	1.06995	0.317391	2.32246	1.14002	1.02659	0.279676
ENSMUSG00000101111.1	Gm28437	104.666	0.249146	0.765935	8.41312	7.32025	0.200748	0.155227
ENSMUSG00000100862.1	Gm10925	103.917	-0.0647938	0.954366	7.47247	8.12926	-0.12154	0.0965609
ENSMUSG00000102070.1	Gm28661	87.4376	-0.213023	0.783852	5.96162	7.20228	-0.272749	0.188353
ENSMUSG00000101249.1	Gm29216	84.5271	-0.49351	0.44122	5.18199	7.58338	-0.549336	0.33697
ENSMUSG00000073725.8	Lmbrd1	372.706	0.65565	0.0816283	33.5897	22.2487	0.594295	0.611228
ENSMUSG00000086240.4	Gm7846	44.4583	-0.693691	0.293624	2.50649	4.2223	-0.752359	0.321111
ENSMUSG00000099492.1	Gm5525	26.7382	0.568474	0.498411	2.35254	1.65854	0.504308	0.174445
ENSMUSG00000048874.15	Phf3	2110.51	-0.878762	0.132604	108.625	210.306	-0.953138	0.895564
ENSMUSG00000026064.16	Ptp4a1	14.1557	-1.09257	0.319467	0.662585	1.48273	-1.16208	0.226971
ENSMUSG00000026134.11	Prim2	935.34	-0.159322	0.66434	65.3607	75.9177	-0.216014	0.343906
ENSMUSG00000004768.14	Rab23	667.895	-0.5292	0.0764775	40.3618	60.6983	-0.588666	0.693844
ENSMUSG00000042215.8	Bag2	394.787	1.56283	7.0263e-07	43.6336	15.3747	1.50488	0.855032
ENSMUSG00000042197.13	Zfp451	1200.54	-0.326474	0.497151	78.1955	102.714	-0.393473	0.577921
ENSMUSG00000042182.16	Bend6	46.3098	0.270093	0.712065	3.72119	3.23585	0.201622	0.106315
ENSMUSG00000026131.20	Dst	3513.24	-1.49622	4.95455e-05	135.156	399.954	-1.5652	0.961852
ENSMUSG00000042111.9	Ccdc115	292.39	0.166627	0.732277	22.8969	21.1588	0.113896	0.135467
ENSMUSG00000026127.13	Imp4	1779.98	0.277291	0.361147	144.048	123.882	0.217577	0.377429
ENSMUSG00000026126.15	Ptpn18	89.4181	3.02546	3.66365e-10	11.7343	1.51387	2.95441	0.716169
ENSMUSG00000026124.4	Cfc1	274.883	7.69682	7.62023e-25	40.4678	0.205299	7.62291	0.920851
ENSMUSG00000045174.10	Amer3	89.8584	6.38775	1.18024e-12	13.066	0.421356	4.95463	0.759988
ENSMUSG00000037509.21	Arhgef4	144.712	1.38201	0.0020693	15.4407	6.19735	1.31701	0.670905
ENSMUSG00000104002.2	Gm38336	18.7425	1.4694	0.113184	2.0397	0.760562	1.42322	0.299906
ENSMUSG00000037503.12	Fam168b	2711.7	0.49225	0.083939	234.069	173.53	0.431755	0.653674
ENSMUSG00000026123.11	Plekhb2	125.963	-0.00704896	0.991495	9.32016	9.70918	-0.0589956	0.0576909
ENSMUSG00000045216.7	Hs6st1	412.657	-1.73627	3.66452e-06	14.1073	48.9329	-1.79437	0.887761
ENSMUSG00000037470.14	Uggt1	1890.74	0.0986893	0.775087	144.392	140.522	0.0392001	0.0816054
ENSMUSG00000037447.16	Arid5a	16.3799	0.472036	0.663654	1.4072	1.05599	0.414236	0.106567
ENSMUSG00000010453.12	Kansl3	1038.99	0.310106	0.396566	84.9842	71.4804	0.249647	0.392349
ENSMUSG00000001143.13	Lman2l	409.374	0.523541	0.129725	35.6955	25.8622	0.464896	0.527888
ENSMUSG00000037408.10	Cnnm4	130.92	-0.389431	0.530475	8.41666	11.4405	-0.442836	0.344339
ENSMUSG00000001138.13	Cnnm3	530.221	-0.262803	0.639529	35.8323	44.5322	-0.313587	0.412362
ENSMUSG00000079610.9	Ankrd39	94.263	-0.00657986	0.991945	6.94058	7.27674	-0.0682365	0.0581244
ENSMUSG00000026121.13	Sema4c	728.816	-0.307694	0.44315	48.1697	62.1228	-0.366998	0.510693
ENSMUSG00000046337.17	Fam178b	52.595	-9.25613	1.43068e-08	0.5	8.10238	-4.01835	0.659382
ENSMUSG00000061518.11	Cox5b	1169.58	-0.451131	0.156355	72.9801	104.056	-0.51179	0.687739
ENSMUSG00000037351.9	Actr1b	1757.89	0.578775	0.109755	155.546	108.693	0.517088	0.717506
ENSMUSG00000026117.10	Zap70	13.4541	1.39601	0.203613	1.44739	0.568608	1.34795	0.239361
ENSMUSG00000026116.11	Tmem131	2316.07	-0.135945	0.764357	163.472	186.81	-0.192527	0.338306
ENSMUSG00000026113.17	Inpp4a	281.401	2.10086	5.22371e-12	33.6788	8.19086	2.03975	0.856477
ENSMUSG00000026112.7	Coa5	1763.11	0.642424	0.0410995	158.74	105.827	0.584963	0.763493
ENSMUSG00000026111.15	Unc50	481.198	0.241907	0.533975	38.5635	33.8941	0.186201	0.255798
ENSMUSG00000026110.15	Mgat4a	123.015	-0.621968	0.16109	7.12955	11.4812	-0.687398	0.465393
ENSMUSG00000026090.16	2010300C02Rik	24.6948	2.88744	0.00139276	3.21938	0.457885	2.81373	0.453363
ENSMUSG00000060771.15	Tsga10	61.3133	0.00132426	0.998927	4.45874	4.71694	-0.0812131	0.0544397
ENSMUSG00000037216.5	Lipt1	101.291	-0.87367	0.0531027	5.30257	10.0708	-0.925423	0.514269
ENSMUSG00000026088.15	Mitd1	272.574	-0.00420339	0.994603	20.1124	20.9547	-0.0591887	0.0760783
ENSMUSG00000026087.11	Mrpl30	883.846	-0.0501461	0.901416	64.1117	69.159	-0.109331	0.178925
ENSMUSG00000058407.12	Txndc9	1377.1	-0.235142	0.641134	93.1523	114.334	-0.295587	0.476808
ENSMUSG00000026083.12	Eif5b	2878.6	-0.289364	0.688275	189.181	243.506	-0.364189	0.580558
ENSMUSG00000026082.11	Rev1	1381.9	-1.61054	6.39489e-10	50.4033	160.117	-1.66753	0.950112
ENSMUSG00000037138.18	Aff3	806.068	0.733075	0.0305772	74.514	46.6292	0.676278	0.759374
ENSMUSG00000026080.13	Chst10	65.3221	-3.32886	1.19191e-09	0.86002	9.16282	-3.41335	0.678997
ENSMUSG00000026078.10	Pdcl3	674.178	-0.194141	0.643557	46.242	55.3938	-0.26052	0.373998
ENSMUSG00000103046.1	Gm37309	30.4825	1.15959	0.158291	3.13242	1.43989	1.12131	0.341016
ENSMUSG00000073702.11	Rpl31	9385.01	-0.405362	0.170547	595.32	823.533	-0.468162	0.708077
ENSMUSG00000003134.10	Tbc1d8	88.2749	0.707664	0.182417	8.12379	5.15142	0.657183	0.394444
ENSMUSG00000003135.15	Cnot11	961.49	0.0194881	0.965001	71.602	73.4436	-0.0366365	0.0736941
ENSMUSG00000085894.1	Gm15832	31.6276	-0.295579	0.750387	2.08647	2.67894	-0.360596	0.144426
ENSMUSG00000048234.13	Rnf149	588.158	-0.151336	0.676757	41.1482	47.6191	-0.210711	0.299689
ENSMUSG00000026074.15	Map4k4	5089.27	0.141634	0.67949	394.458	372.654	0.0820349	0.158045
ENSMUSG00000026069.15	Il1rl1	22.6316	7.87049	6.87931e-06	3.32797	0.5	2.73464	0.458168
ENSMUSG00000026062.12	Slc9a2	10.2513	-6.89771	0.00039127	0.5	1.57731	-1.65746	0.278593
ENSMUSG00000041945.12	Mfsd9	46.5593	-0.311705	0.651908	3.06872	3.96691	-0.370381	0.182971
ENSMUSG00000060679.14	Mrps9	924.748	-0.38703	0.204552	59.2195	80.6396	-0.445417	0.617188
ENSMUSG00000070939.9	Tgfbrap1	257.632	0.490036	0.216134	22.2038	16.518	0.426768	0.42869
ENSMUSG00000010290.7	AI597479	633.516	0.47933	0.170393	54.3863	40.6874	0.41866	0.546203
ENSMUSG00000008136.14	Fhl2	62.6464	2.47887	2.79835e-06	7.8509	1.47103	2.41603	0.615237
ENSMUSG00000094497.1	Gm8210	412.972	-0.116921	0.780835	29.1791	33.0884	-0.181388	0.235568
ENSMUSG00000066877.11	Nck2	234.456	0.773496	0.0443535	21.8761	13.3322	0.714441	0.596236
ENSMUSG00000103945.1	Gm38228	21.6649	0.384706	0.706407	1.81547	1.43989	0.33438	0.108627
ENSMUSG00000057363.12	Uxs1	315.804	0.266634	0.518707	25.4246	22.0451	0.205766	0.246117
ENSMUSG00000041763.14	Tpp2	2261.68	-0.382296	0.492963	144.273	196.44	-0.445285	0.670255
ENSMUSG00000026049.11	Tex30	403.344	0.468035	0.369481	34.3803	26.0054	0.402772	0.472256
ENSMUSG00000026047.13	Poglut2	760.126	0.726447	0.0134239	70.0338	44.0389	0.669273	0.748645
ENSMUSG00000041684.11	Bivm	510.604	-0.0882939	0.866054	36.4946	40.4194	-0.147364	0.205007
ENSMUSG00000026048.16	Ercc5	846.233	-0.585524	0.0374154	49.9628	78.151	-0.64541	0.750054
ENSMUSG00000056870.9	Gulp1	172.003	1.05668	0.268328	16.8675	8.58928	0.97364	0.629145
ENSMUSG00000026042.16	Col5a2	88.654	0.230276	0.711351	7.04423	6.29918	0.161278	0.12192
ENSMUSG00000025995.16	Wdr75	3520.28	-0.750557	0.0298088	193.614	339.241	-0.809126	0.876057
ENSMUSG00000084817.3	Gm5526	32.6355	0.0480378	0.969123	2.48159	2.46803	0.00790281	0.0112347
ENSMUSG00000025993.10	Slc40a1	179.39	-0.0272665	0.962791	13.1636	13.9076	-0.0793223	0.0841341
ENSMUSG00000025986.6	Slc39a10	3340.6	0.0774742	0.897875	251.636	249.909	0.00993893	0.0329817
ENSMUSG00000026107.11	Nabp1	416.471	0.168987	0.751765	32.4147	30.1304	0.105431	0.147641
ENSMUSG00000018417.14	Myo1b	1402.3	0.137675	0.720474	108.213	102.719	0.075168	0.143089
ENSMUSG00000072324.4	Gm8420	96.1861	-0.304092	0.618745	6.30619	8.19976	-0.378814	0.263926
ENSMUSG00000062939.11	Stat4	24.4468	-2.05431	0.00822987	0.691025	3.03944	-2.137	0.418792
ENSMUSG00000026104.14	Stat1	26.1336	0.398213	0.669894	2.20705	1.72642	0.354335	0.126689
ENSMUSG00000026103.14	Gls	1446.94	0.184922	0.819805	112.545	103.911	0.115154	0.208655
ENSMUSG00000002881.14	Nab1	288.363	1.35806	0.00506942	30.4213	12.4394	1.29017	0.785998
ENSMUSG00000043015.15	Nemp2	258.883	-0.295399	0.562237	17.1623	21.9027	-0.351865	0.364244
ENSMUSG00000041439.15	Mfsd6	38.1961	-2.26522	0.000351933	0.98389	4.85599	-2.3032	0.513438
ENSMUSG00000026102.9	Inpp1	124.48	-0.893506	0.0312805	6.41008	12.471	-0.960162	0.563435
ENSMUSG00000041426.12	Hibch	299.366	-0.299656	0.567134	19.705	25.4017	-0.366363	0.39914
ENSMUSG00000043629.12	1700019D03Rik	265.182	-5.86261	2.27577e-28	0.687736	40.0205	-5.86274	0.918756
ENSMUSG00000026098.13	Pms1	458.723	-1.24749	0.0946444	19.7891	49.5674	-1.32468	0.853804
ENSMUSG00000026097.9	Ormdl1	311.595	0.229028	0.783481	24.7819	21.9664	0.173993	0.206054
ENSMUSG00000026096.14	Osgepl1	238.279	-0.0584769	0.940805	17.1198	18.6653	-0.124691	0.135756
ENSMUSG00000026095.15	Asnsd1	265.489	0.0745416	0.878221	20.0618	19.8964	0.0119479	0.0230836
ENSMUSG00000096141.2	Dnah7a	20.7304	-2.89187	0.00138075	0.353033	2.81635	-2.99595	0.433278
ENSMUSG00000026094.14	Stk17b	606.271	-0.793787	0.153052	32.5009	59.0457	-0.861352	0.799545
ENSMUSG00000042807.15	Hecw2	71.8062	0.486315	0.56242	6.10851	4.61675	0.403941	0.241457
ENSMUSG00000025983.11	Ccdc150	18.0163	0.0166116	0.991238	1.31506	1.3898	-0.0797519	0.0289358
ENSMUSG00000041303.7	Gtf3c3	1176.4	-0.591929	0.204381	68.9433	108.64	-0.656067	0.782747
ENSMUSG00000073678.4	Pgap1	1206.94	-4.53673	4.45393e-12	7.2226	177.618	-4.62011	0.988512
ENSMUSG00000052331.14	Ankrd44	46.9212	-0.377739	0.603289	2.98997	4.09098	-0.452315	0.220143
ENSMUSG00000025982.13	Sf3b1	8206.62	-0.221775	0.637928	557.352	678.815	-0.28443	0.487537
ENSMUSG00000025981.13	Coq10b	164.039	-0.553542	0.31537	9.78153	14.9837	-0.615262	0.481865
ENSMUSG00000025980.14	Hspd1	17917.6	-0.506336	0.11474	1091.63	1616.51	-0.5664	0.789249
ENSMUSG00000073676.4	Hspe1	4867.36	-0.493178	0.129202	298.411	437.43	-0.551751	0.761686
ENSMUSG00000025979.13	Mob4	907.663	-0.179612	0.833228	62.1928	73.9617	-0.250031	0.382993
ENSMUSG00000046994.9	Mars2	280.763	0.717368	0.0805613	25.6953	16.3251	0.654417	0.596453
ENSMUSG00000025977.15	Boll	11.7008	-4.66981	0.002684	0.30688	1.73977	-2.50315	0.330648
ENSMUSG00000100215.1	Gm8292	81.1514	0.872987	0.0673982	7.75547	4.40701	0.815415	0.436999
ENSMUSG00000100309.1	Gm6644	14.7659	-0.91477	0.411136	0.759658	1.47829	-0.960502	0.202912
ENSMUSG00000038331.15	Satb2	30.1288	1.34058	0.0960473	3.18248	1.32192	1.26752	0.361787
ENSMUSG00000097519.2	4930558J18Rik	22.624	-0.73385	0.423155	1.24149	2.17986	-0.812158	0.234846
ENSMUSG00000038323.3	1700066M21Rik	107.019	0.396866	0.664307	8.86907	7.10045	0.320873	0.238205
ENSMUSG00000048495.16	Tyw5	212.172	-0.559678	0.39822	12.5856	19.3975	-0.624098	0.532909
ENSMUSG00000025971.6	Maip1	253.763	0.443646	0.393738	21.6166	16.4959	0.390033	0.395383
ENSMUSG00000038305.15	Spats2l	356.242	4.14702	5.65193e-33	49.7686	2.94207	4.08034	0.933495
ENSMUSG00000054770.16	Kctd18	207.385	0.747811	0.0334392	19.1887	11.9141	0.687585	0.561376
ENSMUSG00000026039.9	Sgo2a	855.24	-0.298065	0.880619	55.6816	72.3339	-0.377471	0.536919
ENSMUSG00000063558.4	Aox1	13.3753	2.70042	0.0776487	1.70664	0.518735	1.71809	0.294524
ENSMUSG00000103839.1	Gm37607	13.0292	1.05761	0.473964	1.27487	0.658735	0.952576	0.182537
ENSMUSG00000051223.14	Bzw1	9666.36	-0.573741	0.187521	571.679	887.929	-0.635239	0.824904
ENSMUSG00000026034.17	Clk1	1838.44	-0.830691	0.069107	97.1947	180.735	-0.894922	0.880897
ENSMUSG00000026035.15	Ppil3	585.563	-0.60936	0.0591418	34.3101	54.3963	-0.664873	0.716928
ENSMUSG00000026036.17	Nif3l1	1128.99	-0.788967	0.00408818	61.1419	109.996	-0.847218	0.849541
ENSMUSG00000026037.14	Orc2	1953.27	-0.770897	0.0640101	106.316	189.109	-0.830865	0.867531
ENSMUSG00000038174.14	Fam126b	183.433	-0.0659932	0.962218	12.991	14.4046	-0.149015	0.145582
ENSMUSG00000026032.8	Ndufb3	532.718	-0.506262	0.102292	32.4606	48.132	-0.568309	0.65194
ENSMUSG00000026031.15	Cflar	436.338	2.10003	1.45201e-13	52.2721	12.6908	2.04226	0.904234
ENSMUSG00000026029.14	Casp8	65.0307	-0.198827	0.75446	4.46416	5.35227	-0.26176	0.158551
ENSMUSG00000026028.12	Trak2	675.924	0.490924	0.0999397	58.319	43.2538	0.43114	0.56441
ENSMUSG00000026027.13	Stradb	162.468	0.375357	0.424931	13.597	10.8654	0.323553	0.285023
ENSMUSG00000038079.14	Tmem237	411.304	-0.737899	0.0146889	22.7745	39.5779	-0.797276	0.727657
ENSMUSG00000079550.9	Mpp4	29.5589	-5.97376	2.97685e-06	0.0702778	4.48098	-5.9946	0.547215
ENSMUSG00000026024.14	Als2	992.49	-0.506609	0.0853076	60.5023	89.7044	-0.568187	0.720902
ENSMUSG00000041075.8	Fzd7	2349.89	-0.958648	0.000167521	118.004	238.826	-1.01712	0.907846
ENSMUSG00000026021.15	Sumo1	3016.06	-0.521092	0.287059	182.082	272.916	-0.583867	0.779929
ENSMUSG00000026020.9	Nop58	7737.58	-1.0632	0.0291048	366.969	804.047	-1.13162	0.934578
ENSMUSG00000067336.6	Bmpr2	599.414	1.38616	0.0864415	63.0269	25.5052	1.30518	0.876346
ENSMUSG00000041040.12	Fam117b	564.952	0.803	0.0286526	53.2405	31.6691	0.74945	0.752619
ENSMUSG00000026019.15	Wdr12	2050.16	-0.304962	0.346233	135.363	174.242	-0.364261	0.57066
ENSMUSG00000026017.13	Carf	95.8147	0.255592	0.77712	7.59585	6.74207	0.172019	0.129832
ENSMUSG00000073664.11	Nbeal1	478.092	0.104816	0.96238	35.9583	35.2911	0.0270222	0.0503576
ENSMUSG00000049439.13	Cyp20a1	573.256	0.286365	0.416607	46.5834	39.7281	0.229654	0.323423
ENSMUSG00000026782.15	Abi2	919.79	-0.493703	0.27903	56.1218	82.6586	-0.558604	0.70703
ENSMUSG00000026014.15	Raph1	799.902	-0.709817	0.0163582	44.7789	76.3496	-0.769801	0.799762
ENSMUSG00000101188.1	Eif4a-ps4	988.3	-0.369273	0.395309	63.9883	85.6571	-0.420764	0.59349
ENSMUSG00000052062.14	Pard3b	24.0022	-0.504063	0.593026	1.46408	2.17261	-0.569432	0.186836
ENSMUSG00000025969.15	Nrp2	850.013	4.43795	7.16698e-45	120.199	5.75233	4.38513	0.978217
ENSMUSG00000040865.15	Ino80d	812.291	-0.748876	0.0687798	44.4627	78.408	-0.818405	0.816126
ENSMUSG00000084799.7	Ino80dos	20.7886	0.577282	0.562619	1.83216	1.28188	0.515278	0.152951
ENSMUSG00000101599.1	Gm20342	68.8684	0.0654588	0.929019	5.17352	5.18981	-0.00453539	0.0109819
ENSMUSG00000025968.16	Ndufs1	2921.22	-0.429896	0.177542	183.515	257.824	-0.490488	0.710859
ENSMUSG00000025967.16	Eef1b2	16496.3	-0.348949	0.258289	1073.16	1422.05	-0.40611	0.652084
ENSMUSG00000064602.1	Snora41	36.8481	-0.441554	0.639529	2.30906	3.25035	-0.493291	0.206813
ENSMUSG00000027520.16	Zdbf2	1461.43	-0.349913	0.71368	93.4448	125.811	-0.429071	0.629362
ENSMUSG00000081643.1	Gm11605	15.157	1.1348	0.278841	1.54611	0.72662	1.08937	0.224153
ENSMUSG00000025964.15	Adam23	1392.7	-0.582636	0.0393669	82.1935	128.544	-0.645168	0.788021
ENSMUSG00000025962.15	Fastkd2	1018.39	-0.826328	0.0425065	54.1959	99.9803	-0.88346	0.850914
ENSMUSG00000025959.13	Klf7	458.114	-0.88643	0.00372127	23.6944	45.7492	-0.9492	0.78896
ENSMUSG00000025958.14	Creb1	1317.3	-0.680535	0.666064	73.5821	124.468	-0.758351	0.831371
ENSMUSG00000025956.10	Mettl21a	203.309	0.147627	0.79381	15.8544	14.8084	0.0984649	0.10859
ENSMUSG00000087213.2	2810408I11Rik	113.963	-1.64026	0.00572985	4.02721	13.2812	-1.72153	0.683296
ENSMUSG00000070871.10	Ccnyl1	518.56	-0.420395	0.262993	32.7351	45.6169	-0.47873	0.576042
ENSMUSG00000045005.9	Fzd5	258.057	-2.22341	5.54129e-12	6.75161	32.6939	-2.27572	0.862293
ENSMUSG00000051344.13	Plekhm3	226.823	0.363104	0.344701	18.8373	15.2696	0.302931	0.304964
ENSMUSG00000084416.3	Rpl10a-ps1	386.977	-0.0894375	0.854419	27.7931	30.6854	-0.142825	0.180731
ENSMUSG00000044816.10	D630023F18Rik	34.9416	-4.33747	1.2884e-06	0.252671	5.10084	-4.3354	0.565747
ENSMUSG00000025950.16	Idh1	3858.8	0.238878	0.471546	308.079	272.229	0.178477	0.330431
ENSMUSG00000025949.16	Pikfyve	1032.68	-0.759842	0.1121	56.2129	99.8125	-0.828319	0.837223
ENSMUSG00000015222.18	Map2	196.891	-4.2762	1.49676e-19	1.39709	28.7834	-4.36474	0.879814
ENSMUSG00000055567.18	Unc80	65.445	-2.83754	4.06547e-07	1.15782	8.86294	-2.93638	0.660393
ENSMUSG00000026005.15	Rpe	642.187	-0.652105	0.223977	36.5547	60.374	-0.723872	0.755364
ENSMUSG00000026004.15	Kansl1l	130.876	0.671968	0.367669	11.7469	7.75918	0.598307	0.432989
ENSMUSG00000026003.5	Acadl	577.115	-0.208191	0.577228	39.6042	47.6168	-0.265816	0.371288
ENSMUSG00000026000.16	Lancl1	407.05	0.041353	0.927163	30.51	30.879	-0.0173466	0.0346073
ENSMUSG00000025997.13	Ikzf2	130.42	2.4041	7.86712e-07	16.0908	3.19301	2.33324	0.754461
ENSMUSG00000053153.14	Spag16	32.554	0.253035	0.780855	2.60686	2.28169	0.192211	0.0864461
ENSMUSG00000026196.7	Bard1	540.709	-0.391654	0.236013	34.5541	47.1935	-0.449732	0.557799
ENSMUSG00000026192.13	Atic	4427.94	0.0975115	0.772218	338.07	329.228	0.038234	0.0855791
ENSMUSG00000026193.15	Fn1	17366.1	4.05869	1.59549e-17	2439.6	151.636	4.00796	0.999639
ENSMUSG00000101496.1	Gm8885	43.6722	-0.0223457	0.979673	3.19588	3.3955	-0.0874135	0.0497435
ENSMUSG00000039395.8	Mreg	90.8733	-1.7918	0.000123036	3.02359	10.8569	-1.84428	0.65241
ENSMUSG00000026189.13	Pecr	231.776	-0.220908	0.620369	15.8508	19.1908	-0.275859	0.287046
ENSMUSG00000026187.9	Xrcc5	1292.66	-1.44329	4.41439e-08	51.335	145.352	-1.50153	0.937685
ENSMUSG00000039354.16	Smarcal1	616.374	0.0639046	0.879973	46.5733	46.4	0.00537704	0.0230836
ENSMUSG00000046330.10	Rpl37a	6415.54	-0.185391	0.646882	443.805	526.145	-0.245535	0.443465
ENSMUSG00000039323.18	Igfbp2	1174.74	-1.4584	4.71067e-05	46.211	132.863	-1.52363	0.935734
ENSMUSG00000026185.8	Igfbp5	252.935	1.46711	2.73854e-05	27.4732	10.3518	1.40815	0.781627
ENSMUSG00000055322.16	Tns1	55.5092	-0.814682	0.211046	2.97	5.46183	-0.878922	0.393722
ENSMUSG00000006304.14	Arpc2	2794.54	0.558331	0.0664401	246.057	173.797	0.501584	0.716675
ENSMUSG00000006299.13	Aamp	2216.99	0.221715	0.537341	176.289	157.696	0.160803	0.290803
ENSMUSG00000026179.14	Pnkd	344.506	-0.21173	0.638744	23.6079	28.4871	-0.271037	0.319847
ENSMUSG00000006301.17	Tmbim1	355.459	2.05762	3.35383e-11	42.397	10.5983	2.00014	0.882306
ENSMUSG00000026176.13	Ctdsp1	826.869	0.988111	0.00215294	81.349	42.6934	0.930112	0.845893
ENSMUSG00000026175.12	Vil1	13.7444	-1.55011	0.137961	0.520385	1.57286	-1.59574	0.273716
ENSMUSG00000033364.13	Usp37	1330.13	-0.468086	0.24699	82.0648	118.703	-0.532526	0.711256
ENSMUSG00000026174.9	Cnot9	2273.51	0.0166528	0.968022	169.037	173.837	-0.040395	0.0830142
ENSMUSG00000026173.15	Plcd4	34.7566	-4.89694	9.45089e-08	0.155598	5.18536	-5.05855	0.572502
ENSMUSG00000026135.17	Zfp142	520.897	-0.631826	0.181298	30.3318	48.7894	-0.685735	0.715086
ENSMUSG00000026172.12	Bcs1l	192.16	0.234139	0.612126	15.3521	13.601	0.174723	0.175349
ENSMUSG00000026171.12	Rnf25	451.041	-0.0355566	0.942053	32.9683	35.1535	-0.0925912	0.129579
ENSMUSG00000033276.18	Stk36	91.0446	1.23352	0.00506537	9.44214	4.18111	1.17523	0.550936
ENSMUSG00000033257.14	Ttll4	3029.32	0.0940204	0.807756	231.385	225.601	0.0365205	0.0840618
ENSMUSG00000026170.6	Cyp27a1	31.3741	-0.289043	0.745065	2.09494	2.65554	-0.342096	0.137309
ENSMUSG00000026162.7	Nhej1	126.548	-1.18728	0.00494285	5.73599	13.5225	-1.23725	0.634528
ENSMUSG00000033159.14	Cnppd1	516.43	0.846273	0.0049888	49.0109	28.4321	0.785583	0.75457
ENSMUSG00000049339.16	Retreg2	534.456	0.407736	0.248158	45.022	35.39	0.347288	0.453327
ENSMUSG00000026197.12	Zfand2b	149.004	0.413461	0.34535	12.5694	9.84215	0.352868	0.297305
ENSMUSG00000026198.15	Abcb6	58.7548	0.905245	0.103228	5.65889	3.14127	0.84917	0.39318
ENSMUSG00000033124.16	Atg9a	182.888	0.873344	0.0265425	17.4787	9.95452	0.812176	0.589697
ENSMUSG00000026199.17	Ankzf1	502.704	0.594545	0.100483	44.775	30.8395	0.537914	0.617694
ENSMUSG00000026200.13	Glb1l	125.645	0.162866	0.793063	9.86241	9.10499	0.115282	0.102666
ENSMUSG00000026201.12	Stk16	585.308	0.0227353	0.962189	43.6571	44.6986	-0.0340142	0.0559208
ENSMUSG00000026202.13	Tuba4a	1264.74	-2.86632	1.14111e-29	22.5234	171.285	-2.9269	0.982154
ENSMUSG00000026203.16	Dnajb2	147.56	1.11177	0.0106259	14.9238	7.19715	1.05212	0.622065
ENSMUSG00000026204.15	Ptprn	179.277	-0.808947	0.0886741	9.6699	17.5801	-0.862367	0.608012
ENSMUSG00000026209.15	Dnpep	1011.38	0.649466	0.0365657	91.1712	60.6735	0.587511	0.734485
ENSMUSG00000026208.9	Des	124.693	0.259103	0.639762	10.0344	8.75386	0.196969	0.165631
ENSMUSG00000026207.16	Speg	435.329	0.412383	0.340922	36.7699	28.7931	0.352803	0.431905
ENSMUSG00000033021.16	Gmppa	372.756	-0.0048545	0.992932	27.4864	28.7842	-0.0665588	0.0957662
ENSMUSG00000033007.15	Asic4	90.8999	5.58696	4.3743e-15	13.1568	0.290977	5.49876	0.762951
ENSMUSG00000032997.16	Chpf	148.259	-0.854987	0.053089	7.79731	14.7192	-0.916654	0.587927
ENSMUSG00000026211.17	Obsl1	730.603	1.19509	0.00117428	75.154	34.261	1.13328	0.870891
ENSMUSG00000032968.4	Inha	11.391	3.73721	0.00599051	1.5628	0.124069	3.65492	0.337403
ENSMUSG00000026213.15	Stk11ip	494.774	-0.22958	0.571843	33.7129	41.1128	-0.286287	0.380247
ENSMUSG00000006576.16	Slc4a3	120.472	-0.347269	0.459159	7.82739	10.3841	-0.407768	0.310743
ENSMUSG00000026235.14	Epha4	385.257	0.413242	0.250833	32.4808	25.405	0.354474	0.41695
ENSMUSG00000026245.16	Farsb	2452.61	-0.635453	0.035391	141.909	229.406	-0.692934	0.829311
ENSMUSG00000032883.15	Acsl3	2686.88	0.48897	0.189567	230.97	171.848	0.426577	0.652988
ENSMUSG00000079470.8	Utp14b	758.144	-0.65411	0.145331	43.233	71.2801	-0.721367	0.771982
ENSMUSG00000054702.14	Ap1s3	122.363	-0.956296	0.104044	6.10711	12.4021	-1.02203	0.576476
ENSMUSG00000073643.11	Wdfy1	966.653	0.188939	0.638724	76.1649	69.4329	0.133507	0.211907
ENSMUSG00000026248.9	Mrpl44	561.929	-0.282638	0.419245	37.474	47.481	-0.34146	0.450473
ENSMUSG00000026249.10	Serpine2	418.619	-0.662244	0.0319041	23.9541	39.4683	-0.720419	0.698143
ENSMUSG00000004364.14	Cul3	2087.41	-0.2762	0.655586	138.428	175.551	-0.342757	0.547215
ENSMUSG00000055980.2	Irs1	337.309	0.692944	0.0750923	30.6394	19.8463	0.626521	0.615418
ENSMUSG00000026142.15	Rhbdd1	181.633	1.01787	0.00410637	17.9707	9.23795	0.959999	0.63749
ENSMUSG00000026150.14	Mff	1495.81	-0.166426	0.678701	103.922	121.595	-0.226583	0.385268
ENSMUSG00000026159.13	Agfg1	1438.54	0.44225	0.291405	121.969	93.7126	0.380205	0.576512
ENSMUSG00000038496.16	Slc19a3	35.1038	-0.658995	0.392178	1.9894	3.31708	-0.73758	0.281049
ENSMUSG00000026163.17	Sphkap	43.4667	-0.70829	0.314637	2.41271	4.15887	-0.785537	0.327252
ENSMUSG00000045658.16	Pid1	123.371	-1.03359	0.0129709	6.00535	12.7381	-1.08483	0.595947
ENSMUSG00000026219.14	Trip12	7533.93	0.0467251	0.927686	562.898	569.869	-0.0177551	0.050755
ENSMUSG00000073633.9	Fbxo36	22.4876	1.32341	0.171496	2.36594	0.996999	1.24675	0.308576
ENSMUSG00000064281.7	Rpl19-ps1	25.1704	0.204967	0.848337	2.00797	1.79595	0.160992	0.0646991
ENSMUSG00000052760.16	A630001G21Rik	19.1778	-2.24544	0.0133303	0.505343	2.428	-2.26443	0.383245
ENSMUSG00000036707.16	Cab39	1665.24	-0.129297	0.7777	117.102	133.711	-0.191343	0.328228
ENSMUSG00000026223.15	Itm2c	778.7	1.09176	0.0010314	78.2641	38.3459	1.02928	0.861209
ENSMUSG00000099342.1	Gm18180	17.1956	0.402907	0.795302	1.43893	1.13112	0.347238	0.095694
ENSMUSG00000026227.11	2810459M11Rik	10.6228	-5.45152	0.00427651	0.291838	1.5951	-2.45041	0.313922
ENSMUSG00000026229.17	Psmd1	5722.23	-0.136358	0.709717	401.971	460.763	-0.196935	0.366122
ENSMUSG00000062590.13	Armc9	275.941	-0.399886	0.304132	17.5892	24.1742	-0.458778	0.468102
ENSMUSG00000079445.3	B3gnt7	230.783	-3.9901	3.32013e-27	2.0263	33.4344	-4.04441	0.896214
ENSMUSG00000026234.12	Ncl	45906.4	-1.11586	0.0249324	2122.31	4827.72	-1.1857	0.942959
ENSMUSG00000073627.7	C130036L24Rik	33.8597	0.0623181	0.9485	2.57184	2.53872	0.0186993	0.0158587
ENSMUSG00000026238.14	Ptma	24653	-0.510501	0.135314	1495.86	2230.19	-0.576193	0.79568
ENSMUSG00000026239.14	Pde6d	269.142	0.498199	0.239697	23.3623	17.1601	0.445128	0.453905
ENSMUSG00000026240.12	Cops7b	630.945	-0.327841	0.314437	41.3257	54.0634	-0.387615	0.516581
ENSMUSG00000053333.15	Dis3l2	331.641	0.595434	0.0702832	29.464	20.3369	0.534851	0.548985
ENSMUSG00000084106.4	Gm6136	238.549	0.0459212	0.943589	18.0064	18.0597	-0.00426302	0.0125713
ENSMUSG00000026254.17	Eif4e2	1541.35	0.166536	0.634153	120.408	111.849	0.106375	0.194856
ENSMUSG00000026255.15	Efhd1	13.8538	-4.12117	0.00463434	0.375514	1.99961	-2.41278	0.353118
ENSMUSG00000048000.15	Gigyf2	1816.26	-0.147379	0.714917	126.801	146.909	-0.21235	0.364172
ENSMUSG00000026259.14	Ngef	21.7428	-1.89008	0.0396667	0.701134	2.61995	-1.90178	0.380066
ENSMUSG00000026288.14	Inpp5d	368.952	-0.203187	0.666535	25.4288	30.3949	-0.257366	0.315006
ENSMUSG00000026289.15	Atg16l1	908.446	-0.191754	0.579984	62.626	74.5867	-0.252158	0.384293
ENSMUSG00000070738.10	Dgkd	1775.77	-0.0126613	0.97764	130.613	137.409	-0.0731703	0.131999
ENSMUSG00000005501.14	Usp40	539.543	1.36897	4.04645e-07	57.4238	23.1783	1.30887	0.867856
ENSMUSG00000044783.16	Hjurp	3948.36	0.33754	0.295633	325.866	268.655	0.278524	0.481107
ENSMUSG00000049866.12	Arl4c	1054.46	-1.02811	0.000125462	51.1638	108.965	-1.09066	0.890795
ENSMUSG00000097398.2	Platr5	17.7891	2.5273	0.00841776	2.24889	0.401701	2.48502	0.376237
ENSMUSG00000036206.12	Sh3bp4	632.697	0.132299	0.786939	48.8468	46.555	0.0693279	0.111155
ENSMUSG00000055013.16	Agap1	612.705	0.084401	0.86029	46.5528	45.8502	0.0219413	0.0405679
ENSMUSG00000034486.8	Gbx2	22.5136	-4.94925	1.90597e-05	0.112116	3.34657	-4.89962	0.485803
ENSMUSG00000044337.5	Ackr3	1257.65	7.00109	6.93477e-87	184.088	1.50053	6.93878	0.98956
ENSMUSG00000034432.11	Cops8	1465.67	-0.105483	0.772218	104.387	116.905	-0.163387	0.280001
ENSMUSG00000048126.16	Col6a3	18.4637	2.01283	0.0307692	2.19366	0.559712	1.97058	0.351022
ENSMUSG00000026304.13	Rab17	23.7767	1.37335	0.0910646	2.53329	1.02204	1.30955	0.327108
ENSMUSG00000026305.15	Lrrfip1	1185.2	1.2543	0.000957303	122.596	53.8811	1.18606	0.908171
ENSMUSG00000070732.2	Rbm44	22.3765	-8.02509	5.71095e-06	0.5	3.43505	-2.78033	0.464851
ENSMUSG00000034343.14	Ube2f	806.738	-0.204555	0.585375	55.4231	66.4117	-0.260951	0.389495
ENSMUSG00000083064.1	Gm7785	37.6949	-0.177264	0.834678	2.62872	3.06894	-0.223379	0.104797
ENSMUSG00000026307.12	Scly	217.022	-0.447307	0.246056	13.5347	19.2854	-0.510847	0.463586
ENSMUSG00000047443.14	Erfe	53.0975	-0.415624	0.524586	3.37498	4.66404	-0.466701	0.240301
ENSMUSG00000026309.14	Ilkap	1292.19	0.553908	0.0522934	113.612	80.5823	0.49558	0.684163
ENSMUSG00000067071.8	Hes6	376.35	-1.7883	4.08466e-07	12.4841	44.9967	-1.84973	0.882053
ENSMUSG00000055866.9	Per2	54.2604	-0.862927	0.174487	2.86635	5.38341	-0.909305	0.398201
ENSMUSG00000034292.13	Traf3ip1	370.386	-1.04694	0.000517644	17.8249	38.4395	-1.10869	0.794704
ENSMUSG00000026311.16	Asb1	219.264	0.480385	0.216982	18.8944	14.0762	0.424704	0.400224
ENSMUSG00000100980.1	Gm29100	8.64435	6.4878	0.00286885	1.25982	0.5	1.33322	0.218481
ENSMUSG00000007805.4	Twist2	49.6884	7.5513	4.77549e-06	7.32394	0.288391	4.66652	0.643812
ENSMUSG00000026313.16	Hdac4	433.929	0.841393	0.0145419	41.108	23.9633	0.778595	0.727007
ENSMUSG00000026260.12	Ndufa10	1432.45	-0.125123	0.760709	101.445	115.053	-0.181592	0.308142
ENSMUSG00000073616.10	Cops9	491.416	0.0379287	0.939308	36.8806	37.2973	-0.016211	0.0359439
ENSMUSG00000034220.7	Gpc1	897.302	0.992306	0.00325133	88.1241	46.2874	0.928916	0.851925
ENSMUSG00000047067.7	Dusp28	38.5466	-0.655965	0.347689	2.21034	3.6242	-0.713394	0.286215
ENSMUSG00000026269.14	Rnpepl1	329.258	0.642626	0.25953	29.783	19.8388	0.586163	0.589192
ENSMUSG00000026270.11	Capn10	390.826	-0.19739	0.655979	26.8957	32.178	-0.2587	0.320425
ENSMUSG00000014602.15	Kif1a	1882.79	-1.04832	0.0053839	90.7035	195.77	-1.10993	0.915396
ENSMUSG00000084989.3	Crocc2	25.7485	-5.18908	1.06473e-05	0.0987178	3.87118	-5.29332	0.516292
ENSMUSG00000047793.13	Sned1	252.056	-3.12847	7.77767e-19	3.84013	34.8347	-3.1813	0.894047
ENSMUSG00000026273.13	Mterf4	420.987	-0.604153	0.051759	24.6753	39.0755	-0.663199	0.6704
ENSMUSG00000026274.11	Pask	887.036	0.138799	0.713417	68.6278	65.0405	0.0774542	0.134347
ENSMUSG00000026275.13	Ppp1r7	1356.84	-0.192006	0.554684	93.4852	111.333	-0.252078	0.408677
ENSMUSG00000034088.15	Hdlbp	10923.7	0.234269	0.461149	870.426	772.866	0.171502	0.319991
ENSMUSG00000026276.20	Septin2	72.7794	0.670669	0.297507	6.59247	4.30634	0.614358	0.347265
ENSMUSG00000034066.13	Farp2	41.6027	2.08931	0.00426606	4.92907	1.22734	2.00578	0.501481
ENSMUSG00000026277.14	Stk25	1348.7	0.739654	0.010298	124.775	77.7587	0.682252	0.800665
ENSMUSG00000026278.14	Bok	184.926	-2.5493	5.0568e-13	3.98397	24.3277	-2.61032	0.834152
ENSMUSG00000026279.14	Thap4	513.293	0.221328	0.621541	40.8558	36.5321	0.161377	0.227296
ENSMUSG00000026280.17	Atg4b	943.613	0.384227	0.222745	78.9589	63.0254	0.325167	0.487501
ENSMUSG00000026281.15	Dtymk	1731.93	-0.466722	0.133818	107.589	154.623	-0.523223	0.717687
ENSMUSG00000026283.13	Ing5	1147.76	-0.253419	0.427516	77.2411	96.0461	-0.314358	0.480457
ENSMUSG00000073609.9	D2hgdh	84.497	-0.166279	0.812851	5.87137	6.89892	-0.232675	0.161079
ENSMUSG00000051185.9	Fam174a	74.4144	1.32099	0.00552447	7.83232	3.27424	1.25828	0.52601
ENSMUSG00000081051.4	Gm15427	210.088	-0.0702184	0.893691	15.1647	16.5681	-0.127686	0.135286
ENSMUSG00000044757.7	Gm6430	16.8407	-0.556642	0.603058	1.00058	1.54781	-0.629401	0.160827
ENSMUSG00000044768.16	D1Ertd622e	213.004	0.831008	0.0350116	20.1121	11.7778	0.771991	0.60505
ENSMUSG00000040648.14	Ppip5k2	1923.44	-1.39202	0.0621456	77.2267	213.919	-1.46989	0.946283
ENSMUSG00000026333.14	Gin1	154.847	-0.639159	0.255283	8.86438	14.513	-0.711249	0.515534
ENSMUSG00000026335.16	Pam	392.207	1.68109	4.45937e-07	44.2781	14.3271	1.62785	0.867495
ENSMUSG00000089782.1	Gm3531	204.929	-0.0860535	0.893629	14.7769	16.2026	-0.132882	0.136912
ENSMUSG00000082431.3	Prdx2-ps1	125.676	0.417058	0.481895	10.6757	8.28263	0.366163	0.288418
ENSMUSG00000047496.6	Rnf152	42.2536	-1.97485	0.00614829	1.25489	5.17318	-2.04349	0.5138
ENSMUSG00000067017.5	Capza1-ps1	605.073	0.141806	0.812062	46.8151	44.1444	0.0847423	0.126219
ENSMUSG00000056536.14	Pign	415.41	0.373528	0.465995	34.4137	27.8297	0.306358	0.381475
ENSMUSG00000026319.13	Relch	602.437	-0.472672	0.259487	37.0963	53.8401	-0.537406	0.64103
ENSMUSG00000038866.15	Zcchc2	464.464	0.266025	0.512032	37.5582	32.4474	0.211024	0.279604
ENSMUSG00000044340.7	Phlpp1	291.902	0.00803416	0.989545	21.7025	22.4094	-0.0462433	0.0651326
ENSMUSG00000057329.7	Bcl2	67.4968	1.09428	0.0344885	6.76476	3.31708	1.02813	0.461491
ENSMUSG00000009905.5	Kdsr	417.908	-0.0510076	0.90984	30.3511	32.704	-0.107719	0.148942
ENSMUSG00000009907.17	Vps4b	1561.22	-0.143487	0.795268	109.065	125.858	-0.206607	0.356369
ENSMUSG00000038702.6	Dsel	159.004	0.0919452	0.929396	11.966	11.8202	0.0176858	0.0258291
ENSMUSG00000026374.14	Tsn	2659.83	-0.00194613	0.996824	196.488	204.562	-0.0580926	0.11885
ENSMUSG00000026377.12	Nifk	2459.89	-0.523961	0.124683	148.933	222.984	-0.582282	0.774763
ENSMUSG00000064302.13	Clasp1	1782.64	0.114148	0.762426	136.682	131.886	0.0515386	0.098331
ENSMUSG00000026380.10	Tfcp2l1	32.223	-1.67619	0.0125105	1.13949	3.77496	-1.72808	0.435482
ENSMUSG00000048402.14	Gli2	296.825	-0.167098	0.766773	20.7219	24.2013	-0.223934	0.255039
ENSMUSG00000037035.5	Inhbb	11.7071	4.40938	0.00328598	1.64812	0.0812298	4.34267	0.353118
ENSMUSG00000004451.14	Ralb	1100.49	1.33359	4.99028e-06	116.583	48.1414	1.27601	0.913012
ENSMUSG00000098923.1	Tmem185b	161.052	0.996433	0.0082663	15.8692	8.27209	0.939901	0.607832
ENSMUSG00000026383.14	Epb41l5	1240.37	0.490096	0.0864415	107.056	79.3828	0.431466	0.619211
ENSMUSG00000026384.13	Ptpn4	373.216	-0.391528	0.840206	23.4459	32.4529	-0.469016	0.519724
ENSMUSG00000036975.5	Tmem177	190.562	0.00879256	0.987513	14.1289	14.6108	-0.048389	0.0567878
ENSMUSG00000050777.7	Tmem37	20.9644	-2.62783	0.0051155	0.448463	2.76626	-2.62488	0.420887
ENSMUSG00000026385.16	Dbi	1385.8	0.296872	0.348982	112.86	95.7582	0.237069	0.394769
ENSMUSG00000026388.15	3110009E18Rik	72.02	-0.710945	0.16507	4.02746	6.88229	-0.77302	0.404956
ENSMUSG00000026389.16	Steap3	24.6743	-1.19553	0.185384	1.08754	2.65999	-1.29035	0.333394
ENSMUSG00000003721.14	Insig2	362.871	0.076922	0.870079	27.5181	27.1431	0.0197939	0.0346073
ENSMUSG00000026339.18	Ccdc93	802.747	0.443957	0.150863	68.3351	52.3726	0.383815	0.532873
ENSMUSG00000001674.11	Ddx18	2960.41	-0.62588	0.0208981	171.924	276.318	-0.684564	0.829564
ENSMUSG00000026341.16	Actr3	3581.01	0.361508	0.302502	296.958	240.929	0.301653	0.506972
ENSMUSG00000026342.10	Slc35f5	429.956	1.05844	0.00214777	42.9456	21.4231	1.00334	0.790803
ENSMUSG00000026344.9	Lypd1	22.2567	-0.368521	0.727953	1.44739	1.91838	-0.406428	0.129904
ENSMUSG00000049690.15	Nckap5	15.2897	3.41681	0.00213139	2.05803	0.20085	3.35707	0.383173
ENSMUSG00000036155.13	Mgat5	232.165	0.814746	0.0297366	21.8693	12.9689	0.75385	0.61242
ENSMUSG00000099471.1	Gm8451	23.3806	0.0440278	0.968659	1.75859	1.76481	-0.00509651	0.0112347
ENSMUSG00000026349.14	Ccnt2	2148.47	-0.324014	0.468091	140.152	183.7	-0.390359	0.606495
ENSMUSG00000036104.12	Rab3gap1	862.507	0.111783	0.766016	66.1278	63.7639	0.0525175	0.0891193
ENSMUSG00000036086.16	Zranb3	751.206	-0.513923	0.0929342	45.5985	68.0017	-0.576585	0.700347
ENSMUSG00000104164.1	Gm38248	73.0257	-0.119159	0.876548	5.12322	5.86469	-0.195006	0.130048
ENSMUSG00000058603.10	Rpl28-ps1	43.9912	-0.213677	0.801973	3.0337	3.63029	-0.259008	0.129868
ENSMUSG00000056211.13	R3hdm1	1051.67	-0.194177	0.575813	72.325	86.3442	-0.255605	0.407341
ENSMUSG00000026353.9	Ubxn4	1515.47	0.400555	0.19938	127.094	100.5	0.338703	0.532657
ENSMUSG00000026355.11	Mcm6	6686.57	0.0107192	0.977273	495.668	512.628	-0.0485399	0.103966
ENSMUSG00000026356.15	Dars	2444.68	0.0746099	0.903881	184.19	182.903	0.010111	0.0325844
ENSMUSG00000100078.1	Gm6170	68.2557	0.586535	0.299451	6.06387	4.18836	0.533852	0.29987
ENSMUSG00000045382.6	Cxcr4	691.402	7.02702	2.1566e-60	101.254	0.80785	6.96967	0.974424
ENSMUSG00000086825.1	Gm15675	23.4693	4.09833	0.000468216	3.23911	0.196402	4.04372	0.474352
ENSMUSG00000026399.12	Cd55	117.405	3.16493	7.35835e-08	15.458	1.8121	3.09262	0.77097
ENSMUSG00000026409.14	Pfkfb2	128.768	1.1092	0.0110778	12.9943	6.2603	1.05358	0.594177
ENSMUSG00000046404.5	Yod1	135.205	0.536155	0.480844	11.69	8.4858	0.462158	0.357452
ENSMUSG00000042510.7	AA986860	11.1451	3.27599	0.01225	1.49252	0.158011	3.23965	0.323315
ENSMUSG00000016529.5	Il10	18.4633	-7.74605	1.27063e-05	0.5	2.84304	-2.50744	0.419803
ENSMUSG00000016528.10	Mapkapk2	696.906	1.94145	1.71528e-10	81.8765	22.1579	1.88563	0.930749
ENSMUSG00000016526.8	Dyrk3	396.6	-0.983932	0.00105201	19.6992	40.5243	-1.04065	0.791525
ENSMUSG00000026427.16	Eif2d	1403.26	-0.929633	0.000519562	71.4227	141.661	-0.987993	0.888267
ENSMUSG00000026430.16	Rassf5	11.8887	-2.23068	0.0477998	0.309551	1.50942	-2.28575	0.300195
ENSMUSG00000026425.15	Srgap2	1457.88	0.763077	0.00341187	135.45	83.2188	0.70278	0.813308
ENSMUSG00000055184.4	Fam72a	124.529	-0.268614	0.609751	8.33602	10.4576	-0.327115	0.260892
ENSMUSG00000004552.16	Ctse	249.272	11.3273	4.79928e-13	36.9191	0.5	6.2063	0.912109
ENSMUSG00000042251.12	Pm20d1	75.8914	-0.0588564	0.930492	5.48989	5.95927	-0.118357	0.0832671
ENSMUSG00000013275.9	Slc41a1	297.09	0.455263	0.216747	25.4084	19.2854	0.397794	0.427065
ENSMUSG00000026433.13	Rab29	22.9259	-0.44219	0.645297	1.44739	2.0263	-0.485387	0.156528
ENSMUSG00000026434.12	Nucks1	6450.41	-0.264952	0.571366	430.668	541.069	-0.329236	0.553789
ENSMUSG00000103569.1	Gm38067	15.7082	-1.43785	0.172074	0.632501	1.75592	-1.47309	0.280579
ENSMUSG00000026435.15	Slc45a3	46.2055	-3.46635	8.03051e-08	0.550469	6.53677	-3.56985	0.609205
ENSMUSG00000026436.15	Elk4	346.042	0.191651	0.625094	27.1982	24.8708	0.129057	0.162344
ENSMUSG00000026437.11	Cdk18	150.263	-2.20027	8.54163e-07	3.98069	19.0277	-2.25701	0.781302
ENSMUSG00000079330.9	Lemd1	10.7728	-4.47115	0.00341625	0.0702778	1.5862	-4.49637	0.347374
ENSMUSG00000118219.1	Gm29695	45.1042	-3.00326	6.07085e-06	0.758014	6.16621	-3.02409	0.584857
ENSMUSG00000009772.15	Nuak2	83.377	-0.713503	0.150353	4.67171	7.97386	-0.771328	0.429665
ENSMUSG00000042066.16	Tmcc2	241.959	2.042	4.79454e-10	28.7547	7.28563	1.98067	0.832201
ENSMUSG00000042046.15	Dstyk	327.224	1.64199	2.6971e-08	36.5785	12.2168	1.58213	0.841991
ENSMUSG00000097760.2	6030442K20Rik	16.2697	0.683719	0.540019	1.47912	0.956964	0.628205	0.154938
ENSMUSG00000026439.14	Rbbp5	1183.3	-0.253481	0.4221	79.7265	99.0132	-0.312562	0.482082
ENSMUSG00000048174.2	Tmem81	43.96	0.231118	0.781565	3.51554	3.11787	0.173184	0.0920815
ENSMUSG00000053024.14	Cntn2	119.161	-6.67938	1.84495e-17	0.168996	18.1854	-6.74965	0.820244
ENSMUSG00000026442.14	Nfasc	230.426	-7.14187	0.000985175	0.501027	35.2559	-6.13683	0.907232
ENSMUSG00000026443.3	Lrrn2	66.3409	1.83347	0.00022295	7.65511	2.24049	1.77261	0.57355
ENSMUSG00000054387.13	Mdm4	2761.76	0.187552	0.626114	216.789	198.513	0.127058	0.238025
ENSMUSG00000026447.17	Pik3c2b	241.152	1.93909	1.0071e-06	28.3184	7.69343	1.88004	0.825482
ENSMUSG00000046062.5	Ppp1r15b	2331.79	0.491631	0.0977517	201.426	149.062	0.434334	0.64952
ENSMUSG00000041757.17	Plekha6	229.544	3.1955	7.21744e-14	30.4876	3.49897	3.12322	0.875298
ENSMUSG00000070644.13	Etnk2	38.2891	0.37489	0.646419	3.17237	2.57876	0.298885	0.13525
ENSMUSG00000070643.11	Sox13	359.926	-0.994367	0.0193303	17.8489	36.9266	-1.04882	0.780001
ENSMUSG00000090553.8	Snrpe	2867.5	-0.431763	0.278841	180.28	252.948	-0.488605	0.709884
ENSMUSG00000102976.6	Zc3h11a	163.404	0.976663	0.122912	15.8731	8.45467	0.908764	0.600751
ENSMUSG00000094410.8	Gm38394	1102.11	0.175194	0.754249	85.7241	79.6206	0.10656	0.185102
ENSMUSG00000051998.14	Lax1	12.0639	4.45278	0.00276647	1.70335	0.0812298	4.39023	0.359548
ENSMUSG00000026463.17	Atp2b4	440.686	4.85097	4.65121e-46	62.924	2.27443	4.79003	0.950726
ENSMUSG00000020423.6	Btg2	580.328	0.379221	0.305367	48.5733	38.8278	0.323071	0.431183
ENSMUSG00000042429.8	Adora1	40.5765	2.8098	7.41209e-05	5.24733	0.787252	2.73669	0.546095
ENSMUSG00000026458.13	Ppfia4	325.907	-0.750951	0.0530333	17.9556	31.512	-0.811467	0.696626
ENSMUSG00000042305.12	Tmem183a	1928.77	-0.213148	0.55255	131.943	159.208	-0.270997	0.453255
ENSMUSG00000026456.18	Cyb5r1	1356.63	-1.63455	3.47061e-08	48.9397	158.043	-1.69124	0.950365
ENSMUSG00000026457.14	Adipor1	1889.93	0.914154	0.00221549	182.672	100.921	0.85603	0.875406
ENSMUSG00000026455.14	Klhl12	869.535	-0.468724	0.153795	53.8295	77.6149	-0.527937	0.677119
ENSMUSG00000042229.9	Rabif	521.78	0.0226114	0.963521	38.878	39.7805	-0.0331107	0.0540785
ENSMUSG00000042207.17	Kdm5b	5022.81	-0.48771	0.103519	309.068	451.584	-0.547073	0.762011
ENSMUSG00000026452.15	Syt2	14.3774	-5.94454	0.00136516	0.27844	2.1904	-2.97576	0.386822
ENSMUSG00000073557.12	Ppp1r12b	137.607	0.17533	0.750345	10.8244	9.93508	0.123688	0.109566
ENSMUSG00000026429.9	Ube2t	678.171	-1.69286	3.93198e-09	23.7067	79.64	-1.7482	0.923524
ENSMUSG00000097993.7	Ptprv	43.3833	-0.265883	0.71491	2.91312	3.642	-0.322164	0.15595
ENSMUSG00000031506.11	Ptpn7	59.767	4.5821	5.25501e-10	8.48176	0.376655	4.49305	0.67412
ENSMUSG00000026426.10	Arl8a	463.009	0.493884	0.238586	40.1101	29.6199	0.4374	0.52731
ENSMUSG00000079139.4	Gm4204	783.29	-0.86715	0.0208158	40.9221	77.7136	-0.925287	0.842172
ENSMUSG00000003051.13	Elf3	65.6871	-0.391945	0.582795	4.21667	5.74391	-0.445929	0.25764
ENSMUSG00000041926.15	Rnpep	648.828	0.547657	0.150665	57.0468	40.6037	0.490535	0.612961
ENSMUSG00000062580.9	Timm17a	1271.25	-0.393396	0.204552	81.243	111.03	-0.450638	0.643198
ENSMUSG00000041889.7	Shisa4	39.08	-0.356864	0.641114	2.52154	3.3866	-0.425536	0.189473
ENSMUSG00000041879.13	Ipo9	3678.42	0.182832	0.565659	288.641	265.271	0.121809	0.225742
ENSMUSG00000009418.16	Nav1	857.373	-0.492279	0.350808	52.9587	77.2248	-0.544195	0.683332
ENSMUSG00000026421.14	Csrp1	1717.63	2.43862	3.23567e-22	214.323	41.1924	2.37934	0.977097
ENSMUSG00000041801.5	Phlda3	433.385	-1.35492	3.69402e-05	18.0663	47.9462	-1.40811	0.856947
ENSMUSG00000026418.16	Tnni1	71.7771	4.867	1.29534e-12	10.2773	0.367758	4.80455	0.71299
ENSMUSG00000041782.14	Lad1	149.595	-2.46502	3.89959e-07	3.40342	19.539	-2.5213	0.795138
ENSMUSG00000026414.13	Tnnt2	86.6772	7.34913	2.945e-10	12.7132	0.335678	5.24311	0.756268
ENSMUSG00000026411.17	Tmem9	614.702	1.09247	0.000147392	61.7843	30.2325	1.03114	0.840185
ENSMUSG00000041642.18	Kif21b	1416.36	2.51095	1.0964e-11	178.384	32.6202	2.45115	0.974821
ENSMUSG00000041605.16	Inava	186.467	-1.93791	1.75378e-07	5.67722	22.7994	-2.00574	0.797739
ENSMUSG00000041570.14	Camsap2	989.939	-0.222622	0.656007	67.0538	82.0179	-0.29062	0.44361
ENSMUSG00000026404.12	Ddx59	214.819	-0.140795	0.750168	15.0792	17.3387	-0.201439	0.208981
ENSMUSG00000041498.13	Kif14	711.77	-0.0633577	0.871012	51.3648	55.9785	-0.124093	0.186222
ENSMUSG00000041483.14	Zfp281	1602.4	-1.15523	0.052199	72.5325	169.911	-1.22808	0.924211
ENSMUSG00000097113.7	Gm19705	62.4882	-3.47787	5.81412e-10	0.773056	8.8201	-3.51215	0.672242
ENSMUSG00000097448.1	Platr22	41.9637	-2.28839	0.000510482	1.03066	5.38341	-2.38495	0.536775
ENSMUSG00000103953.1	Gm29718	25.6914	0.641061	0.447812	2.30906	1.54781	0.577073	0.196048
ENSMUSG00000026398.14	Nr5a2	12.3818	-3.55582	0.00567107	0.153954	1.74866	-3.50569	0.355719
ENSMUSG00000026393.10	Nek7	567.283	0.216009	0.686665	44.7438	40.3609	0.148732	0.211256
ENSMUSG00000079283.2	2310009B15Rik	29.0751	0.878462	0.267598	2.7641	1.58176	0.805282	0.268694
ENSMUSG00000056268.15	Dennd1b	306.483	-1.46981	0.00365703	11.8793	34.6364	-1.54384	0.830106
ENSMUSG00000033964.12	Zbtb41	289.116	-0.751443	0.454474	15.6345	27.8493	-0.832911	0.680803
ENSMUSG00000033952.14	Aspm	1633.09	-0.614147	0.408296	94.0706	151.877	-0.691084	0.815078
ENSMUSG00000104496.1	Gm5837	45.9762	0.542451	0.403486	4.02581	2.88143	0.482493	0.228416
ENSMUSG00000052726.16	Kcnt2	45.201	-1.40445	0.146969	1.78514	5.05965	-1.503	0.470089
ENSMUSG00000101795.2	Gm5835	223.299	0.100234	0.841063	17.1142	16.5737	0.046298	0.0596416
ENSMUSG00000026361.9	Cdc73	1163.78	-0.532439	0.365007	69.6627	105.704	-0.601566	0.751608
ENSMUSG00000018196.18	Glrx2	359.913	-0.486668	0.196169	22.142	32.2796	-0.543837	0.568817
ENSMUSG00000018199.9	Ro60	868.353	-0.447826	0.820684	53.2754	76.8727	-0.529	0.676288
ENSMUSG00000018189.12	Uchl5	954.03	-0.308258	0.620369	62.5984	80.9932	-0.371675	0.537172
ENSMUSG00000100455.1	Gm29170	57.4538	0.306995	0.709717	4.66818	3.94303	0.243555	0.139766
ENSMUSG00000026360.9	Rgs2	69.9904	-0.978092	0.0787948	3.50049	7.14542	-1.02946	0.472076
ENSMUSG00000056220.14	Pla2g4a	80.32	-1.98507	0.000375056	2.35747	9.87116	-2.06598	0.645654
ENSMUSG00000099875.1	Rbm3-ps	77.293	-0.0270693	0.971435	5.69086	5.98876	-0.0736108	0.0553789
ENSMUSG00000100690.1	Gm4322	145.085	-1.56929	3.61134e-05	5.38107	16.7261	-1.63614	0.720324
ENSMUSG00000006010.14	Odr4	359.522	-0.542248	0.532218	21.3166	32.7287	-0.618577	0.620837
ENSMUSG00000006005.18	Tpr	4635.8	-0.623365	0.737148	264.746	431.34	-0.704214	0.844231
ENSMUSG00000066842.18	Hmcn1	97.1199	-0.453621	0.387196	6.06387	8.64594	-0.511785	0.340546
ENSMUSG00000023150.14	Ivns1abp	5970.4	-0.293835	0.468808	395.302	505.251	-0.354047	0.578824
ENSMUSG00000052748.14	Swt1	407.075	-0.73542	0.331419	22.2688	39.063	-0.810779	0.72921
ENSMUSG00000053286.11	Trmt1l	443.237	0.0937031	0.831563	33.8685	32.9999	0.0374829	0.0616285
ENSMUSG00000103928.1	Gm37893	46.8736	1.159	0.0529523	4.79558	2.22715	1.10651	0.413048
ENSMUSG00000026484.13	Rnf2	1571.94	-0.228782	0.762201	105.836	130.214	-0.299053	0.484177
ENSMUSG00000026483.13	Fam129a	86.3397	-3.34128	1.80312e-11	1.16628	12.0705	-3.37149	0.73192
ENSMUSG00000043019.12	Edem3	640.643	-0.445071	0.471128	39.6782	56.8072	-0.517728	0.634708
ENSMUSG00000032666.16	1700025G04Rik	608.651	1.1644	7.52199e-05	62.0698	28.8756	1.10404	0.850806
ENSMUSG00000014980.14	Tsen15	524.221	0.272617	0.465432	42.4389	36.5129	0.21698	0.300592
ENSMUSG00000026482.13	Rgl1	450.577	2.88585	1.47813e-20	58.6204	8.28263	2.82324	0.935698
ENSMUSG00000008475.13	Arpc5	1381.08	0.58206	0.100414	122.241	84.9847	0.524458	0.706018
ENSMUSG00000026480.12	Ncf2	25.3844	2.56274	0.00311917	3.22949	0.559712	2.52855	0.444693
ENSMUSG00000042772.15	Smg7	2084.01	-0.123357	0.709508	147.268	167.227	-0.183361	0.321039
ENSMUSG00000042751.14	Nmnat2	122.441	-1.31165	0.00208621	5.229	13.4146	-1.3592	0.64905
ENSMUSG00000026479.13	Lamc2	30.0385	1.74881	0.0166257	3.43022	1.06044	1.69364	0.414999
ENSMUSG00000026478.14	Lamc1	2292.38	0.735874	0.0492752	212.04	132.588	0.677384	0.823026
ENSMUSG00000042699.11	Dhx9	12702.9	-0.622902	0.0900677	735.575	1184.1	-0.686842	0.847301
ENSMUSG00000042684.8	Npl	235.129	3.95441	8.77172e-27	32.635	2.19765	3.89238	0.892349
ENSMUSG00000026475.7	Rgs16	34.747	-1.39109	0.0427916	1.40885	3.88288	-1.46261	0.418575
ENSMUSG00000066800.11	Rnasel	22.4337	0.594885	0.515497	1.99786	1.37201	0.542168	0.167112
ENSMUSG00000026473.16	Glul	2302.23	-0.175749	0.618565	159.773	188.079	-0.235312	0.414854
ENSMUSG00000004110.17	Cacna1e	12.3487	2.10417	0.0824839	1.47912	0.354413	2.06124	0.286504
ENSMUSG00000056708.5	Ier5	369.01	0.294258	0.430739	30.0448	25.4879	0.237305	0.293368
ENSMUSG00000026470.14	Stx6	595.152	-0.0627415	0.891741	43.0091	46.8511	-0.123443	0.1786
ENSMUSG00000033722.9	BC034090	170.956	3.26585	8.81386e-17	22.912	2.47973	3.20785	0.83921
ENSMUSG00000026469.14	Xpr1	302.515	0.983686	0.00604375	29.5604	15.6401	0.918412	0.71765
ENSMUSG00000033701.13	Acbd6	421.143	0.406213	0.272928	35.5166	27.8841	0.349054	0.42627
ENSMUSG00000033684.14	Qsox1	176.639	1.27094	0.000424393	18.461	7.96942	1.21193	0.690268
ENSMUSG00000033671.18	Cep350	715.86	-0.0643658	0.938784	51.1033	56.369	-0.141486	0.211509
ENSMUSG00000026466.16	Tor1aip1	495.153	1.21688	0.000190704	51.2774	22.9185	1.16181	0.839896
ENSMUSG00000050565.16	Tor1aip2	3111.7	0.681061	0.0247085	283.018	183.747	0.623173	0.802074
ENSMUSG00000015484.3	Fam163a	37.4952	7.13946	1.90204e-05	5.50165	0.292839	4.23168	0.579619
ENSMUSG00000060985.15	Tdrd5	80.8158	-1.53702	0.000577465	3.05532	9.25575	-1.59903	0.598909
ENSMUSG00000026601.14	Axdnd1	12.1147	1.49706	0.201215	1.31177	0.491827	1.41529	0.229066
ENSMUSG00000078193.2	Gm2000	210.739	-0.259363	0.671717	14.2666	17.6774	-0.309263	0.305144
ENSMUSG00000026600.12	Soat1	4395.09	0.806413	0.00188778	412.942	245.935	0.747664	0.862691
ENSMUSG00000101523.2	Csnk2a3	101.659	-0.0976655	0.878221	7.24002	8.07685	-0.1578	0.12752
ENSMUSG00000026596.13	Abl2	1737.54	-0.121481	0.73472	122.899	139.435	-0.182118	0.315006
ENSMUSG00000060519.11	Tor3a	512.505	-3.08799	3.07312e-26	8.00321	70.551	-3.14002	0.951521
ENSMUSG00000033557.17	Fam20b	737.701	0.99587	0.000200173	72.5111	37.9327	0.934762	0.836464
ENSMUSG00000046057.4	Gm15428	35.2609	-1.64973	0.0144576	1.24149	4.12493	-1.73229	0.451304
ENSMUSG00000026594.14	Ralgps2	1232.29	0.140462	0.712065	95.3018	90.1388	0.0803559	0.141897
ENSMUSG00000070565.11	Rasal2	620.641	-1.56324	1.14623e-07	23.0953	71.3506	-1.62733	0.910447
ENSMUSG00000049881.13	2810025M15Rik	944.96	-1.35302	2.59201e-05	39.4275	104.49	-1.40609	0.916227
ENSMUSG00000033488.11	Cryzl2	78.1248	-0.894067	0.0737682	4.03921	7.82475	-0.953971	0.47287
ENSMUSG00000004031.13	Brinp2	24.6612	-6.70089	7.13567e-05	0.291838	3.75881	-3.68704	0.499133
ENSMUSG00000026587.15	Astn1	109.066	-5.65598	2.57559e-18	0.336347	16.4468	-5.61171	0.80229
ENSMUSG00000040782.12	Cop1	1257.29	-0.0691276	0.875419	90.6226	98.9401	-0.126684	0.219457
ENSMUSG00000090394.8	4930523C07Rik	10.8764	2.06592	0.0983292	1.28498	0.324919	1.98359	0.261108
ENSMUSG00000058267.13	Mrps14	594.262	-0.379423	0.24699	38.1886	51.7	-0.437025	0.561159
ENSMUSG00000014226.10	Cacybp	3890.26	-1.01194	0.115512	188.331	399.338	-1.08434	0.925728
ENSMUSG00000026721.16	Rabgap1l	333.725	-0.083762	0.937774	23.5869	26.3788	-0.161392	0.199841
ENSMUSG00000040423.11	Rc3h1	955.156	-0.0374475	0.960958	68.9477	74.4146	-0.110083	0.181381
ENSMUSG00000043467.19	Zbtb37	491.672	-0.0609037	0.948303	35.0795	38.6033	-0.138095	0.19081
ENSMUSG00000053332.13	Gas5	6030.78	-0.818988	0.00791415	321.926	591.601	-0.877897	0.898779
ENSMUSG00000026709.10	Dars2	1024.96	-0.324844	0.316915	67.2831	87.675	-0.381921	0.555343
ENSMUSG00000026708.16	Cenpl	422.292	0.100334	0.830671	32.2448	31.3209	0.0419386	0.0626761
ENSMUSG00000026705.16	Klhl20	313.054	0.672173	0.0430893	28.3544	18.5822	0.609651	0.592334
ENSMUSG00000044835.15	Ankrd45	66.2946	-2.41129	3.27753e-06	1.56115	8.56868	-2.45646	0.635684
ENSMUSG00000026701.15	Prdx6	6335.64	0.394325	0.219656	532.476	421.382	0.33759	0.567083
ENSMUSG00000040323.13	Gm15429	17.834	1.11852	0.299284	1.81218	0.868482	1.06116	0.244491
ENSMUSG00000040297.12	Suco	819.976	-0.29127	0.732247	53.7696	69.2964	-0.365989	0.521891
ENSMUSG00000026698.8	Pigc	177.074	1.10999	0.00344708	17.8769	8.61152	1.05376	0.657142
ENSMUSG00000026694.19	Eef1aknmt	632.146	0.0854436	0.843491	48.0975	47.2512	0.025612	0.0533198
ENSMUSG00000026696.15	Vamp4	274.149	0.61002	0.228583	24.301	16.6928	0.54179	0.522
ENSMUSG00000040225.15	Prrc2c	7159.91	-0.757182	0.00895767	392.459	693.079	-0.820477	0.885666
ENSMUSG00000040181.14	Fmo1	11.6538	6.91067	0.000279819	1.7184	0.5	1.78106	0.299184
ENSMUSG00000026586.16	Prrx1	10.5022	5.28016	0.00847874	1.49745	0.292839	2.35433	0.300231
ENSMUSG00000040124.5	Gorab	211.458	-0.32283	0.598225	13.7634	18.0765	-0.393284	0.372516
ENSMUSG00000102117.1	Rpsa-ps1	19.2837	-0.28011	0.79511	1.29344	1.6246	-0.328866	0.0992342
ENSMUSG00000026585.13	Kifap3	948.711	0.0268215	0.956111	70.5847	72.2371	-0.0333837	0.0610144
ENSMUSG00000026584.14	Scyl3	374.259	-0.0572667	0.898645	27.1268	29.3591	-0.114089	0.146593
ENSMUSG00000041406.14	BC055324	1353.26	-0.378129	0.329169	86.8574	117.512	-0.436086	0.637671
ENSMUSG00000041396.13	Mettl18	149.44	-0.671069	0.175427	8.51677	14.0918	-0.726479	0.516256
ENSMUSG00000026579.8	F5	41.5519	2.78359	6.63558e-05	5.32065	0.816746	2.70364	0.547395
ENSMUSG00000040918.12	Slc19a2	599.168	-0.0486102	0.908745	43.4975	46.8553	-0.10728	0.163283
ENSMUSG00000026578.6	Ccdc181	119.258	-0.72055	0.0900919	6.63431	11.4312	-0.784953	0.498122
ENSMUSG00000026577.13	Blzf1	319.123	-0.472192	0.392094	19.6028	28.5058	-0.540196	0.548407
ENSMUSG00000026575.15	Nme7	650.365	-0.416959	0.186892	41.1635	57.207	-0.474827	0.597681
ENSMUSG00000026576.12	Atp1b1	257.083	-2.65417	7.37225e-16	5.23229	34.1371	-2.70583	0.882631
ENSMUSG00000040848.11	Sft2d2	582.471	0.920552	0.00105666	56.2288	30.982	0.859878	0.793873
ENSMUSG00000040843.10	Tiprl	931.578	0.379761	0.365584	77.8191	62.1774	0.323734	0.476664
ENSMUSG00000102302.1	Gm38190	52.5521	1.03659	0.104657	5.19021	2.64944	0.970102	0.403511
ENSMUSG00000040836.15	Gpr161	216.809	-0.43603	0.263119	13.5782	19.2042	-0.50013	0.456253
ENSMUSG00000026571.12	Dcaf6	324.517	1.04192	0.00136512	32.3038	16.3061	0.986292	0.746695
ENSMUSG00000026568.6	Mpc2	103.43	1.43799	0.000786344	11.1824	4.28294	1.38456	0.614009
ENSMUSG00000026566.15	Mpzl1	1154.81	1.06794	0.000150132	115.678	57.395	1.01111	0.881981
ENSMUSG00000040723.14	Rcsd1	32.9771	2.67441	0.000144056	4.21996	0.683781	2.62562	0.499386
ENSMUSG00000040713.12	Creg1	406.404	3.23792	6.38781e-24	54.3845	5.98876	3.18286	0.935445
ENSMUSG00000026565.18	Pou2f1	1444.23	-0.811599	0.103512	76.7434	141.594	-0.883651	0.868976
ENSMUSG00000026564.9	Dusp27	54.3406	0.60959	0.334526	4.82213	3.31708	0.539759	0.270754
ENSMUSG00000000544.14	Gpa33	26.8096	-6.84839	5.19001e-05	0.27844	4.10597	-3.88229	0.518749
ENSMUSG00000040629.8	Mael	36.9203	-7.29369	7.25506e-06	0.291838	5.63271	-4.27059	0.585146
ENSMUSG00000040612.13	Ildr2	52.2103	-4.4215	1.11544e-10	0.351389	7.67399	-4.44884	0.651976
ENSMUSG00000026563.13	Tada1	390.461	0.0857625	0.850369	29.668	29.1221	0.0267928	0.0479734
ENSMUSG00000040596.15	Pogk	231.882	0.315136	0.429893	18.956	15.9166	0.25212	0.261217
ENSMUSG00000060568.14	Fam78b	14.8538	-3.3051	0.00238865	0.197436	2.08248	-3.39885	0.386713
ENSMUSG00000026558.13	Uck2	3836.26	0.117361	0.729315	294.833	283.346	0.0573369	0.121126
ENSMUSG00000052428.10	Tmco1	801.896	0.104336	0.864141	61.1672	59.3217	0.0441984	0.0738386
ENSMUSG00000026687.14	Aldh9a1	2211.54	-0.189329	0.585948	152.7	181.464	-0.248978	0.428076
ENSMUSG00000026688.5	Mgst3	140.195	-1.47664	0.000394984	5.51011	15.8665	-1.52583	0.698902
ENSMUSG00000015843.10	Rxrg	97.9201	-4.31163	2.22251e-14	0.664229	14.3882	-4.43706	0.7748
ENSMUSG00000026686.14	Lmx1a	16.5336	4.92024	0.000517686	2.3744	0.0812298	4.86941	0.422224
ENSMUSG00000052534.15	Pbx1	2328.26	0.42891	0.234971	196.592	152.634	0.365128	0.585398
ENSMUSG00000026683.14	Nuf2	1009.14	-0.336229	0.504418	65.6041	86.4854	-0.398671	0.575753
ENSMUSG00000026678.10	Rgs5	949.45	11.8147	2.29282e-14	139.388	0.292839	8.89479	0.983708
ENSMUSG00000038530.11	Rgs4	130.151	4.5684	3.01901e-20	18.4711	0.80785	4.51504	0.816451
ENSMUSG00000026675.12	Hsd17b7	800.57	0.889842	0.00289751	76.6568	43.1554	0.828871	0.816198
ENSMUSG00000026670.15	Uap1	936.38	0.729791	0.0121665	86.3935	54.1898	0.672901	0.770248
ENSMUSG00000026667.14	Uhmk1	1600.9	0.639736	0.0471335	143.952	96.1916	0.581601	0.758652
ENSMUSG00000102752.1	Gm7694	73.4849	2.39546	0.000131834	9.16974	1.81374	2.33791	0.645257
ENSMUSG00000038473.14	Nos1ap	28.2442	3.12075	0.000101945	3.75317	0.448988	3.06336	0.487645
ENSMUSG00000038463.8	Olfml2b	47.7118	3.00205	1.37434e-06	6.25284	0.821194	2.92872	0.585796
ENSMUSG00000026663.6	Atf6	906.931	2.2555	2.29039e-19	110.72	24.1648	2.19593	0.955747
ENSMUSG00000026659.13	Dusp12	404.754	0.192585	0.703623	32.0166	29.0142	0.142061	0.18279
ENSMUSG00000058076.12	Sdhc	1221.59	-0.0263577	0.95952	89.6642	94.953	-0.0826815	0.142259
ENSMUSG00000005674.9	Tomm40l	392.344	-0.497858	0.148447	24.0479	35.3661	-0.556454	0.599957
ENSMUSG00000013593.12	Ndufs2	2363.13	-0.241046	0.449503	160.009	197.108	-0.300834	0.498952
ENSMUSG00000006403.13	Adamts4	18.1634	-0.922569	0.331125	0.928654	1.82989	-0.978547	0.235785
ENSMUSG00000052423.14	B4galt3	354.304	-0.497555	0.209227	21.7558	31.9399	-0.553961	0.572105
ENSMUSG00000062729.11	Ppox	326.23	0.627037	0.0879633	29.3207	19.7299	0.571531	0.576331
ENSMUSG00000053483.13	Usp21	489.567	-0.181822	0.671547	33.9522	40.0718	-0.239084	0.320497
ENSMUSG00000062963.10	Ufc1	762.028	0.0392336	0.925363	57.0677	57.8335	-0.0192311	0.0414349
ENSMUSG00000103983.1	Gm20045	38.5155	0.569138	0.501137	3.36134	2.3985	0.486902	0.209559
ENSMUSG00000013973.12	Dedd	499.398	0.0909685	0.841812	38.1489	37.2149	0.0357584	0.0628567
ENSMUSG00000013997.10	Nit1	367.724	0.170345	0.662682	28.7462	26.6434	0.109594	0.144318
ENSMUSG00000006412.10	Pfdn2	978.115	-0.268776	0.42909	65.45	82.3335	-0.331088	0.491872
ENSMUSG00000102929.1	Gm37154	31.3678	0.182569	0.843683	2.47477	2.25219	0.135962	0.0600751
ENSMUSG00000006411.12	Nectin4	18.2866	-3.63374	0.00046706	0.197436	2.60216	-3.72025	0.430135
ENSMUSG00000048865.16	Arhgap30	100.603	-2.42787	2.17985e-07	2.29895	13.093	-2.50975	0.722997
ENSMUSG00000026641.13	Usf1	1214.69	-1.2388	6.57368e-05	53.3796	131.509	-1.30081	0.920779
ENSMUSG00000103711.1	Tstd1	27.1811	-1.17165	0.147777	1.24996	2.89033	-1.20935	0.339679
ENSMUSG00000038235.4	F11r	981.47	-0.917531	0.00733524	50.3758	98.7782	-0.971462	0.867351
ENSMUSG00000060244.1	Alyref2	23.2266	-0.404748	0.678206	1.48923	2.03074	-0.44744	0.147533
ENSMUSG00000059058.7	Tma7-ps	31.7646	-0.591859	0.454052	1.8606	2.94042	-0.660258	0.246586
ENSMUSG00000026556.15	Vangl2	798.282	-0.652721	0.0358686	45.9057	75.1319	-0.710752	0.774149
ENSMUSG00000003458.12	Ncstn	928.825	0.699419	0.0393665	85.1445	54.4918	0.643874	0.75522
ENSMUSG00000026553.17	Copa	4481.23	0.461564	0.0879975	383.468	290.209	0.402017	0.634781
ENSMUSG00000003464.13	Pex19	1618.32	0.662469	0.0238367	146.713	96.4443	0.605229	0.775883
ENSMUSG00000026554.15	Dcaf8	1936.44	0.472044	0.0846263	166.1	124.876	0.411559	0.62304
ENSMUSG00000013698.12	Pea15a	1448.61	0.678225	0.0158481	131.765	85.7831	0.619202	0.774872
ENSMUSG00000038034.15	Igsf8	156.68	-0.603476	0.210264	9.1676	14.579	-0.669276	0.49953
ENSMUSG00000007097.14	Atp1a2	60.438	2.24872	1.21165e-05	7.36553	1.6157	2.18863	0.591142
ENSMUSG00000038026.12	Kcnj9	10.4188	-3.83121	0.00575478	0.0987178	1.50053	-3.92601	0.332129
ENSMUSG00000050229.3	Pigm	774.64	0.295926	0.512701	63.0189	53.4035	0.238852	0.357705
ENSMUSG00000037995.15	Igsf9	543.514	-3.04781	3.05363e-18	8.66908	74.7678	-3.10847	0.952316
ENSMUSG00000026547.15	Tagln2	1447.13	1.44191	0.000107046	156.962	59.9703	1.38809	0.932375
ENSMUSG00000037872.5	Ackr1	26.1177	1.49153	0.0527593	2.8546	1.05154	1.44078	0.361318
ENSMUSG00000005338.13	Cadm3	96.0302	-0.703239	0.166108	5.36931	9.18061	-0.773853	0.455061
ENSMUSG00000037860.15	Aim2	228.283	-1.82285	7.77336e-08	7.43252	27.3618	-1.88024	0.820678
ENSMUSG00000026532.7	Spta1	259.389	-3.26414	2.36528e-22	3.59239	36.1524	-3.33107	0.89961
ENSMUSG00000028354.13	Fmn2	41.098	-3.41247	4.5165e-07	0.533783	5.77621	-3.4358	0.580486
ENSMUSG00000026526.14	Fh1	1935.33	0.0189624	0.962102	143.946	147.954	-0.0396162	0.0819666
ENSMUSG00000026525.9	Opn3	81.4809	3.03919	2.68459e-07	10.749	1.34532	2.99818	0.700238
ENSMUSG00000078185.3	Chml	316.89	-0.526861	0.775945	18.8332	28.7239	-0.608977	0.59443
ENSMUSG00000039748.11	Exo1	1440.49	-0.545366	0.0506291	86.5503	131.571	-0.604228	0.765082
ENSMUSG00000055214.15	Pld5	11.7555	2.42307	0.0456827	1.47419	0.28208	2.38575	0.299039
ENSMUSG00000057335.11	Cep170	839.937	0.387331	0.671636	69.2611	55.9382	0.308212	0.453435
ENSMUSG00000026504.17	Sdccag8	89.7104	0.866294	0.0951311	8.52499	4.90937	0.79616	0.44957
ENSMUSG00000019699.16	Akt3	1190.85	1.30203	2.93582e-05	124.855	52.8136	1.24127	0.913482
ENSMUSG00000063659.11	Zbtb18	646.671	0.759767	0.0151122	59.906	36.938	0.697595	0.745141
ENSMUSG00000015961.8	Adss	2718.37	-0.406089	0.30524	172.21	238.063	-0.467178	0.691894
ENSMUSG00000026502.13	Desi2	764.527	0.519932	0.264259	66.5246	48.2104	0.464545	0.607687
ENSMUSG00000026500.6	Cox20	121.499	-0.0198225	0.976766	8.86792	9.41047	-0.0856716	0.0786432
ENSMUSG00000039630.10	Hnrnpu	22841.6	-0.559835	0.166581	1357.49	2091.58	-0.623644	0.816812
ENSMUSG00000026495.8	Efcab2	54.7909	-0.906164	0.245652	2.77068	5.50864	-0.991458	0.416625
ENSMUSG00000026494.12	Kif26b	54.1856	4.62618	1.4819e-10	7.69695	0.324919	4.56613	0.653674
ENSMUSG00000055067.15	Smyd3	171.796	0.0764612	0.889415	13.0094	12.8921	0.0130609	0.0212051
ENSMUSG00000026492.11	Tfb2m	188.844	-0.0464843	0.932575	13.6919	14.7583	-0.108199	0.113937
ENSMUSG00000038949.8	Cnst	230.455	0.599454	0.0900481	20.4971	14.1028	0.539436	0.492631
ENSMUSG00000038936.13	Sccpdh	472.781	1.44649	1.16966e-05	51.1244	19.4914	1.39118	0.862907
ENSMUSG00000026491.13	Ahctf1	4525.61	-0.331999	0.408987	294.738	387.765	-0.39575	0.634781
ENSMUSG00000026490.18	Cdc42bpa	748.398	0.343443	0.484534	61.405	50.8203	0.272951	0.395528
ENSMUSG00000026489.13	Coq8a	41.4495	-0.609752	0.429132	2.42117	3.86673	-0.675407	0.288129
ENSMUSG00000010609.15	Psen2	69.3327	0.69466	0.331645	6.33158	4.09427	0.62896	0.346543
ENSMUSG00000038855.10	Itpkb	172.16	4.58987	2.1597e-24	24.4379	1.06044	4.52639	0.859728
ENSMUSG00000053963.7	Stum	25.7341	-1.40185	0.0734286	1.05417	2.86364	-1.44175	0.361932
ENSMUSG00000026496.11	Parp1	8186.73	-0.520682	0.115131	496.292	743.527	-0.583196	0.792464
ENSMUSG00000058729.13	Lin9	407.813	-0.487063	0.27645	24.9371	36.6142	-0.554113	0.593707
ENSMUSG00000026497.7	Mixl1	653.214	8.10216	4.78284e-45	96.2524	0.36331	8.04948	0.972618
ENSMUSG00000026499.5	Acbd3	759.504	1.06009	0.000398011	75.6628	37.8594	0.998934	0.852503
ENSMUSG00000060743.12	H3f3a	3425.34	0.0251435	0.957503	254.171	261.416	-0.0405453	0.084965
ENSMUSG00000038806.7	Sde2	1136.34	0.52125	0.0721949	98.9321	71.7806	0.462844	0.643017
ENSMUSG00000103979.1	Gm20305	46.3763	-0.912991	0.206058	2.34408	4.67129	-0.994803	0.389603
ENSMUSG00000066652.5	Lefty2	85.1432	2.82664	5.20862e-07	11.0924	1.61125	2.78332	0.701467
ENSMUSG00000026520.8	Pycr2	507.845	0.737672	0.102437	47.0257	29.365	0.679355	0.705187
ENSMUSG00000038793.8	Lefty1	21.4922	0.299296	0.825974	1.77881	1.47993	0.265384	0.0900585
ENSMUSG00000026519.16	Tmem63a	54.0967	1.69481	0.00837648	6.13768	1.96731	1.64147	0.520916
ENSMUSG00000026516.8	Nvl	2587.43	-0.440838	0.124683	161.948	229.192	-0.50102	0.71476
ENSMUSG00000062169.13	Cnih4	692.612	0.448289	0.212398	59.106	45.0204	0.392724	0.528286
ENSMUSG00000038733.14	Wdr26	2635.93	0.789013	0.00670602	246.155	148.59	0.728233	0.844664
ENSMUSG00000103260.1	Gm8146	40.0914	0.611057	0.377392	3.5757	2.44579	0.547927	0.235062
ENSMUSG00000004880.11	Lbr	3702.09	0.298272	0.3381	301.076	255.422	0.237243	0.423886
ENSMUSG00000022995.16	Enah	2908.35	-0.528448	0.0850667	175.483	264.173	-0.59015	0.785384
ENSMUSG00000026511.7	Srp9	1144.17	-0.565742	0.0793214	68.1208	104.973	-0.623856	0.761903
ENSMUSG00000038633.5	Degs1	1758.86	-0.184226	0.679287	121.955	143.774	-0.237458	0.406835
ENSMUSG00000047539.9	Fbxo28	782.864	-0.018577	0.965099	57.4541	60.5932	-0.0767456	0.130843
ENSMUSG00000026510.10	Trp53bp2	824.929	-0.259327	0.515097	55.3854	69.2816	-0.322964	0.466404
ENSMUSG00000026509.15	Capn2	1344.05	2.7246	8.39286e-27	172.594	27.1792	2.66681	0.978759
ENSMUSG00000038576.15	Susd4	91.9704	-5.2843	2.44365e-17	0.337991	13.8091	-5.35249	0.771332
ENSMUSG00000030768.12	Disp1	162.034	0.711098	0.153457	14.85	9.48657	0.646504	0.493642
ENSMUSG00000046836.13	Brox	661.918	0.567459	0.0938475	58.4046	40.9901	0.510807	0.63106
ENSMUSG00000042901.10	Aida	962.789	1.2455	0.00012339	99.792	43.8933	1.18492	0.897804
ENSMUSG00000056050.13	Mia3	1301.3	-0.0725351	0.907886	92.9836	102.75	-0.14409	0.238133
ENSMUSG00000072258.10	Taf1a	371.96	-0.420381	0.306167	23.5158	32.7047	-0.475866	0.52778
ENSMUSG00000039384.8	Dusp10	141.586	2.37555	2.02882e-10	17.5271	3.51793	2.31679	0.769814
ENSMUSG00000039377.7	Hlx	37.577	5.53975	2.30813e-07	5.41279	0.124069	5.44716	0.58287
ENSMUSG00000073481.9	Mtarc2	272.424	1.09898	0.00335968	27.5137	13.3484	1.04348	0.733076
ENSMUSG00000039349.5	C130074G19Rik	34.7458	-0.375429	0.64254	2.23714	3.0233	-0.434468	0.179936
ENSMUSG00000026620.11	Mark1	123.502	-0.756082	0.0998184	6.80684	11.9424	-0.811038	0.514341
ENSMUSG00000039318.12	Rab3gap2	851.361	0.232963	0.518804	67.9302	60.2952	0.172009	0.269309
ENSMUSG00000026618.11	Iars2	1798.97	0.14197	0.687518	139.287	131.736	0.0804035	0.148905
ENSMUSG00000026617.16	Bpnt1	454.38	-0.108349	0.793435	32.3137	36.2453	-0.165649	0.228054
ENSMUSG00000026615.14	Eprs	8753.07	-0.247709	0.529181	588.687	730.91	-0.312193	0.5289
ENSMUSG00000026614.7	Slc30a10	205.632	2.45196	3.28434e-10	25.7668	4.87659	2.40157	0.834116
ENSMUSG00000039246.8	Lyplal1	234.537	-0.0911206	0.864124	16.8314	18.5833	-0.142853	0.154252
ENSMUSG00000039239.14	Tgfb2	277.219	5.75924	5.45524e-34	40.2182	0.782804	5.68305	0.919081
ENSMUSG00000001305.5	Rrp15	1282.38	-0.666614	0.0202773	73.0324	121.073	-0.729271	0.817715
ENSMUSG00000097784.1	A430105J06Rik	19.2038	0.671054	0.504285	1.73344	1.14611	0.596887	0.16769
ENSMUSG00000039224.1	D1Pas1	27.447	-8.31925	1.21226e-06	0.5	4.21786	-3.07651	0.510765
ENSMUSG00000039210.16	Gpatch2	374.084	-0.171509	0.687713	25.8996	30.5351	-0.237542	0.295029
ENSMUSG00000104394.2	Gm37254	60.7998	-0.659829	0.31248	3.46688	5.72119	-0.722678	0.359006
ENSMUSG00000026608.13	Kctd3	1320.92	-0.801624	0.00231877	71.052	129.242	-0.86313	0.861101
ENSMUSG00000037624.15	Kcnk2	19.0111	-3.13214	0.00305157	0.269358	2.64219	-3.29414	0.427751
ENSMUSG00000102824.1	Pdcd5-ps	120.276	-0.422867	0.373289	7.60998	10.5983	-0.477863	0.353768
ENSMUSG00000026605.14	Cenpf	2085.35	-0.200556	0.938873	140.648	170.519	-0.277841	0.468174
ENSMUSG00000026604.17	Ptpn14	858.896	-1.04033	0.000196048	41.4862	89.0166	-1.10144	0.879705
ENSMUSG00000026603.13	Smyd2	533.185	1.3749	1.10855e-06	56.8872	22.8373	1.31671	0.867929
ENSMUSG00000010175.13	Prox1	182.393	3.78414	3.32188e-21	25.053	1.89778	3.7226	0.858175
ENSMUSG00000089872.10	Rps6kc1	342.45	0.382332	0.298374	28.6376	22.8951	0.322872	0.370241
ENSMUSG00000026634.16	Angel2	880.295	-0.16209	0.642089	61.3273	71.5163	-0.221743	0.341558
ENSMUSG00000037568.12	Vash2	368.255	-0.471167	0.154882	22.7794	32.9348	-0.531884	0.565855
ENSMUSG00000066595.9	Flvcr1	437.453	-0.417974	0.323036	27.566	38.4614	-0.480521	0.553175
ENSMUSG00000057072.11	Spata45	27.1496	-5.84892	5.80229e-06	0.0702778	4.10878	-5.8695	0.530272
ENSMUSG00000026632.17	Tatdn3	105.606	-0.188873	0.74823	7.32394	8.64875	-0.239872	0.183404
ENSMUSG00000062510.12	Nsl1	563.911	-0.273964	0.448685	37.7704	47.4894	-0.330349	0.438913
ENSMUSG00000026628.13	Atf3	77.8244	3.32071	1.61107e-08	10.5067	1.08103	3.28082	0.702912
ENSMUSG00000037499.9	Nenf	117.423	1.23068	0.00972047	12.2234	5.39066	1.18111	0.606134
ENSMUSG00000026627.7	Pacc1	97.9854	0.77	0.139775	9.16456	5.55592	0.722039	0.437468
ENSMUSG00000026626.11	Ppp2r5a	1064.61	0.800039	0.0085484	99.9919	59.708	0.743886	0.811177
ENSMUSG00000037474.13	Dtl	1770.1	-0.246021	0.540842	119.239	147.645	-0.308278	0.501806
ENSMUSG00000037461.10	Ints7	1230.28	0.416497	0.165484	103.939	81.1247	0.357521	0.544542
ENSMUSG00000026623.16	Lpgat1	939.582	0.457628	0.19048	80.0494	60.9031	0.394375	0.558811
ENSMUSG00000026622.15	Nek2	1133.7	-0.356488	0.254053	73.4941	97.9849	-0.41493	0.594935
ENSMUSG00000055833.14	1700034H15Rik	20.2419	0.666178	0.515875	1.84227	1.19621	0.623016	0.17878
ENSMUSG00000037434.7	Slc30a1	292.18	0.558644	0.171876	25.6942	18.1489	0.501562	0.506033
ENSMUSG00000026637.13	Traf5	15.2212	1.05503	0.332065	1.50921	0.760562	0.988653	0.2101
ENSMUSG00000037395.15	Rcor3	198.006	1.73061	1.59729e-06	22.4278	7.04755	1.67009	0.775305
ENSMUSG00000037375.16	Hhat	19.3488	0.675984	0.562717	1.78045	1.14167	0.641105	0.178311
ENSMUSG00000016262.14	Sertad4	500.412	0.424907	0.182836	42.3244	32.877	0.364411	0.459288
ENSMUSG00000016200.14	Syt14	434.181	-0.965332	0.0447511	21.5637	44.1276	-1.03308	0.801243
ENSMUSG00000016181.9	Utp25	715.795	-0.1427	0.702066	50.2912	57.8223	-0.20132	0.301026
ENSMUSG00000026638.15	Irf6	103.657	-1.97599	8.15795e-06	3.13406	12.6952	-2.01818	0.693628
ENSMUSG00000079144.7	A130010J15Rik	264.599	0.0273907	0.960961	19.7443	20.1279	-0.0277585	0.0433856
ENSMUSG00000009633.3	G0s2	19.3393	-1.72079	0.0544905	0.674338	2.27888	-1.75678	0.345965
ENSMUSG00000016179.11	Camk1g	62.6692	-0.0422902	0.956443	4.57135	4.89603	-0.0989922	0.0658189
ENSMUSG00000026640.12	Plxna2	365.33	4.39048	2.58179e-37	51.5209	2.56541	4.3279	0.937035
ENSMUSG00000016494.9	Cd34	111.196	0.488136	0.370733	9.63982	7.10374	0.440428	0.321545
ENSMUSG00000016481.15	Cr1l	437.991	-0.0983506	0.815142	31.1956	34.8349	-0.159193	0.216242
ENSMUSG00000050530.14	Fam171a1	440.548	1.73152	7.93132e-10	50.03	15.6935	1.67263	0.882776
ENSMUSG00000026643.16	Nmt2	2142.95	0.0425364	0.934919	160.109	162.235	-0.0190348	0.0482624
ENSMUSG00000049950.6	Rpp38	245.362	-0.413404	0.379821	15.5309	21.5233	-0.470755	0.456362
ENSMUSG00000026648.18	Dclre1c	167.478	-0.79341	0.0795368	8.98496	16.3578	-0.864398	0.593996
ENSMUSG00000026646.16	Suv39h2	839.719	-0.742821	0.0701583	46.148	80.8085	-0.80824	0.816018
ENSMUSG00000109865.1	Hspa14	1844.72	-0.16765	0.62824	128.439	150.123	-0.225066	0.394552
ENSMUSG00000051396.15	Gm45902	126.241	0.155612	0.776022	9.81515	9.18013	0.0964958	0.0886858
ENSMUSG00000026655.15	Fam107b	404.214	0.711819	0.0328642	37.1363	23.5606	0.656454	0.661585
ENSMUSG00000026657.17	Frmd4a	625.843	1.91452	2.84617e-12	73.0217	20.2145	1.85293	0.922802
ENSMUSG00000039449.14	Prpf18	790.751	0.141197	0.709717	61.1546	57.8431	0.0803165	0.132035
ENSMUSG00000048186.14	Bend7	67.3151	0.124314	0.864826	5.20385	4.94003	0.0750599	0.0544397
ENSMUSG00000026662.13	Sephs1	2582.71	-0.627707	0.0169646	149.828	241.236	-0.687138	0.830215
ENSMUSG00000026664.7	Phyh	213.688	-0.227749	0.610844	14.5724	17.7331	-0.283207	0.28141
ENSMUSG00000069188.5	Gm13192	18.7687	-0.43405	0.740492	1.18133	1.66908	-0.498645	0.140814
ENSMUSG00000026669.14	Mcm10	2400.33	-0.432331	0.115245	150.792	212.21	-0.492938	0.705838
ENSMUSG00000026672.11	Optn	252.889	0.00371008	0.995133	18.8096	19.4167	-0.0458339	0.0619175
ENSMUSG00000039145.16	Camk1d	84.1859	-1.69978	0.00013923	2.93992	9.90114	-1.75182	0.626472
ENSMUSG00000039128.13	Cdc123	1840.44	-0.0613419	0.877292	132.999	144.52	-0.119855	0.215627
ENSMUSG00000025817.12	Nudt5	1861.86	-0.172629	0.626698	129.376	151.726	-0.229905	0.395636
ENSMUSG00000025816.15	Sec61a2	1175.19	0.67614	0.0418881	106.754	69.5181	0.618834	0.762589
ENSMUSG00000025815.13	Dhtkd1	278.089	-0.109786	0.822964	19.7492	22.2485	-0.171915	0.198468
ENSMUSG00000043241.14	Upf2	923.948	-0.922682	0.283047	46.4156	92.8145	-0.999742	0.867892
ENSMUSG00000045319.13	Proser2	30.9372	2.08454	0.016058	3.70968	0.915769	2.01824	0.448306
ENSMUSG00000039046.15	Usp6nl	944.95	0.113833	0.756523	72.4726	69.8178	0.0538411	0.0908533
ENSMUSG00000002107.18	Celf2	209.453	-0.23944	0.701901	14.0628	17.4595	-0.312125	0.304566
ENSMUSG00000015619.10	Gata3	58.4648	7.78698	1.65349e-06	8.57858	0.292839	4.87256	0.679431
ENSMUSG00000025783.2	4930412O13Rik	23.7442	7.93624	4.32522e-06	3.50543	0.5	2.80959	0.469619
ENSMUSG00000025782.12	Taf3	340.812	-0.344247	0.386687	22.2141	29.3612	-0.402432	0.450256
ENSMUSG00000025781.14	Atp5c1	5625.52	0.0708704	0.865428	426.182	421.86	0.014702	0.0341016
ENSMUSG00000037262.7	Kin	371.897	-0.585204	0.135805	21.877	34.3281	-0.649972	0.644498
ENSMUSG00000025780.7	Itih5	44.8769	0.442065	0.555399	3.79311	2.94207	0.366554	0.177986
ENSMUSG00000086748.1	Gm13261	10.0466	-6.86773	0.00044806	0.5	1.54781	-1.63023	0.273896
ENSMUSG00000061186.15	Sfmbt2	223.498	0.729475	0.0572844	20.5521	12.9284	0.668744	0.564518
ENSMUSG00000026773.19	Pfkfb3	492.959	0.674814	0.086649	44.8518	29.2671	0.615887	0.66946
ENSMUSG00000037197.11	Rbm17	2337.17	-0.0702762	0.84533	168.309	184.161	-0.129854	0.235929
ENSMUSG00000058594.15	Fbh1	1550.12	0.331467	0.264412	127.578	105.628	0.272381	0.445344
ENSMUSG00000047909.11	Ankrd16	714.293	0.125006	0.736989	55.016	52.5575	0.0659538	0.11307
ENSMUSG00000026768.10	Itga8	40.6922	2.76283	7.22255e-05	5.20689	0.803401	2.69623	0.543422
ENSMUSG00000026767.12	Mindy3	407.169	-0.498249	0.203586	24.8555	36.6554	-0.560461	0.606531
ENSMUSG00000026730.12	Pter	125.433	0.463276	0.311865	10.7186	8.11244	0.401916	0.310346
ENSMUSG00000049630.6	C1ql3	18.3452	-7.73773	1.37894e-05	0.5	2.8208	-2.4961	0.418647
ENSMUSG00000026727.10	Rsu1	690.262	0.517976	0.0805407	59.9601	43.6939	0.456571	0.594177
ENSMUSG00000026726.10	Cubn	16.7129	-0.707222	0.521934	0.930298	1.604	-0.785907	0.188353
ENSMUSG00000026723.10	Trdmt1	168.137	-0.387115	0.459699	10.7135	14.6487	-0.451349	0.384835
ENSMUSG00000026728.9	Vim	4499.88	3.69993	4.16624e-45	618.256	49.5118	3.64236	0.998194
ENSMUSG00000003418.11	St8sia6	10.3791	-4.41656	0.00473734	0.0702778	1.52112	-4.43592	0.33874
ENSMUSG00000063275.15	Hacd1	190.807	0.739214	0.125685	17.6663	10.9639	0.688239	0.546276
ENSMUSG00000026718.17	Stam	775.731	0.51282	0.253222	67.0545	49.121	0.448995	0.599306
ENSMUSG00000026712.3	Mrc1	47.1673	2.98987	2.09479e-06	6.1607	0.816746	2.91513	0.582472
ENSMUSG00000057914.15	Cacnb2	38.5646	-2.88799	1.41543e-05	0.675983	5.22211	-2.94957	0.550322
ENSMUSG00000026707.15	Nsun6	161.187	-0.291164	0.586687	10.6465	13.6506	-0.358584	0.31255
ENSMUSG00000017418.14	Arl5b	1107.54	0.116302	0.865025	84.437	81.6372	0.0486494	0.0916841
ENSMUSG00000026748.13	Plxdc2	215.098	-1.13284	0.00341559	9.9188	22.7139	-1.19534	0.72679
ENSMUSG00000053702.16	Nebl	22.5148	1.39719	0.22666	2.37745	0.952516	1.3196	0.316885
ENSMUSG00000054057.2	A930004D18Rik	73.0417	-0.93544	0.0650914	3.69111	7.38137	-0.999834	0.471209
ENSMUSG00000054074.9	Skida1	297.415	-1.92156	1.21037e-08	9.17771	36.1636	-1.97833	0.862691
ENSMUSG00000026743.16	Mllt10	2055.31	-0.555875	0.0557802	122.601	188.257	-0.61873	0.790333
ENSMUSG00000026740.12	Dnajc1	245.744	0.454766	0.238272	20.9235	15.9667	0.390059	0.391265
ENSMUSG00000051154.11	Commd3	354.671	0.973066	0.016448	34.7012	18.3731	0.917391	0.742829
ENSMUSG00000026739.13	Bmi1	271.744	1.00295	0.179646	26.4432	13.8938	0.928456	0.700708
ENSMUSG00000026737.12	Pip4k2a	540.753	0.457599	0.149536	46.161	35.0596	0.396862	0.508525
ENSMUSG00000023094.14	Msrb2	144.57	-2.19338	5.40318e-08	3.86528	18.2472	-2.23903	0.772921
ENSMUSG00000043415.5	Otud1	72.9245	-1.02098	0.0375004	3.56066	7.50989	-1.07665	0.490499
ENSMUSG00000036617.17	Etl4	1323.59	-0.767023	0.0142903	72.4839	128.415	-0.825083	0.851203
ENSMUSG00000036591.16	Arhgap21	1476.77	-0.312537	0.372934	97.1069	126.054	-0.376395	0.578282
ENSMUSG00000075514.4	Gm13375	20.0715	0.191163	0.878221	1.58795	1.44599	0.135112	0.0460588
ENSMUSG00000048550.17	Thnsl1	171.641	-0.956566	0.033215	8.58352	17.4133	-1.02055	0.644318
ENSMUSG00000083563.1	Gm13340	79.378	-0.173752	0.835609	5.46285	6.4684	-0.243756	0.162272
ENSMUSG00000026787.3	Gad2	30.4763	2.98638	5.73615e-05	3.98726	0.525769	2.9229	0.496135
ENSMUSG00000026784.14	Pdss1	326.163	-0.608108	0.204612	18.9823	30.2706	-0.673264	0.634203
ENSMUSG00000058835.14	Abi1	896.316	0.506503	0.262765	77.2756	56.9235	0.440988	0.606098
ENSMUSG00000026781.17	Acbd5	267.011	-0.216521	0.825006	17.9687	22.0668	-0.296394	0.320027
ENSMUSG00000026779.6	Mastl	668.318	-0.734002	0.372658	36.5297	64.1009	-0.811275	0.793295
ENSMUSG00000026775.9	Yme1l1	2806.89	-0.652337	0.391164	159.266	263.222	-0.724835	0.843256
ENSMUSG00000026771.14	Spopl	217.551	-0.202681	0.844594	14.723	17.8735	-0.279753	0.281085
ENSMUSG00000081519.1	Gm13331	50.4882	-0.597167	0.371613	2.94649	4.69518	-0.672181	0.314898
ENSMUSG00000083116.1	Gm13410	45.251	0.0868895	0.920784	3.43679	3.37162	0.0276227	0.0244924
ENSMUSG00000026979.16	Psd4	74.4882	0.330209	0.577407	6.1459	5.07464	0.27632	0.178961
ENSMUSG00000004113.18	Cacna1b	216.929	-1.78671	1.07612e-05	7.21675	25.9294	-1.84517	0.810093
ENSMUSG00000036893.17	Ehmt1	1930.19	-0.0399516	0.927854	140.409	150.775	-0.102763	0.186222
ENSMUSG00000026972.15	Arrdc1	151.871	-0.868147	0.0809801	7.97148	15.1226	-0.923784	0.594393
ENSMUSG00000026974.11	Zmynd19	1559.94	-0.517854	0.0644741	94.7742	141.394	-0.577154	0.757496
ENSMUSG00000026975.10	Dph7	361.991	-0.0917113	0.847768	25.9692	28.7226	-0.145384	0.184524
ENSMUSG00000036850.4	Mrpl41	329.924	0.159448	0.720024	25.7666	23.9939	0.102832	0.130229
ENSMUSG00000036833.16	Pnpla7	209.266	-0.0742244	0.892987	15.0592	16.5447	-0.135722	0.145437
ENSMUSG00000006476.19	Nsmf	434.519	1.38908	2.82983e-06	46.4879	18.4864	1.33039	0.846796
ENSMUSG00000078202.3	Nrarp	139.306	1.97962	1.09211e-07	16.4229	4.33467	1.92171	0.737952
ENSMUSG00000059555.6	Tor4a	150.204	1.40875	0.000117489	16.1268	6.32258	1.35087	0.682393
ENSMUSG00000013465.19	Nelfb	1219.64	0.618637	0.0805613	109.245	74.1392	0.559263	0.73015
ENSMUSG00000036752.4	Tubb4b	6690.65	-0.367266	0.242597	431.271	580.626	-0.429016	0.667329
ENSMUSG00000006469.13	Slc34a3	11.5211	-3.98439	0.00327655	0.0987178	1.67188	-4.08202	0.353081
ENSMUSG00000044628.5	Rnf208	28.5835	-0.0360761	0.97707	2.10505	2.22879	-0.0824085	0.0377502
ENSMUSG00000006471.18	Ndor1	242.648	-0.222106	0.657687	16.614	20.1082	-0.275386	0.2912
ENSMUSG00000078201.5	Tmem203	34.1215	1.30427	0.0768385	3.57735	1.52277	1.23219	0.378766
ENSMUSG00000048707.9	Tprn	153.618	-0.646015	0.162781	8.88509	14.4266	-0.699273	0.509934
ENSMUSG00000026966.6	Ssna1	465.171	-0.060069	0.90984	33.7113	36.5867	-0.118088	0.165198
ENSMUSG00000026965.12	Anapc2	1540.44	0.865407	0.00575267	146.99	84.1305	0.805017	0.85337
ENSMUSG00000026959.13	Grin1	38.9481	1.56222	0.024489	4.30363	1.52277	1.49886	0.439961
ENSMUSG00000036646.13	Man1b1	1375.06	0.541155	0.0995608	120.452	86.2998	0.481031	0.672567
ENSMUSG00000026958.13	Dpp7	271.912	-0.520439	0.152509	16.5301	24.6494	-0.576456	0.553428
ENSMUSG00000026956.15	Uap1l1	366.992	-0.305707	0.49292	24.2066	31.2861	-0.370125	0.430171
ENSMUSG00000026955.13	Sapcd2	332.808	-0.344817	0.338821	21.65	28.6697	-0.405157	0.452027
ENSMUSG00000015094.16	Npdc1	121.736	-1.83653	0.000648013	3.97411	14.653	-1.88249	0.713713
ENSMUSG00000026944.18	Abca2	296.609	-0.213159	0.686131	20.2729	24.5708	-0.277389	0.313742
ENSMUSG00000047617.11	Paxx	29.8092	1.93169	0.0391036	3.48874	0.963056	1.85701	0.429846
ENSMUSG00000015090.13	Ptgds	12.4367	1.89186	0.0864415	1.44904	0.406149	1.83502	0.273896
ENSMUSG00000015083.11	C8g	20.1617	0.0891679	0.938784	1.53436	1.50498	0.0278963	0.0186041
ENSMUSG00000015095.12	Fbxw5	366.178	-0.0295544	0.952741	26.7483	28.5077	-0.0919023	0.121379
ENSMUSG00000026942.13	Traf2	281.953	0.137696	0.780835	21.8578	20.6829	0.0797076	0.0998483
ENSMUSG00000015092.9	Edf1	660.604	-0.0943563	0.875556	47.182	52.6499	-0.158193	0.240517
ENSMUSG00000026941.16	Mamdc4	80.4701	1.50846	0.00229729	8.81646	3.22415	1.45128	0.572177
ENSMUSG00000036504.6	Phpt1	25.6186	0.414017	0.654385	2.16686	1.68358	0.36407	0.127989
ENSMUSG00000015087.14	Rabl6	1584.74	0.594337	0.0711458	140.837	97.3136	0.533313	0.720649
ENSMUSG00000026939.12	Tmem141	77.7299	-1.23237	0.00737564	3.42175	8.39616	-1.295	0.543638
ENSMUSG00000049086.8	Bmyc	53.5222	-0.112148	0.883719	3.79994	4.28458	-0.173179	0.0999205
ENSMUSG00000058740.14	Kcnt1	16.5193	-5.17078	0.000320805	0.30688	2.48418	-3.01702	0.410194
ENSMUSG00000026933.17	Camsap1	996.653	-0.0750693	0.863051	71.7473	78.7733	-0.134782	0.213641
ENSMUSG00000036352.16	Ubac1	833.748	0.00342298	0.993863	61.7213	64.0976	-0.0545008	0.0891193
ENSMUSG00000026932.14	Nacc2	62.8339	0.18539	0.79575	4.91756	4.54162	0.114737	0.0735135
ENSMUSG00000087679.2	Tmem250-ps	394.186	0.146399	0.748362	30.6374	28.8237	0.088036	0.122534
ENSMUSG00000036327.18	Qsox2	398.386	0.115727	0.782878	30.6423	29.4302	0.0582257	0.0860848
ENSMUSG00000048038.8	Ccdc187	102.518	-5.7946	8.01656e-16	0.254316	15.5465	-5.93383	0.793657
ENSMUSG00000026930.15	Gpsm1	586.23	0.664117	0.0794827	53.0886	34.9771	0.601994	0.682393
ENSMUSG00000075467.4	Dnlz	267.622	0.522597	0.200689	23.3487	16.9197	0.464639	0.464128
ENSMUSG00000036281.13	Snapc4	727.127	-0.0465817	0.925839	52.9286	56.9164	-0.104796	0.161657
ENSMUSG00000085767.1	Gm13563	33.6824	1.76042	0.00902006	3.84177	1.1845	1.69749	0.437288
ENSMUSG00000026927.17	Entr1	1171.23	0.087078	0.83349	89.2719	87.4477	0.0297846	0.0620259
ENSMUSG00000026926.14	Pmpca	2618.81	0.209299	0.536114	207.683	186.942	0.15179	0.270103
ENSMUSG00000026925.16	Inpp5e	338.697	0.913067	0.00965313	32.7205	18.0997	0.854228	0.715844
ENSMUSG00000026924.17	Sec16a	1448.85	0.285	0.512701	117.79	100.677	0.226475	0.383751
ENSMUSG00000026923.15	Notch1	522.95	0.311952	0.597037	43.0072	35.9818	0.257312	0.350914
ENSMUSG00000026921.20	Egfl7	1109.39	3.22728	7.8382e-25	148.461	16.4913	3.17031	0.981324
ENSMUSG00000026922.13	Agpat2	248.819	0.371384	0.417619	20.7096	16.7338	0.307534	0.322737
ENSMUSG00000036186.5	Dipk1b	38.7278	-0.498913	0.503258	2.35419	3.50178	-0.572859	0.245755
ENSMUSG00000077192.3	Snora17	38.0961	0.226787	0.809594	3.0605	2.69838	0.181675	0.089047
ENSMUSG00000036160.13	Surf6	1106.55	-0.562357	0.0532596	65.9252	101.613	-0.62418	0.759447
ENSMUSG00000015776.12	Med22	995.407	0.111811	0.76151	76.3179	73.6815	0.0507188	0.0907088
ENSMUSG00000062647.16	Rpl7a	18604.3	-0.260303	0.424627	1251.49	1561.54	-0.319325	0.544939
ENSMUSG00000015790.16	Surf1	356.479	-0.0956884	0.827855	25.4601	28.3642	-0.155834	0.202117
ENSMUSG00000014873.15	Surf2	664.521	-0.599815	0.0658783	39.1125	61.6012	-0.655327	0.729933
ENSMUSG00000014867.9	Surf4	2781.38	0.884917	0.000483935	266.561	150.434	0.825333	0.875515
ENSMUSG00000052406.14	Rexo4	1160.39	-0.16206	0.647458	80.9518	94.3417	-0.220833	0.358103
ENSMUSG00000015488.14	Cacfd1	471.373	0.247148	0.532407	37.8003	33.2101	0.186774	0.254389
ENSMUSG00000036067.12	Slc2a6	28.0046	0.434444	0.623304	2.38945	1.82989	0.384916	0.141572
ENSMUSG00000036040.14	Adamtsl2	72.7552	7.09867	1.65782e-09	10.6787	0.0812298	7.03851	0.726248
ENSMUSG00000009216.7	Fam163b	48.3926	-2.76312	1.47164e-05	0.940408	6.48223	-2.78513	0.589336
ENSMUSG00000009614.16	Sardh	10.9042	4.2748	0.00759958	1.53271	0.335678	2.19094	0.299942
ENSMUSG00000009621.18	Vav2	1013.65	0.571467	0.114602	89.5	62.8616	0.509709	0.674915
ENSMUSG00000109946.1	Brd3os	17.5286	1.42858	0.139775	1.87564	0.735516	1.35055	0.280471
ENSMUSG00000026918.16	Brd3	1670.09	0.0893357	0.832104	127.326	124.664	0.0304859	0.0651326
ENSMUSG00000026917.15	Wdr5	2886.96	-0.331613	0.356725	189.289	247.693	-0.387967	0.614732
ENSMUSG00000085929.1	Gm13421	20.0834	0.158136	0.8862	1.5628	1.46214	0.0960545	0.0363774
ENSMUSG00000015846.15	Rxra	349.487	0.388949	0.391757	29.2936	23.3373	0.327948	0.381981
ENSMUSG00000026837.16	Col5a1	504.503	2.80144	7.54588e-11	65.4644	9.76865	2.74448	0.941695
ENSMUSG00000026833.18	Olfm1	546.568	2.24592	4.20535e-14	66.7225	14.6658	2.18571	0.929051
ENSMUSG00000035829.13	Ppp1r26	135.009	-1.45064	0.000186344	5.33594	15.23	-1.5131	0.689726
ENSMUSG00000026831.16	1700007K13Rik	25.7887	-2.2239	0.00690674	0.687736	3.252	-2.2414	0.435265
ENSMUSG00000035772.11	Mrps2	1035.5	-0.344208	0.326454	67.548	89.0987	-0.399491	0.578571
ENSMUSG00000082895.1	Rpsa-ps9	25.5609	-0.453184	0.623559	1.57948	2.28333	-0.531685	0.17795
ENSMUSG00000026821.16	Ralgds	324.445	-0.150606	0.768854	22.6941	26.3267	-0.214209	0.252077
ENSMUSG00000026816.14	Gtf3c5	728.937	0.564882	0.0928284	64.3098	45.2928	0.505759	0.642006
ENSMUSG00000026815.14	Gfi1b	115.967	6.76791	3.74675e-15	17.0138	0.16246	6.71048	0.808793
ENSMUSG00000026812.16	Tsc1	1101.95	0.726319	0.0163582	101.42	63.9656	0.664975	0.778556
ENSMUSG00000035666.14	Gtf3c4	1893.59	0.222438	0.473954	150.516	134.485	0.162468	0.287154
ENSMUSG00000026806.15	Ddx31	499.601	-0.605585	0.059986	29.3171	46.3923	-0.662141	0.694278
ENSMUSG00000083773.4	Gm13394	38.7835	-0.0420053	0.967379	2.84966	3.0233	-0.0853303	0.0459866
ENSMUSG00000026803.17	Ttf1	553.123	-0.459092	0.137475	34.3917	49.2749	-0.518792	0.617188
ENSMUSG00000043535.13	Setx	2589.01	-1.04706	0.172126	122.906	268.026	-1.12482	0.923271
ENSMUSG00000026799.15	Med27	188.621	-0.433806	0.308846	11.8734	16.6877	-0.491049	0.428546
ENSMUSG00000039844.20	Rapgef1	1590.31	-0.291775	0.48761	105.637	134.967	-0.353488	0.548299
ENSMUSG00000039826.13	Trub2	925.559	-0.668341	0.0232407	52.8816	87.4156	-0.725126	0.794668
ENSMUSG00000026798.10	Coq4	217.577	-0.0456912	0.939308	15.8609	17.0232	-0.102021	0.112889
ENSMUSG00000059316.2	Slc27a4	362.507	0.447789	0.229078	30.9149	23.6234	0.38809	0.446247
ENSMUSG00000069020.9	Urm1	586.336	-0.632886	0.0588508	34.014	54.894	-0.690521	0.731017
ENSMUSG00000039787.13	Cercam	131.004	0.973493	0.023345	12.8002	6.8205	0.908216	0.557005
ENSMUSG00000026790.19	Odf2	3203.86	-0.255859	0.495078	215.777	268.715	-0.316535	0.531464
ENSMUSG00000019715.14	Gle1	983.875	0.293453	0.391918	80.0194	68.1022	0.232648	0.364063
ENSMUSG00000057738.14	Sptan1	7477.89	0.7398	0.00955758	689.98	431.517	0.677137	0.840799
ENSMUSG00000039715.8	Wdr34	181.041	-0.306956	0.521694	11.9721	15.4236	-0.365459	0.333285
ENSMUSG00000054766.13	Set	18851	-0.792364	0.013435	1017.46	1836.69	-0.852129	0.895492
ENSMUSG00000026785.14	Pkn3	172.998	1.05054	0.0179371	17.2277	8.69487	0.986492	0.636081
ENSMUSG00000015335.16	Zdhhc12	252.144	-0.113446	0.846588	17.9307	20.2033	-0.172158	0.192363
ENSMUSG00000039686.14	Zer1	405.871	0.0952545	0.863502	31.0257	30.2568	0.0362006	0.059461
ENSMUSG00000039678.12	Tbc1d13	960.471	0.12419	0.736702	73.9806	70.7795	0.0638167	0.107182
ENSMUSG00000015337.5	Endog	55.1324	-0.274797	0.704786	3.70968	4.63899	-0.322516	0.175674
ENSMUSG00000039660.16	Spout1	705.982	-0.224872	0.600468	48.0705	58.6538	-0.287074	0.414349
ENSMUSG00000039648.14	Kyat1	71.0042	-0.308917	0.639054	4.675	6.06438	-0.375395	0.227621
ENSMUSG00000007476.18	Lrrc8a	131.505	0.340144	0.484376	10.8745	8.91584	0.286505	0.238964
ENSMUSG00000079484.12	Phyhd1	17.1253	0.628405	0.618676	1.54611	1.02485	0.593234	0.154035
ENSMUSG00000075419.4	Dolk	138.86	1.02143	0.0159406	13.7373	7.06863	0.958596	0.584026
ENSMUSG00000052533.14	Nup188	3054.57	-0.0194737	0.968022	223.922	237.049	-0.0821901	0.155047
ENSMUSG00000026860.16	Sh3glb2	414.687	0.202257	0.665677	32.7974	29.7294	0.14169	0.183982
ENSMUSG00000026858.18	Miga2	260.365	0.238199	0.618403	20.8572	18.4041	0.180524	0.203417
ENSMUSG00000026856.14	Dolpp1	301.013	-0.355264	0.367159	19.4864	26.0352	-0.417993	0.446789
ENSMUSG00000026853.15	Crat	225.269	0.418849	0.330541	19.0197	14.8639	0.355679	0.353804
ENSMUSG00000039515.11	Ptpa	2074.1	0.2052	0.615485	164.077	148.514	0.143773	0.251066
ENSMUSG00000089762.3	Ier5l	43.956	0.815325	0.22879	4.13793	2.45913	0.750757	0.317896
ENSMUSG00000026857.9	Ntmt1	428.436	0.469009	0.272928	36.7663	27.712	0.407873	0.487356
ENSMUSG00000039483.10	Asb6	377.016	-0.596171	0.0935218	22.1906	34.9543	-0.655521	0.65129
ENSMUSG00000039476.13	Prrx2	56.3206	2.99177	2.23644e-07	7.40079	0.961412	2.94445	0.622498
ENSMUSG00000050737.13	Ptges	18.988	0.641798	0.554261	1.69324	1.15056	0.557452	0.156997
ENSMUSG00000026848.14	Tor1b	969.044	-0.0583394	0.880751	70.1542	76.0596	-0.116602	0.196084
ENSMUSG00000026849.18	Tor1a	422.288	-0.320647	0.355462	27.7524	36.0833	-0.378718	0.457662
ENSMUSG00000026851.9	BC005624	588.639	-0.364195	0.28322	37.9537	51.0317	-0.427153	0.546962
ENSMUSG00000026854.16	Usp20	127.653	0.21401	0.666267	10.1214	9.10218	0.153126	0.127628
ENSMUSG00000075415.13	Fnbp1	691.049	0.166257	0.687513	54.0378	50.1682	0.107195	0.169244
ENSMUSG00000000194.13	Gpr107	649.224	0.300217	0.36687	52.9533	44.7749	0.242029	0.345604
ENSMUSG00000062661.6	Ncs1	423.555	-0.282028	0.439426	28.2561	35.7795	-0.340569	0.418359
ENSMUSG00000076441.9	Ass1	219.159	-0.873103	0.0277118	11.4518	21.8424	-0.931562	0.665884
ENSMUSG00000026843.15	Fubp3	1729.77	-0.224791	0.554684	117.467	143.614	-0.289936	0.475833
ENSMUSG00000039356.15	Exosc2	1569.11	-0.73906	0.0059986	86.8833	151.062	-0.797988	0.851998
ENSMUSG00000026842.16	Abl1	1575.15	1.06279	0.00146872	157.222	78.6357	0.999547	0.894516
ENSMUSG00000026841.7	Fibcd1	15.1928	3.75276	0.0017397	2.07472	0.16246	3.67476	0.388917
ENSMUSG00000001864.13	Aif1l	635.625	-0.930376	0.00072162	32.2732	64.186	-0.991921	0.836284
ENSMUSG00000001855.15	Nup214	1228.53	-0.34773	0.466893	80.1807	106.036	-0.403222	0.590853
ENSMUSG00000050592.8	Fam78a	124.191	3.81835	3.10583e-15	17.1475	1.27463	3.74985	0.799147
ENSMUSG00000051373.5	Plpp7	25.3932	2.11703	0.00605153	3.04192	0.735516	2.04815	0.414385
ENSMUSG00000039262.16	Prrc2b	3412.4	0.623153	0.138529	306.646	207.123	0.566087	0.775666
ENSMUSG00000039254.16	Pomt1	247.513	0.822871	0.0140782	23.3416	13.7662	0.761772	0.627303
ENSMUSG00000002550.16	Uck1	357.232	-0.0240293	0.963521	26.2385	27.7216	-0.0793227	0.107398
ENSMUSG00000044627.11	Swi5	3218.49	-0.0786692	0.824912	231.335	254.469	-0.137509	0.257279
ENSMUSG00000002546.17	Golga2	535.821	0.636421	0.0727784	48.1424	32.336	0.574165	0.652807
ENSMUSG00000026825.17	Dnm1	33.9399	-1.08182	0.227954	1.62814	3.55071	-1.12488	0.363052
ENSMUSG00000039205.16	Ciz1	420.168	0.614656	0.136705	37.6301	25.5851	0.556587	0.609855
ENSMUSG00000039195.4	1110008P14Rik	59.9958	-0.902106	0.159672	3.07201	6.03934	-0.975209	0.429738
ENSMUSG00000026820.5	Ptges2	172.271	-0.164071	0.750168	11.9719	14.0382	-0.229711	0.218192
ENSMUSG00000026819.15	Slc25a25	205.898	0.142863	0.766633	15.9072	15.0837	0.0766911	0.0867712
ENSMUSG00000039164.2	Naif1	79.4665	0.262534	0.652658	6.38164	5.57091	0.196014	0.135359
ENSMUSG00000039157.12	Fam102a	228.024	-0.969601	0.0225027	11.4301	23.2544	-1.02466	0.697999
ENSMUSG00000026810.12	Dpm2	377.968	0.13529	0.754249	29.2838	27.72	0.0791757	0.108843
ENSMUSG00000046854.16	Pip5kl1	20.3542	-2.94344	0.000968096	0.351389	2.77071	-2.97911	0.429449
ENSMUSG00000079442.12	St6galnac4	229.902	3.02297	2.42007e-15	30.2524	3.89178	2.95855	0.871866
ENSMUSG00000026811.18	St6galnac6	369.147	0.780977	0.0283105	34.4166	20.94	0.716845	0.676288
ENSMUSG00000026817.14	Ak1	340.364	-1.30798	1.1946e-05	14.4803	37.3123	-1.36556	0.822737
ENSMUSG00000026814.16	Eng	214.459	0.963349	0.0535328	21.0535	11.1997	0.910607	0.654613
ENSMUSG00000009566.12	Fpgs	633.797	0.298206	0.535736	51.6464	43.8555	0.235911	0.341811
ENSMUSG00000009555.16	Cdk9	1237.11	0.398291	0.250779	103.991	82.2277	0.33876	0.521747
ENSMUSG00000059013.12	Sh2d3c	96.8934	2.23768	1.77669e-06	11.8384	2.6127	2.17986	0.690268
ENSMUSG00000009563.16	Tor2a	293.473	0.80371	0.0176281	27.5903	16.4557	0.745572	0.65241
ENSMUSG00000053746.8	Ptrh1	24.855	-0.80592	0.339587	1.32517	2.44134	-0.881497	0.265299
ENSMUSG00000026797.16	Stxbp1	410.649	0.8235	0.0688424	38.973	22.8228	0.772	0.717578
ENSMUSG00000026796.16	Fam129b	1018.53	0.440583	0.257082	86.5462	66.631	0.377279	0.553356
ENSMUSG00000026792.16	Lrsam1	210.742	-0.190942	0.676873	14.5169	17.3125	-0.254075	0.253197
ENSMUSG00000038900.17	Rpl12	20281.3	-0.348447	0.279349	1319.69	1749.37	-0.406638	0.652554
ENSMUSG00000026791.14	Slc2a8	105.881	-0.26619	0.686935	7.11639	8.91797	-0.325569	0.24348
ENSMUSG00000038860.15	Garnl3	160.7	-0.511267	0.233409	9.81703	14.5268	-0.565356	0.453435
ENSMUSG00000038831.16	Ralgps1	159.826	-2.45889	9.95643e-10	3.59568	20.8571	-2.5362	0.806372
ENSMUSG00000004105.8	Angptl2	176.778	2.85539	6.62175e-13	22.9098	3.31872	2.78727	0.830504
ENSMUSG00000068966.10	Zbtb34	543.068	-0.635144	0.0644354	31.5127	50.8077	-0.689115	0.720974
ENSMUSG00000026788.13	Zbtb43	524.007	-0.224313	0.540842	35.643	43.4891	-0.287032	0.386027
ENSMUSG00000038765.14	Lmx1b	38.4521	-4.51163	1.58565e-08	0.239274	5.66829	-4.56618	0.588541
ENSMUSG00000052951.5	C130021I20Rik	13.9859	-3.86038	0.00135337	0.127158	2.0174	-3.98781	0.386894
ENSMUSG00000038740.9	Mvb12b	499.907	2.29961	1.27225e-12	61.4874	13.0073	2.24097	0.924355
ENSMUSG00000038718.15	Pbx3	903.461	0.24741	0.498044	72.5744	63.5519	0.191527	0.299725
ENSMUSG00000038696.14	Mapkap1	725.988	0.142383	0.68658	56.229	53.1149	0.0821986	0.130554
ENSMUSG00000026867.18	Gapvd1	2010.95	0.681058	0.00900007	182.935	118.861	0.622057	0.789683
ENSMUSG00000026864.13	Hspa5	11980.3	0.19893	0.557569	945.96	857.812	0.141118	0.264071
ENSMUSG00000070953.13	Rabepk	376.56	0.427371	0.21403	31.8447	24.7156	0.365633	0.431327
ENSMUSG00000035949.15	Fbxw2	948.948	0.180242	0.623304	74.4592	68.4069	0.122308	0.19677
ENSMUSG00000026869.12	Psmd5	1481.52	-0.26683	0.448405	99.4617	124.417	-0.322974	0.507044
ENSMUSG00000026870.19	Cutal	18.5278	-0.171341	0.884394	1.29344	1.50942	-0.222783	0.0695398
ENSMUSG00000026873.9	Phf19	45.952	0.798982	0.259151	4.30692	2.5921	0.732536	0.316885
ENSMUSG00000057110.15	Cntrl	816.084	-0.089923	0.868971	58.0322	64.7581	-0.158208	0.253161
ENSMUSG00000026878.17	Rab14	1667.58	1.0286	0.000681613	165.099	84.3103	0.969549	0.892168
ENSMUSG00000026879.14	Gsn	83.1164	0.556951	0.300896	7.30536	5.18701	0.494054	0.308323
ENSMUSG00000026880.11	Stom	115.47	-0.60347	0.194698	6.79344	10.6984	-0.655186	0.441478
ENSMUSG00000075391.6	Glo1-ps	116.205	-1.20639	0.00322776	5.19374	12.4633	-1.26284	0.620981
ENSMUSG00000035778.17	Ggta1	815.785	2.36526	6.93888e-17	101.058	20.3837	2.30969	0.954664
ENSMUSG00000026883.17	Dab2ip	985.681	0.526667	0.200038	85.9091	62.2996	0.463588	0.632685
ENSMUSG00000026895.7	Ndufa8	522.114	0.619975	0.14613	46.8163	31.7368	0.560856	0.642764
ENSMUSG00000026889.12	Rbm18	654.678	0.38129	0.260074	54.6897	43.7196	0.32299	0.444079
ENSMUSG00000026887.9	Mrrf	422.412	-0.272948	0.467538	28.293	35.5786	-0.330564	0.407449
ENSMUSG00000047250.13	Ptgs1	13.7607	3.57725	0.00351596	1.87235	0.166908	3.48773	0.36829
ENSMUSG00000083716.4	Gm13436	305.422	-0.0329151	0.948172	22.2639	23.8081	-0.096741	0.124124
ENSMUSG00000009030.14	Pdcl	840.43	-0.316757	0.617669	54.8036	71.6291	-0.386275	0.546059
ENSMUSG00000075376.10	Rc3h2	741.571	-0.722458	0.42082	40.6768	70.9226	-0.80204	0.801423
ENSMUSG00000066798.3	Zbtb6	303.688	-0.598843	0.431449	17.6211	28.0947	-0.672993	0.620692
ENSMUSG00000050714.9	Zbtb26	323.688	-0.557629	0.365897	19.1658	29.6191	-0.627992	0.609168
ENSMUSG00000035437.15	Rabgap1	1338.66	0.503041	0.099239	115.765	85.1753	0.442696	0.637454
ENSMUSG00000026915.16	Strbp	1993.69	-0.829088	0.0670674	105.335	196.076	-0.896423	0.884546
ENSMUSG00000035403.10	Crb2	863.469	4.46849	3.58745e-41	122.276	5.76006	4.40791	0.978795
ENSMUSG00000035392.17	Dennd1a	214.816	0.61922	0.181563	19.2542	13.0607	0.559946	0.498194
ENSMUSG00000026749.11	Nek6	223.9	1.12329	0.00436802	22.723	10.8525	1.06613	0.704104
ENSMUSG00000026750.6	Psmb7	4237.73	-0.397715	0.165866	270.214	370.648	-0.455947	0.693411
ENSMUSG00000063972.13	Nr6a1	2772.28	-1.79669	2.86141e-14	91.4993	331.208	-1.85591	0.970125
ENSMUSG00000046618.7	Olfml2a	48.2436	-0.108026	0.903935	3.42175	3.86673	-0.17638	0.0984033
ENSMUSG00000062997.6	Rpl35	6288.75	-0.382479	0.2402	403.457	548.284	-0.442509	0.680153
ENSMUSG00000026755.14	Arpc5l	999.979	-0.399565	0.306334	63.8654	87.4209	-0.452945	0.626039
ENSMUSG00000026754.16	Golga1	367.234	0.560979	0.0938777	32.2798	22.8251	0.500012	0.540785
ENSMUSG00000035236.17	Scai	326.068	-0.513533	0.793226	19.4755	29.425	-0.59538	0.591793
ENSMUSG00000026753.5	Ppp6c	1060	-0.0678724	0.921584	76.3947	83.2109	-0.123299	0.201539
ENSMUSG00000083240.3	Gm13453	36.8548	0.0480727	0.964491	2.74906	2.8063	-0.0297303	0.0233003
ENSMUSG00000082536.1	Gm13456	1958.23	0.262986	0.491998	158.131	136.87	0.20831	0.365581
ENSMUSG00000081999.3	Gm13461	164.542	0.236994	0.702066	13.2409	11.6114	0.18946	0.179142
ENSMUSG00000036890.13	Gtdc1	376.735	-0.57442	0.120317	22.3544	34.638	-0.631795	0.636262
ENSMUSG00000026872.18	Zeb2	615.636	2.05544	0.00138395	72.3186	18.3708	1.97695	0.92645
ENSMUSG00000052248.16	Zeb2os	25.4773	2.44696	0.00146933	3.18083	0.606999	2.38964	0.436385
ENSMUSG00000052155.5	Acvr2a	244.429	0.151441	0.87031	18.789	17.7745	0.0800788	0.094249
ENSMUSG00000026761.12	Orc4	755.627	-0.476207	0.567313	46.2048	67.3706	-0.544077	0.66928
ENSMUSG00000036792.12	Mbd5	223.275	0.762558	0.100444	20.6134	12.7709	0.690729	0.575825
ENSMUSG00000081272.1	Ap2m1-ps	287.738	0.427809	0.248158	24.3993	18.8881	0.36936	0.394372
ENSMUSG00000069495.12	Epc2	681.622	-0.532795	0.409722	40.7102	61.9654	-0.606071	0.705982
ENSMUSG00000026764.15	Kif5c	634.31	-1.51993	1.23589e-07	24.1377	72.3848	-1.5844	0.909147
ENSMUSG00000026765.12	Lypd6b	80.4812	-5.41999	1.55217e-15	0.267713	12.106	-5.49889	0.747923
ENSMUSG00000050447.15	Lypd6	262.559	0.877002	0.00690441	25.0901	14.2431	0.816859	0.659779
ENSMUSG00000026766.16	Mmadhc	1252.5	-0.263145	0.458708	84.1392	105.042	-0.320112	0.497688
ENSMUSG00000017144.8	Rnd3	843.501	1.28982	0.0011447	87.9235	37.6419	1.22391	0.894263
ENSMUSG00000087701.4	Gm13493	25.9756	0.255892	0.800774	2.10669	1.8121	0.217315	0.0836284
ENSMUSG00000036249.16	Rbm43	165.099	1.53431	2.02557e-05	18.1498	6.51453	1.47822	0.719746
ENSMUSG00000053475.5	Tnfaip6	14.8901	4.78218	0.00140898	2.13513	0.326781	2.70793	0.376201
ENSMUSG00000036202.16	Rif1	4644.27	-2.25462	0.147777	116.725	588.45	-2.33381	0.985442
ENSMUSG00000026950.18	Neb	88.1484	-3.23189	1.17683e-05	1.20459	12.2952	-3.35148	0.734882
ENSMUSG00000036093.7	Arl5a	742.169	-0.12047	0.872757	52.0056	59.4206	-0.192294	0.28896
ENSMUSG00000025201.7	Bloc1s2-ps	14.6331	-1.10538	0.345907	0.701134	1.52557	-1.12159	0.224803
ENSMUSG00000055371.17	Stam2	729.159	0.489021	0.11882	62.8499	46.6572	0.429811	0.572177
ENSMUSG00000036053.17	Fmnl2	1427.1	0.819616	0.0230087	133.989	79.3602	0.755626	0.834983
ENSMUSG00000061136.16	Prpf40a	3735.23	-0.594287	0.414658	217.143	345.165	-0.668639	0.828661
ENSMUSG00000026960.6	Arl6ip6	572.531	0.621654	0.217229	50.9193	34.6598	0.554951	0.641392
ENSMUSG00000083287.4	Gm13502	18.9708	0.384228	0.771847	1.57948	1.25964	0.326441	0.0969222
ENSMUSG00000075334.2	Rprm	50.9003	1.1293	0.0829098	5.17376	2.46358	1.07046	0.421104
ENSMUSG00000026824.11	Kcnj3	368.625	-6.23818	1.38106e-27	0.665873	55.9321	-6.39229	0.945018
ENSMUSG00000026827.12	Gpd2	1723.69	-1.74041	9.79525e-13	58.6521	204.103	-1.79904	0.960733
ENSMUSG00000026836.15	Acvr1	201.592	0.328259	0.4744	16.6323	13.744	0.275191	0.272307
ENSMUSG00000026991.20	Pkp4	1550.62	-0.310423	0.36687	101.999	132.243	-0.374636	0.570298
ENSMUSG00000035168.16	Tanc1	785.248	-0.102257	0.804963	55.987	62.6214	-0.161565	0.252222
ENSMUSG00000026988.15	Wdsub1	154.445	0.270209	0.547691	12.4606	10.7769	0.20943	0.190991
ENSMUSG00000026987.16	Baz2b	913.469	1.18353	0.000157623	93.341	43.0239	1.11737	0.885485
ENSMUSG00000026977.17	Marchf7	1620.82	-0.302843	0.750345	105.681	137.333	-0.377969	0.582689
ENSMUSG00000060703.12	Cd302	53.5591	0.632205	0.28988	4.80216	3.2314	0.571524	0.285926
ENSMUSG00000026980.15	Ly75	284.989	0.187086	0.65569	22.366	20.535	0.12322	0.144209
ENSMUSG00000054580.14	Pla2r1	54.2342	-0.411732	0.571738	3.40153	4.77921	-0.490588	0.252005
ENSMUSG00000026970.16	Rbms1	1978.98	2.72008	5.88189e-16	252.4	40.1298	2.65296	0.985839
ENSMUSG00000064289.15	Tank	160.865	-0.376337	0.608536	10.2295	13.9722	-0.449823	0.37714
ENSMUSG00000026914.15	Psmd14	2657.35	-0.485373	0.157454	163.574	238.239	-0.542462	0.74543
ENSMUSG00000035000.8	Dpp4	25.6297	-0.379049	0.735648	1.62461	2.22995	-0.456918	0.158695
ENSMUSG00000026893.4	Gca	211.038	-4.14674	4.57205e-21	1.63636	30.7168	-4.23046	0.887291
ENSMUSG00000075324.13	Fign	180.779	-0.877849	0.0619589	9.32789	18.0386	-0.951467	0.636334
ENSMUSG00000082127.2	Gm13577	48.5853	-0.685814	0.424655	2.73566	4.59567	-0.748387	0.333105
ENSMUSG00000026888.14	Grb14	36.4244	1.24571	0.0627697	3.79665	1.65854	1.19481	0.384835
ENSMUSG00000034903.18	Cobll1	327.083	1.32163	8.63766e-06	34.4702	14.3894	1.26035	0.801712
ENSMUSG00000057182.15	Scn3a	14.104	-3.87188	0.00135013	0.127158	2.03964	-4.00362	0.389061
ENSMUSG00000075318.13	Scn2a	15.2091	-0.981673	0.449745	0.736151	1.55952	-1.08302	0.224117
ENSMUSG00000044647.16	Csrnp3	52.3778	-0.204044	0.844118	3.53691	4.33022	-0.291952	0.156419
ENSMUSG00000026994.9	Galnt3	309.439	-5.90101	3.02724e-36	0.759658	46.7642	-5.94391	0.932266
ENSMUSG00000034848.17	Ttc21b	988.433	-1.47588	5.03804e-08	38.5141	111.86	-1.53823	0.92934
ENSMUSG00000064329.13	Scn1a	54.5029	-5.87796	2.39228e-10	0.127158	8.24376	-6.01861	0.674337
ENSMUSG00000075316.11	Scn9a	44.9738	-7.59957	3.03654e-06	0.27844	6.87455	-4.62583	0.63106
ENSMUSG00000034780.6	B3galt1	27.3295	-2.97248	0.000406529	0.438353	3.73937	-3.09263	0.487645
ENSMUSG00000027030.15	Stk39	777.222	-0.149871	0.667599	54.3868	62.9065	-0.209953	0.31898
ENSMUSG00000027035.10	Cers6	174.924	-1.60427	9.72774e-06	6.4035	20.233	-1.65978	0.757171
ENSMUSG00000005233.16	Spc25	995.358	-0.330179	0.586687	64.6573	85.1413	-0.397046	0.574308
ENSMUSG00000027070.14	Lrp2	1871.1	-4.07075	5.55258e-47	15.5714	272.052	-4.12692	0.99422
ENSMUSG00000063145.10	Bbs5	176.373	-0.350841	0.503666	11.4247	15.1862	-0.410603	0.361246
ENSMUSG00000027086.16	Fastkd1	323.231	0.142151	0.759237	25.1259	23.6362	0.088173	0.115273
ENSMUSG00000042133.16	Ppig	2143.04	-0.961758	0.540942	105.644	217.279	-1.04034	0.910556
ENSMUSG00000070883.3	Ccdc173	39.7048	-0.581743	0.416121	2.33914	3.66259	-0.646885	0.271368
ENSMUSG00000027088.10	Phospho2	281.707	-0.751024	0.117217	15.5227	27.1171	-0.804825	0.667762
ENSMUSG00000042155.3	Klhl23	631.343	-0.463354	0.231397	39.1922	56.2247	-0.520639	0.63395
ENSMUSG00000068882.13	Ssb	5439.41	-0.691451	0.347748	303.822	515.255	-0.762063	0.868073
ENSMUSG00000051730.15	Mettl5	241.314	-0.459388	0.309725	14.9854	21.4643	-0.518383	0.489271
ENSMUSG00000044308.17	Ubr3	1583.38	0.159345	0.743432	122.704	115.081	0.0925341	0.164475
ENSMUSG00000047965.9	Rpl9-ps7	39.0005	0.0329723	0.970456	2.92487	2.96266	-0.0185202	0.0173037
ENSMUSG00000070880.10	Gad1	16.4524	4.29753	0.000579468	2.31917	0.124069	4.2244	0.414276
ENSMUSG00000014959.12	Gorasp2	1447.41	0.583315	0.0423126	128.343	89.1765	0.525275	0.71476
ENSMUSG00000041997.16	Tlk1	2081.9	-0.819533	0.00404004	110.949	204.425	-0.881678	0.881945
ENSMUSG00000041975.17	Mettl8	429.636	0.19852	0.600704	33.9301	30.7723	0.140934	0.185391
ENSMUSG00000041966.18	Dcaf17	732.759	-0.640353	0.128808	42.1243	68.5929	-0.703407	0.76035
ENSMUSG00000027012.15	Dync1i2	2744.82	0.250575	0.528912	219.428	192.802	0.186626	0.340655
ENSMUSG00000027010.16	Slc25a12	137.56	0.0128155	0.982734	10.2269	10.5287	-0.0419562	0.0442887
ENSMUSG00000027018.11	Hat1	4267.69	-1.00625	0.00353354	209.452	437.677	-1.06324	0.924536
ENSMUSG00000041921.16	Metap1d	351.708	-0.0434624	0.926282	25.5249	27.4774	-0.10634	0.141103
ENSMUSG00000027111.16	Itga6	1861.61	-1.2587	1.89896e-07	80.9743	202.059	-1.31924	0.935156
ENSMUSG00000006494.11	Pdk1	1804.8	-0.03416	0.939354	131.918	140.4	-0.089897	0.166498
ENSMUSG00000004085.14	Map3k20	415.611	-0.704935	0.0258996	23.3501	39.6141	-0.762587	0.716386
ENSMUSG00000055612.15	Cdca7	3186.32	-1.15613	9.83928e-06	145.99	338.511	-1.21333	0.936963
ENSMUSG00000027109.16	Sp3	1435.01	-0.563458	0.517472	84.2718	131.489	-0.641822	0.785456
ENSMUSG00000063714.15	Sp3os	24.1998	-0.732479	0.4341	1.32681	2.32897	-0.811729	0.244383
ENSMUSG00000027108.15	Ola1	2042.86	-0.570096	0.21154	120.721	187.608	-0.636044	0.80034
ENSMUSG00000041777.12	Cir1	238.838	-0.689453	0.272928	13.3431	22.7055	-0.766946	0.625208
ENSMUSG00000008226.14	Scrn3	217.697	-0.292237	0.576726	14.3928	18.422	-0.356083	0.349505
ENSMUSG00000041762.16	Gpr155	20.8581	-0.387729	0.694462	1.33692	1.81655	-0.442284	0.136117
ENSMUSG00000075284.10	Wipf1	175.333	1.12043	0.00382759	17.7768	8.50408	1.06377	0.658117
ENSMUSG00000056486.18	Chn1	443.431	-0.511762	0.103267	26.9876	40.1153	-0.571857	0.626328
ENSMUSG00000027104.18	Atf2	1049.93	-0.544792	0.423312	62.3599	95.7389	-0.618486	0.754064
ENSMUSG00000018770.9	Atp5g3	3721.88	0.0892515	0.86009	284.422	277.235	0.0369208	0.084965
ENSMUSG00000009207.15	Lnpk	255.917	-0.0519156	0.963542	18.2714	20.0228	-0.13205	0.147641
ENSMUSG00000001819.4	Hoxd13	13.2731	-1.44836	0.190292	0.533783	1.48718	-1.47826	0.254028
ENSMUSG00000043342.9	Hoxd9	15.5274	7.32276	5.55733e-05	2.29402	0.5	2.19788	0.37006
ENSMUSG00000027102.4	Hoxd8	19.3804	6.18093	0.000578862	2.83791	0.288391	3.29873	0.441623
ENSMUSG00000075277.5	Haglr	30.7387	6.85012	5.28436e-05	4.50271	0.292839	3.94262	0.538148
ENSMUSG00000042448.5	Hoxd1	40.7587	5.23677	2.74224e-08	5.85797	0.16246	5.17225	0.59797
ENSMUSG00000027099.9	Mtx2	1201.75	0.0150452	0.978125	88.9408	91.8443	-0.0463447	0.0921537
ENSMUSG00000081406.4	Rps6-ps4	306.7	0.158286	0.775145	24.0219	22.2998	0.107318	0.134708
ENSMUSG00000059005.13	Hnrnpa3	14978	-0.710051	0.206085	831.894	1428.02	-0.779548	0.878549
ENSMUSG00000015839.6	Nfe2l2	1242.07	-0.140967	0.674513	87.1921	100.248	-0.201308	0.332382
ENSMUSG00000042410.16	Agps	2669.14	0.0707694	0.909903	200.608	200.093	0.00371065	0.0163644
ENSMUSG00000075273.4	Ttc30b	32.3704	-0.0152492	0.990543	2.35747	2.49869	-0.083928	0.0406763
ENSMUSG00000075271.4	Ttc30a1	144.865	-0.0354451	0.95867	10.5177	11.2727	-0.100012	0.0950437
ENSMUSG00000075270.11	Pde11a	11.751	2.43102	0.0350116	1.46408	0.28208	2.37582	0.297775
ENSMUSG00000056436.4	Cyct	10.1332	-6.88255	0.000544308	0.5	1.55507	-1.63698	0.275089
ENSMUSG00000042369.8	Rbm45	674.76	-0.677855	0.0316316	38.4046	63.8496	-0.733399	0.764612
ENSMUSG00000042359.18	Osbpl6	44.3892	-0.623208	0.337135	2.57677	4.14717	-0.686561	0.300629
ENSMUSG00000002731.6	Prkra	653.122	-0.0940343	0.822918	46.6936	51.8393	-0.150822	0.219529
ENSMUSG00000002732.14	Fkbp7	70.5789	2.66262	3.76438e-06	8.99861	1.46939	2.61449	0.653132
ENSMUSG00000002733.8	Plekha3	375.451	0.233882	0.537778	29.9374	26.5439	0.17357	0.217506
ENSMUSG00000051747.15	Ttn	65.1208	-2.88434	5.68078e-07	1.11598	8.85405	-2.98803	0.661296
ENSMUSG00000042272.17	Sestd1	608.444	-1.11645	5.32959e-05	28.3967	64.0704	-1.17393	0.864569
ENSMUSG00000081611.1	Gm13651	17.9271	-1.09123	0.267591	0.856732	1.87273	-1.12823	0.259013
ENSMUSG00000027014.14	Cwc22	1221.93	-1.0232	0.0647788	58.9189	125.892	-1.09538	0.898237
ENSMUSG00000027011.14	Ube2e3	1275.76	0.077573	0.871436	96.6641	95.3711	0.0194281	0.0453724
ENSMUSG00000027009.18	Itga4	73.9944	0.134494	0.919692	5.61303	5.4363	0.0461532	0.0389061
ENSMUSG00000034701.9	Neurod1	35.0685	-8.67164	2.06497e-07	0.5	5.39956	-3.43284	0.567336
ENSMUSG00000027007.16	Itprid2	451.421	1.5648	3.84104e-08	49.7583	17.5468	1.50373	0.870385
ENSMUSG00000027006.13	Dnajc10	2280.22	-0.0369896	0.940146	166.024	177.433	-0.0958841	0.187089
ENSMUSG00000027004.3	Frzb	35.1669	0.944893	0.241434	3.44197	1.83715	0.905768	0.322231
ENSMUSG00000027002.13	Nckap1	3969.5	0.344792	0.449745	326.283	268.818	0.279494	0.481143
ENSMUSG00000027001.10	Dusp19	151.493	0.551567	0.184786	13.3022	9.44606	0.493885	0.3943
ENSMUSG00000026999.14	Nup35	464.638	-0.372919	0.384943	29.9832	40.2735	-0.425676	0.515786
ENSMUSG00000064193.8	Gm4735	75.5573	-0.709214	0.165685	4.2484	7.20721	-0.762521	0.409291
ENSMUSG00000081400.1	Gm13680	127.975	-0.13388	0.841699	9.0642	10.2684	-0.179962	0.154541
ENSMUSG00000027091.14	Zc3h15	2440.9	-0.576409	0.347572	143.438	224.339	-0.64526	0.811105
ENSMUSG00000027087.11	Itgav	492.173	0.877506	0.0185928	46.8475	26.6974	0.811271	0.756123
ENSMUSG00000048388.3	Fam171b	210.744	-1.935	2.03514e-07	6.43688	25.6793	-1.99618	0.816307
ENSMUSG00000059588.13	Calcrl	279.613	5.51123	7.79881e-13	39.817	0.918573	5.43785	0.917636
ENSMUSG00000027082.15	Tfpi	291.295	1.84919	2.37437e-05	33.4616	9.73094	1.78185	0.843689
ENSMUSG00000034101.14	Ctnnd1	907.265	0.909809	0.00528031	87.253	48.4466	0.848809	0.83361
ENSMUSG00000076437.10	Selenoh	1627.11	-0.685454	0.0257936	92.2919	154.518	-0.743497	0.835091
ENSMUSG00000050043.16	Tmx2	784.538	-0.103288	0.794635	55.9588	62.5303	-0.160191	0.25168
ENSMUSG00000027080.6	Med19	643.618	0.302873	0.425788	52.5854	44.291	0.247649	0.355321
ENSMUSG00000034075.10	Zdhhc5	1567.87	0.535751	0.0554218	136.868	98.5507	0.473849	0.671736
ENSMUSG00000027079.15	Clp1	636.472	-0.524794	0.0806329	38.5632	57.7773	-0.583277	0.682826
ENSMUSG00000097187.1	Gm19426	21.5707	-0.158622	0.883719	1.50592	1.75311	-0.219275	0.0757893
ENSMUSG00000023224.12	Serping1	44.3121	-0.776874	0.24361	2.43128	4.29628	-0.82137	0.338415
ENSMUSG00000027078.14	Ube2l6	117.783	3.86287	3.55883e-12	16.3548	1.15337	3.82579	0.792356
ENSMUSG00000027077.7	Smtnl1	25.5058	2.81754	0.000578862	3.28448	0.491827	2.73944	0.455639
ENSMUSG00000027076.10	Timm10	433.905	-0.0945138	0.830162	31.0574	34.4887	-0.151188	0.196518
ENSMUSG00000027075.16	Slc43a1	525.744	1.35217	2.46075e-05	55.9155	22.7888	1.29492	0.863738
ENSMUSG00000027074.14	Slc43a3	441.375	2.64576	4.89041e-18	56.3153	9.35313	2.59001	0.927787
ENSMUSG00000027067.16	Ssrp1	9824.4	-0.0769431	0.823706	705.95	776.517	-0.137452	0.263384
ENSMUSG00000033955.13	Tnks1bp1	674.549	0.168802	0.666267	52.7053	48.932	0.10717	0.168377
ENSMUSG00000044338.9	Aplnr	1330.5	9.13362	3.08088e-56	196.555	0.358862	9.09729	0.990752
ENSMUSG00000075224.10	Lrrc55	24.0349	1.9098	0.021138	2.801	0.782804	1.83922	0.388411
ENSMUSG00000025314.16	Ptprj	286.987	-0.100643	0.851209	20.3678	22.9073	-0.169513	0.199624
ENSMUSG00000051329.13	Nup160	2460.39	-0.597657	0.0925904	144.155	227.72	-0.659639	0.816234
ENSMUSG00000008200.15	Fnbp4	2120.16	-0.542786	0.0449363	127.498	193.466	-0.601611	0.780977
ENSMUSG00000027282.17	Mtch2	2967.48	-0.244287	0.514807	201.026	247.416	-0.299557	0.503793
ENSMUSG00000005510.9	Ndufs3	769.292	0.044327	0.921584	57.7961	58.2691	-0.0117595	0.0287913
ENSMUSG00000005505.12	Kbtbd4	474.502	-0.160553	0.667261	33.0714	38.5619	-0.22159	0.293404
ENSMUSG00000063235.16	Ptpmt1	234.942	0.302974	0.467538	19.2023	16.1703	0.247929	0.260964
ENSMUSG00000005506.16	Celf1	5661.05	0.101022	0.771867	431.946	420.33	0.0393302	0.0862293
ENSMUSG00000002102.15	Psmc3	3507.78	-0.193192	0.565659	241.61	288.212	-0.254452	0.437324
ENSMUSG00000002105.15	Slc39a13	115.95	1.6163	6.93153e-05	12.9292	4.39086	1.55806	0.665342
ENSMUSG00000002111.8	Spi1	21.5064	3.91927	0.000195088	2.98175	0.209747	3.82944	0.456506
ENSMUSG00000040687.16	Madd	197.549	-0.396212	0.409755	12.6079	17.3069	-0.457014	0.414421
ENSMUSG00000002103.16	Acp2	641.671	0.315138	0.347782	52.5245	43.9783	0.2562	0.36847
ENSMUSG00000002109.14	Ddb2	235.94	-0.19817	0.648383	16.2624	19.3856	-0.253446	0.263493
ENSMUSG00000027257.13	Pacsin3	283.199	-0.942317	0.0367066	14.2826	28.7507	-1.00934	0.732209
ENSMUSG00000027255.14	Arfgap2	1494.58	0.0271194	0.945233	111.48	113.945	-0.0315576	0.0646268
ENSMUSG00000040591.18	1110051M20Rik	176.527	0.702928	0.0757691	16.1686	10.3218	0.647501	0.509862
ENSMUSG00000027253.15	Lrp4	409.114	0.24086	0.560194	32.7673	28.8871	0.18183	0.234846
ENSMUSG00000040549.16	Ckap5	4462.92	-0.984787	0.186838	218.186	455.553	-1.06206	0.92468
ENSMUSG00000075040.9	Zfp408	355.443	0.580435	0.101864	31.4064	21.9559	0.516448	0.550466
ENSMUSG00000027247.16	Arhgap1	1136.73	0.93969	0.00372699	110.593	60.0103	0.881975	0.8572
ENSMUSG00000027244.14	Atg13	515.466	-0.00289982	0.995111	38.0934	39.723	-0.0604341	0.0930207
ENSMUSG00000027243.8	Harbi1	289.007	-0.537211	0.141231	17.4352	26.303	-0.59322	0.570949
ENSMUSG00000040506.16	Ambra1	807.203	-0.296254	0.45648	53.5237	68.5772	-0.357551	0.510223
ENSMUSG00000027239.14	Mdk	2703.66	0.441179	0.233582	230.22	176.762	0.381207	0.602088
ENSMUSG00000040479.12	Dgkz	1584.43	1.44738	6.12914e-05	171.514	65.571	1.3872	0.935337
ENSMUSG00000027230.9	Creb3l1	115.084	1.84824	0.000843732	13.3815	3.85783	1.79437	0.689871
ENSMUSG00000058318.15	Phf21a	938.432	0.522458	0.0910958	81.679	59.3366	0.461042	0.627484
ENSMUSG00000040434.16	Large2	94.025	-3.39106	4.4455e-12	1.22316	13.2171	-3.43371	0.749621
ENSMUSG00000027222.14	Pex16	68.2209	-0.302068	0.611824	4.506	5.80126	-0.364517	0.216747
ENSMUSG00000027223.15	Mapk8ip1	245.116	-1.64225	4.39878e-06	8.80635	28.5978	-1.69929	0.815837
ENSMUSG00000068742.11	Cry2	391.411	-0.101972	0.823374	27.9149	31.2133	-0.161129	0.210137
ENSMUSG00000049922.8	Slc35c1	130.359	0.251422	0.68658	10.5116	9.16891	0.197159	0.169207
ENSMUSG00000027221.5	Chst1	73.4363	-2.37297	4.35605e-06	1.78374	9.4566	-2.40641	0.653891
ENSMUSG00000027220.2	Syt13	99.5378	-1.48172	0.000660916	3.88361	11.2881	-1.53934	0.633805
ENSMUSG00000075028.12	Prdm11	88.1555	0.0658295	0.921053	6.65782	6.6358	0.00478031	0.0109819
ENSMUSG00000068735.14	Trp53i11	617.726	-4.06087	6.51881e-31	5.17705	89.8486	-4.11729	0.968355
ENSMUSG00000027217.13	Tspan18	264.413	4.78418	6.76261e-28	37.7893	1.43264	4.72123	0.91182
ENSMUSG00000027215.13	Cd82	13.5648	1.74604	0.129671	1.54776	0.474034	1.70712	0.277545
ENSMUSG00000040310.12	Alx4	22.578	6.40551	0.000252703	3.3047	0.288391	3.51842	0.472509
ENSMUSG00000027198.16	Ext2	462.172	1.05687	0.00972047	46.1062	23.1559	0.993581	0.798208
ENSMUSG00000040272.14	Accs	111.987	1.77421	1.01474e-05	12.7953	3.90348	1.71278	0.675276
ENSMUSG00000040174.14	Alkbh3	209.877	0.75349	0.0330485	19.4648	12.0204	0.695389	0.567517
ENSMUSG00000027195.10	Hsd17b12	2029.86	-0.051304	0.926571	147.355	158.63	-0.106371	0.200744
ENSMUSG00000027194.16	Ttc17	309.37	0.321639	0.394823	25.3898	21.1759	0.261823	0.299328
ENSMUSG00000081476.1	Itpa-ps1	27.2144	-1.05922	0.200773	1.32024	2.81635	-1.09303	0.319775
ENSMUSG00000045464.5	2810002D19Rik	52.664	0.195809	0.798097	4.13111	3.77777	0.128995	0.0746695
ENSMUSG00000027193.12	Api5	3839.11	-0.572216	0.128523	227.743	352.608	-0.63066	0.810996
ENSMUSG00000050587.14	Lrrc4c	14.1329	4.08518	0.00137883	1.97107	0.119621	4.04244	0.382162
ENSMUSG00000027165.16	B230118H07Rik	187.528	-1.31976	0.0073035	7.85888	20.5825	-1.38902	0.732245
ENSMUSG00000027164.8	Traf6	819.453	-0.00296302	0.994603	60.4457	63.0846	-0.0616481	0.103533
ENSMUSG00000032841.15	Prr5l	93.0548	0.84684	0.103678	8.78589	5.12028	0.778965	0.449245
ENSMUSG00000027163.13	Commd9	291.42	-0.675236	0.0716579	16.5903	27.6097	-0.734839	0.645329
ENSMUSG00000048058.17	Ldlrad3	803.487	0.526805	0.0902876	70.126	50.6302	0.469949	0.620078
ENSMUSG00000027189.16	Trim44	2298.24	0.727266	0.00831547	211.294	133.127	0.666455	0.818149
ENSMUSG00000075012.4	Fjx1	130.275	-0.00226132	0.997019	9.6464	10.0252	-0.05557	0.057149
ENSMUSG00000005087.17	Cd44	358.285	2.79295	1.48931e-20	46.2113	6.94573	2.73405	0.914602
ENSMUSG00000010914.10	Pdhx	595.348	-0.0644155	0.876199	42.967	46.808	-0.123526	0.1786
ENSMUSG00000010911.12	Apip	233.254	0.675053	0.0573179	21.2051	13.8208	0.617573	0.546781
ENSMUSG00000027187.10	Cat	1356.24	0.74672	0.00421087	125.402	77.9412	0.6861	0.804891
ENSMUSG00000032724.5	Abtb2	261.276	4.08257	4.32995e-26	36.4483	2.25384	4.0154	0.905318
ENSMUSG00000027185.15	Nat10	2014.59	-0.442031	0.164396	126.25	178.751	-0.501672	0.707391
ENSMUSG00000027184.14	Caprin1	13307.8	-0.2545	0.540472	893.66	1112.55	-0.316076	0.543964
ENSMUSG00000032698.15	Lmo2	864.093	5.87861	6.56739e-64	125.685	2.2138	5.82714	0.980457
ENSMUSG00000027180.12	Fbxo3	1320.06	0.775841	0.00882069	122.849	74.8519	0.714778	0.811972
ENSMUSG00000068686.12	Cd59b	17.4259	-0.523105	0.615084	1.05581	1.58176	-0.583175	0.156166
ENSMUSG00000032679.12	Cd59a	355.078	4.85985	1.2836e-37	50.7801	1.8121	4.80853	0.937071
ENSMUSG00000068373.15	D430041D05Rik	25.8097	1.32735	0.0846095	2.71897	1.13277	1.26321	0.335236
ENSMUSG00000027177.14	Hipk3	671.131	1.85529	8.82649e-06	77.1291	22.3478	1.78715	0.923416
ENSMUSG00000086454.7	Platr14	212.056	-5.97905	8.4531e-27	0.518741	32.0609	-5.94966	0.896792
ENSMUSG00000027176.8	Cstf3	1392.48	0.150454	0.744384	107.866	101.425	0.0888331	0.161296
ENSMUSG00000027175.10	Tcp11l1	206.513	-0.989557	0.00402802	10.2302	21.1359	-1.04686	0.687848
ENSMUSG00000027173.7	Depdc7	141.446	-1.95151	8.09001e-06	4.31703	17.2509	-1.99856	0.750415
ENSMUSG00000074994.6	Qser1	3040.07	-2.06593	9.48938e-09	86.0782	377.206	-2.13163	0.977639
ENSMUSG00000083856.1	Gm13886	44.9299	-0.201885	0.842527	3.04003	3.70988	-0.287286	0.143125
ENSMUSG00000027171.10	Prrg4	447.593	-5.51422	1.35959e-47	1.39545	67.3715	-5.59334	0.95488
ENSMUSG00000027170.12	Eif3m	4322.07	-0.602359	0.154703	252.393	400.329	-0.665511	0.830793
ENSMUSG00000016458.15	Wt1	91.1749	-0.696791	0.180324	5.17212	8.66045	-0.743686	0.435301
ENSMUSG00000005973.6	Rcn1	3026.09	1.69151	1.94952e-10	341.001	109.989	1.63242	0.962322
ENSMUSG00000027168.21	Pax6	24.7701	-3.28898	7.6127e-05	0.337991	3.46339	-3.35713	0.479626
ENSMUSG00000027167.11	Elp4	370.421	0.160876	0.74543	28.9357	26.8578	0.107509	0.143956
ENSMUSG00000042670.5	Immp1l	325.31	-0.233568	0.661205	22.1692	26.9846	-0.283578	0.324832
ENSMUSG00000027166.14	Dnajc24	229.961	-0.446683	0.276439	14.395	20.3821	-0.501739	0.467741
ENSMUSG00000085218.7	BB218582	13.8018	1.46402	0.190317	1.48241	0.568608	1.38244	0.244924
ENSMUSG00000016386.15	Mpped2	117.207	1.59509	0.000667744	13.0684	4.47044	1.54759	0.665414
ENSMUSG00000027122.15	Arl14ep	809.2	-0.0981481	0.850425	57.4723	64.3121	-0.162223	0.254172
ENSMUSG00000063684.9	Hadhb-ps	26.3293	0.356938	0.699462	2.19366	1.76926	0.310189	0.113503
ENSMUSG00000057234.9	Mettl15	35.6619	1.32068	0.0529523	3.75974	1.56396	1.26543	0.391879
ENSMUSG00000027115.14	Kif18a	585.071	-1.39495	0.377857	23.4141	64.9471	-1.47188	0.891915
ENSMUSG00000048482.14	Bdnf	20.7432	-3.8263	8.57548e-05	0.197436	2.98326	-3.91744	0.458204
ENSMUSG00000027162.7	Lin7c	1708.15	-0.72235	0.354062	93.9415	163.289	-0.797594	0.854779
ENSMUSG00000050199.13	Lgr4	1268.69	1.1375	0.000343993	128.614	60.9272	1.07789	0.897153
ENSMUSG00000027160.16	Ccdc34	609.348	-0.208826	0.612126	41.6361	50.2397	-0.270993	0.377682
ENSMUSG00000074968.11	Ano3	15.2823	-2.25435	0.0492233	0.381473	1.94342	-2.34895	0.345315
ENSMUSG00000027134.4	Lpcat4	304.952	-0.870893	0.0133376	15.9091	30.3849	-0.933501	0.72455
ENSMUSG00000027133.3	Nop10	1563.16	-0.594599	0.033732	91.983	144.814	-0.654759	0.794993
ENSMUSG00000027130.15	Slc12a6	391.742	0.327239	0.393738	32.1527	26.7164	0.267213	0.330395
ENSMUSG00000027131.3	Emc4	438.276	0.146207	0.712694	34.049	31.9996	0.0895586	0.127411
ENSMUSG00000027132.3	Katnbl1	501.83	-0.300941	0.695072	32.9038	42.4987	-0.369167	0.467849
ENSMUSG00000055943.5	Emc7	500.422	0.502617	0.182001	43.379	31.8128	0.447392	0.545878
ENSMUSG00000003604.14	Aven	296.706	0.0319784	0.944982	22.1554	22.5802	-0.0274046	0.0447222
ENSMUSG00000057378.15	Ryr3	26.14	-8.24886	1.64965e-06	0.5	4.01701	-3.00612	0.500144
ENSMUSG00000044042.19	Fmn1	54.3126	-4.12274	7.96942e-10	0.423311	7.92822	-4.22721	0.657033
ENSMUSG00000023236.7	Scg5	13.3853	-5.84003	0.00130525	0.27844	2.03074	-2.86657	0.370819
ENSMUSG00000041219.14	Arhgap11a	1269.43	-0.297425	0.367012	83.9436	107.685	-0.359324	0.547251
ENSMUSG00000096006.1	Gm21596	22.0939	0.519279	0.628977	1.90572	1.39706	0.447949	0.141717
ENSMUSG00000068614.7	Actc1	31.3126	-3.11694	0.00072162	0.503699	4.29464	-3.0919	0.514703
ENSMUSG00000040383.16	Aqr	4432.74	-1.52768	1.88753e-10	168.72	506.618	-1.58626	0.964164
ENSMUSG00000040321.3	Zfp770	641.589	-1.63106	0.00749171	22.8917	74.4014	-1.70051	0.917564
ENSMUSG00000057147.13	Dph6	459.573	-0.1862	0.647214	31.7766	37.5979	-0.242686	0.31544
ENSMUSG00000040282.13	BC052040	247.031	-0.36686	0.351155	15.9124	21.4374	-0.42998	0.424319
ENSMUSG00000027210.20	Meis2	79.9425	2.8594	3.60773e-08	10.3353	1.48718	2.79693	0.688498
ENSMUSG00000027351.14	Spred1	880.899	0.630548	0.142584	78.7994	53.0947	0.569617	0.708692
ENSMUSG00000027349.5	Fam98b	1109.62	-0.628262	0.0315616	64.2162	103.716	-0.691631	0.793693
ENSMUSG00000027347.18	Rasgrp1	32.911	-3.88924	1.26662e-06	0.309551	4.73473	-3.93503	0.547721
ENSMUSG00000040152.8	Thbs1	52.0141	-1.54333	0.00711388	1.96942	5.96536	-1.59884	0.512282
ENSMUSG00000005102.13	Eif2ak4	775.796	0.749648	0.00831793	71.8742	44.5479	0.690118	0.761036
ENSMUSG00000009549.14	Srp14	1067.02	-0.253529	0.489155	72.0609	89.2778	-0.309086	0.473701
ENSMUSG00000040093.16	Bmf	607.53	1.08985	0.000409918	61.0145	29.9314	1.02749	0.838812
ENSMUSG00000040084.9	Bub1b	4417.43	-0.317414	0.266311	290.458	377.249	-0.377191	0.611697
ENSMUSG00000074923.10	Pak6	44.0011	-5.21801	1.02689e-08	0.168996	6.61239	-5.29011	0.625352
ENSMUSG00000078137.1	Ankrd63	29.8142	3.91092	7.55173e-06	4.12453	0.290977	3.82525	0.518676
ENSMUSG00000040061.17	Plcb2	158.832	2.45046	1.3518e-10	19.8616	3.78386	2.39205	0.793079
ENSMUSG00000074918.4	Inafm2	116.189	1.02512	0.0440319	11.5742	5.88249	0.976418	0.551514
ENSMUSG00000027331.15	Knstrn	1411.3	0.212766	0.504272	111.859	100.597	0.153102	0.255364
ENSMUSG00000027332.11	Ivd	649.93	-0.287616	0.394716	43.2584	54.9954	-0.346328	0.475544
ENSMUSG00000040007.8	Bahd1	478.294	-0.407644	0.363743	30.4754	42.0174	-0.463339	0.550538
ENSMUSG00000074916.5	Chst14	132.346	2.0775	1.3461e-07	15.8257	3.90348	2.01943	0.73611
ENSMUSG00000039983.13	Ccdc32	137.48	0.951243	0.0294476	13.4078	7.19222	0.898561	0.563724
ENSMUSG00000027324.1	Rpusd2	314.159	-0.515276	0.192986	19.0361	28.4988	-0.582163	0.57774
ENSMUSG00000027326.13	Knl1	959.105	-0.51453	0.814216	57.2671	86.3717	-0.592852	0.730511
ENSMUSG00000027323.10	Rad51	1341.56	-0.691306	0.0136197	75.8147	127.43	-0.749161	0.829853
ENSMUSG00000070730.11	Rmdn3	716.965	1.50658	3.9038e-08	78.4204	28.7181	1.44927	0.90474
ENSMUSG00000046814.3	Gchfr	190.069	3.16525	4.10239e-15	25.3115	2.94207	3.10489	0.850733
ENSMUSG00000034278.3	Dnajc17	167.749	-0.309668	0.554684	11.0954	14.3042	-0.36647	0.324507
ENSMUSG00000068580.11	Zfyve19	272.906	0.51886	0.18648	23.7012	17.2963	0.454496	0.459432
ENSMUSG00000027315.13	Spint1	364.112	-2.71149	7.97837e-16	7.16998	48.6304	-2.76182	0.919623
ENSMUSG00000034216.12	Vps18	313.223	-0.18592	0.709676	21.6249	25.7108	-0.249682	0.288996
ENSMUSG00000027314.6	Dll4	35.4984	2.7694	0.00144263	4.61343	0.701574	2.71717	0.520374
ENSMUSG00000027313.3	Chac1	62.6416	0.0854415	0.925479	4.79065	4.68348	0.0326406	0.0282855
ENSMUSG00000034154.15	Ino80	901.552	-0.354101	0.298829	58.5574	77.8638	-0.411101	0.575645
ENSMUSG00000048647.9	Exd1	67.8305	-0.0745209	0.921656	4.88419	5.34173	-0.129188	0.0847121
ENSMUSG00000014077.13	Chp1	1083.32	0.466533	0.165545	92.8802	69.9158	0.409752	0.590275
ENSMUSG00000085438.1	Oip5os1	2178.11	-0.169686	0.851044	149.419	177.123	-0.245387	0.426667
ENSMUSG00000072980.3	Oip5	504.237	-0.0190487	0.975687	37.0442	38.9539	-0.0725231	0.106965
ENSMUSG00000027306.15	Nusap1	2031.56	-0.979559	0.112436	99.8256	207.17	-1.05333	0.910664
ENSMUSG00000027305.9	Ndufaf1	330.966	-0.129685	0.788396	23.3618	26.564	-0.185317	0.228235
ENSMUSG00000027304.9	Rtf1	1662.75	-0.0256481	0.946936	121.577	129.137	-0.0870358	0.164403
ENSMUSG00000034032.15	Rpap1	858.661	-0.273261	0.545382	57.4256	72.4683	-0.335655	0.492305
ENSMUSG00000027298.17	Tyro3	1106.36	-0.600127	0.0822701	64.9047	102.756	-0.662834	0.779098
ENSMUSG00000033943.15	Mga	3216.29	-0.992198	0.491998	156.413	328.822	-1.07195	0.921899
ENSMUSG00000033902.12	Mapkbp1	259.746	-0.0124696	0.982734	19.0782	20.116	-0.0764182	0.0955133
ENSMUSG00000027293.13	Ehd4	537.327	-0.45438	0.145464	33.4647	47.8205	-0.514989	0.607218
ENSMUSG00000027291.15	Vps39	458.595	0.84669	0.00428371	43.5546	25.2224	0.788118	0.738783
ENSMUSG00000033808.16	Tmem87a	1032.44	0.0542034	0.919093	77.5319	77.8187	-0.00532789	0.0264071
ENSMUSG00000062646.12	Ganc	136.463	0.120863	0.820704	10.4676	10.0769	0.0548758	0.0529947
ENSMUSG00000027288.16	Zfp106	8841.08	-0.176371	0.619708	611.499	722.314	-0.240275	0.431255
ENSMUSG00000027287.14	Snap23	1117.89	0.280326	0.541004	90.2288	77.5678	0.218131	0.355104
ENSMUSG00000027286.16	Lrrc57	240.029	0.0905309	0.84392	18.2953	17.8806	0.0330739	0.0445416
ENSMUSG00000027285.13	Haus2	833.251	-0.240303	0.639971	56.2363	69.2996	-0.301347	0.441803
ENSMUSG00000033705.17	Stard9	381.046	1.45918	4.98468e-05	41.2773	15.6778	1.39662	0.838234
ENSMUSG00000027284.16	Cdan1	649.029	0.609627	0.0731049	58.0288	39.565	0.552544	0.657395
ENSMUSG00000090100.7	Ttbk2	241.558	0.857585	0.140222	22.7645	13.2238	0.783648	0.629687
ENSMUSG00000027272.5	Ubr1	1308.27	-0.0978083	0.833449	92.9743	104.006	-0.161767	0.275378
ENSMUSG00000054484.14	Tmem62	53.2379	-1.11049	0.0534729	2.49145	5.58987	-1.16583	0.450329
ENSMUSG00000023572.16	Ccndbp1	297.474	-0.159619	0.738039	20.834	24.1458	-0.212837	0.244888
ENSMUSG00000023216.13	Epb42	60.0174	6.82152	1.16597e-08	8.76427	0.0812298	6.75348	0.688281
ENSMUSG00000074890.4	Lcmt2	134.667	0.369575	0.458708	11.2376	9.04764	0.312724	0.257315
ENSMUSG00000027259.15	Adal	372.812	-0.274603	0.515648	24.896	31.3682	-0.333393	0.392818
ENSMUSG00000050619.14	Zscan29	205.093	0.105942	0.83199	15.6428	15.2239	0.0391583	0.0497796
ENSMUSG00000027263.12	Tubgcp4	1135	0.301503	0.398008	92.5283	78.1551	0.243554	0.385557
ENSMUSG00000043909.16	Trp53bp1	3856.29	-0.943498	0.000268838	194.524	390.713	-1.00616	0.915324
ENSMUSG00000027254.13	Map1a	579.354	-1.52422	1.41771e-05	21.9859	66.2955	-1.59233	0.903547
ENSMUSG00000033526.16	Ppip5k1	185.846	-0.488662	0.305367	11.3946	16.7427	-0.555179	0.472076
ENSMUSG00000000308.14	Ckmt1	90.6904	-1.60705	0.000382485	3.28448	10.5304	-1.68082	0.633516
ENSMUSG00000033486.14	Catsper2	27.5773	0.730801	0.405472	2.5568	1.5951	0.68069	0.231053
ENSMUSG00000027248.13	Pdia3	8367.86	0.25794	0.468633	672.921	585.826	0.199966	0.368543
ENSMUSG00000074884.12	Serf2	1783.41	-0.27053	0.449794	119.611	150.158	-0.328122	0.527888
ENSMUSG00000027245.11	Hypk	87.5753	0.516899	0.374931	7.62667	5.52479	0.465134	0.30229
ENSMUSG00000048222.3	Mfap1b	167.288	-0.292648	0.548838	11.1069	14.1496	-0.349304	0.310057
ENSMUSG00000068479.5	Mfap1a	346.535	-0.286776	0.615378	22.9646	29.2408	-0.348571	0.401488
ENSMUSG00000027242.14	Wdr76	955.651	-0.0967909	0.814216	68.1911	75.9207	-0.154911	0.240734
ENSMUSG00000027238.17	Frmd5	272.015	-1.49887	1.01699e-06	10.5012	30.9141	-1.55771	0.81674
ENSMUSG00000060227.15	Casc4	710.096	-0.458943	0.392178	43.8349	63.1911	-0.52764	0.655119
ENSMUSG00000033411.16	Ctdspl2	843.43	-0.444825	0.557925	52.1151	74.7203	-0.519797	0.666426
ENSMUSG00000027236.8	Eif3j1	449.797	-0.0200202	0.975992	32.8194	34.7895	-0.0840996	0.116935
ENSMUSG00000033396.13	Spg11	728.032	0.0340214	0.939451	54.2977	55.4242	-0.029627	0.0570768
ENSMUSG00000027233.4	Patl2	46.5922	-4.8217	1.55745e-09	0.225876	6.94457	-4.94228	0.634745
ENSMUSG00000060802.8	B2m	249.168	-0.084621	0.866133	17.7878	19.7489	-0.150885	0.165667
ENSMUSG00000027229.5	Terb2	14.0069	-7.34968	0.000105776	0.5	2.14872	-2.10348	0.353623
ENSMUSG00000079966.2	Gm14058	13.2934	-3.45292	0.00463697	0.155598	1.88608	-3.5995	0.37071
ENSMUSG00000027227.7	Sord	287.17	-2.39847	7.14592e-13	6.8052	37.111	-2.44714	0.88386
ENSMUSG00000033256.14	Shf	107.491	0.0475965	0.939727	8.05491	8.14967	-0.0168725	0.0220721
ENSMUSG00000027199.14	Gatm	88.7499	-2.90056	3.48595e-10	1.56115	12.0276	-2.94567	0.720757
ENSMUSG00000074876.6	Spata5l1	39.4064	-0.239247	0.757089	2.66209	3.28758	-0.304466	0.139658
ENSMUSG00000005802.12	Slc30a4	221.759	0.205169	0.806781	17.3872	15.8044	0.137702	0.148725
ENSMUSG00000005804.14	Bloc1s6	626.047	-0.0365706	0.943207	45.6493	48.6987	-0.0932909	0.140958
ENSMUSG00000005803.14	Sqor	19.2712	-3.48464	0.000370597	0.225876	2.73232	-3.59653	0.438661
ENSMUSG00000027200.17	Sema6d	197.119	3.96675	1.25202e-22	27.4232	1.821	3.91259	0.870855
ENSMUSG00000027201.16	Myef2	3400.29	-0.987314	0.0372854	167.208	347.197	-1.05411	0.919984
ENSMUSG00000027203.15	Dut	3098.81	-1.01146	0.00248686	152.344	318.808	-1.06535	0.921393
ENSMUSG00000027204.13	Fbn1	831.427	4.19543	1.70963e-40	116.712	6.63135	4.13751	0.977386
ENSMUSG00000068394.4	Cep152	557.876	-0.524271	0.118211	33.6901	50.6918	-0.58943	0.670544
ENSMUSG00000035109.14	Shc4	100.558	-3.47552	1.49304e-14	1.22481	14.1958	-3.53483	0.763854
ENSMUSG00000091337.3	Eid1	762.971	1.93343	3.35242e-09	89.2619	24.3101	1.87649	0.934578
ENSMUSG00000035093.16	Secisbp2l	435.793	0.237803	0.724717	34.4814	30.7945	0.163145	0.217036
ENSMUSG00000027206.13	Cops2	2571.6	-0.281069	0.885218	168.948	215.949	-0.354108	0.565205
ENSMUSG00000027207.15	Galk2	354.18	0.49437	0.136892	30.5885	22.6364	0.434342	0.480782
ENSMUSG00000023330.12	Dtwd1	289.484	-0.742968	0.0705859	16.0349	27.8281	-0.795329	0.671014
ENSMUSG00000027359.16	Slc27a2	724.672	-7.71391	1.65029e-59	0.493589	110.995	-7.81297	0.977675
ENSMUSG00000027361.15	Gabpb1	1041.46	0.267332	0.416709	84.0083	72.6931	0.208713	0.336934
ENSMUSG00000027363.15	Usp8	1480.76	-0.112551	0.779739	104.806	118.327	-0.175048	0.307781
ENSMUSG00000027365.14	Trpm7	2085.11	-0.666323	0.453757	117.268	196.297	-0.743231	0.843978
ENSMUSG00000027366.12	Sppl2a	449.312	1.14394	0.0165607	45.4501	21.4905	1.08059	0.813489
ENSMUSG00000001998.15	Ap4e1	398.237	-0.00206904	0.99696	29.2978	30.6327	-0.0642802	0.088469
ENSMUSG00000001999.15	Blvra	84.4656	0.117335	0.871746	6.53255	6.22965	0.0684961	0.0553789
ENSMUSG00000034906.15	Ncaph	1431.1	0.0924563	0.814681	109.274	106.595	0.0358139	0.0782458
ENSMUSG00000074825.4	Itpripl1	215.995	0.252907	0.565684	17.3852	15.1588	0.197699	0.207825
ENSMUSG00000044145.2	1810024B03Rik	37.2453	-0.401498	0.611475	2.37769	3.252	-0.451763	0.194531
ENSMUSG00000003660.10	Snrnp200	7670.64	-0.288683	0.373764	509.244	649.734	-0.351494	0.580124
ENSMUSG00000003662.10	Ciao1	681.005	0.281026	0.417619	55.2374	47.3258	0.223018	0.323821
ENSMUSG00000034850.15	Tmem127	709.195	0.630576	0.0277846	63.6164	42.8493	0.570128	0.687053
ENSMUSG00000027367.16	Stard7	2195.29	0.246777	0.485113	176.179	154.39	0.19046	0.336789
ENSMUSG00000027368.6	Dusp2	417.818	5.47352	4.93266e-31	60.6926	1.4104	5.42734	0.949209
ENSMUSG00000058620.5	Adra2b	126.739	3.79684	4.66238e-14	17.4738	1.32192	3.72449	0.80229
ENSMUSG00000046338.4	Gpat2	57.2715	-2.58296	1.46621e-06	1.22316	7.54547	-2.62499	0.616393
ENSMUSG00000027371.10	Fahd2a	102.092	1.08652	0.0347719	10.3109	5.01845	1.03885	0.543277
ENSMUSG00000079056.12	Kcnip3	247.996	2.41042	6.112e-14	30.7856	6.04939	2.3474	0.857489
ENSMUSG00000027376.15	Prom2	43.4223	-8.97943	5.738e-08	0.5	6.69198	-3.74243	0.615888
ENSMUSG00000034800.15	Zfp661	149.353	-0.471973	0.280713	9.23624	13.3434	-0.530754	0.415577
ENSMUSG00000027374.12	Mrps5	1420.24	-0.611565	0.0228813	82.885	132.132	-0.672793	0.799473
ENSMUSG00000027377.2	Mall	22.4184	6.39605	0.000252702	3.27791	0.288391	3.50668	0.470306
ENSMUSG00000027378.16	Nphp1	284.197	0.261191	0.508342	22.8445	19.8936	0.199545	0.229102
ENSMUSG00000051319.6	Mtln	37.6524	0.343626	0.715273	3.12067	2.56261	0.284242	0.128134
ENSMUSG00000027379.13	Bub1	3072.97	-1.03337	0.12181	147.29	316.811	-1.10496	0.924427
ENSMUSG00000027381.16	Bcl2l11	562.979	-0.856637	0.00423355	29.63	55.7817	-0.912734	0.804855
ENSMUSG00000074813.14	Morrbid	30.3146	5.8226	4.65354e-06	4.39389	0.0812298	5.75735	0.542627
ENSMUSG00000014355.10	Anapc1	4576.88	0.132395	0.685049	353.593	336.1	0.0732009	0.139658
ENSMUSG00000014361.5	Mertk	73.593	-2.81907	1.06354e-07	1.33857	9.94726	-2.89361	0.683621
ENSMUSG00000014353.15	Tmem87b	457.849	-0.400979	0.291155	29.0872	40.0582	-0.461711	0.543819
ENSMUSG00000027387.11	Zc3h8	155.656	-0.486633	0.287989	9.58434	13.9532	-0.54185	0.427209
ENSMUSG00000074807.3	Gm10762	55.7036	1.01244	0.124683	5.48307	2.8325	0.952907	0.409111
ENSMUSG00000042851.17	Zc3h6	17.6617	2.34332	0.0392623	2.14993	0.453436	2.24532	0.36092
ENSMUSG00000027394.13	Ttl	282.761	0.162233	0.695187	22.0348	20.5511	0.100564	0.12286
ENSMUSG00000027395.15	Polr1b	1731.5	-0.253868	0.424655	116.615	145.023	-0.314539	0.501806
ENSMUSG00000037938.4	Chchd5	225.706	-0.0728577	0.902552	16.3179	17.8132	-0.126496	0.139585
ENSMUSG00000103009.1	Gm4430	23.6559	0.395319	0.687712	1.99622	1.56396	0.352064	0.11885
ENSMUSG00000027397.14	Slc20a1	2229.66	0.112117	0.747231	171.129	164.861	0.0538357	0.100173
ENSMUSG00000048327.6	Ckap2l	1307.2	0.0882607	0.851756	99.1252	97.4206	0.0250243	0.0612311
ENSMUSG00000037902.18	Sirpa	323.341	-0.178629	0.725467	22.5007	26.428	-0.2321	0.273896
ENSMUSG00000037885.18	Stk35	816.302	-0.504662	0.0868593	49.8222	73.7255	-0.565374	0.702334
ENSMUSG00000027401.9	Tgm3	18.2568	-1.62396	0.0956902	0.649187	2.13422	-1.717	0.332635
ENSMUSG00000027404.15	Snrpb	3473.02	-0.256728	0.479908	233.641	291.362	-0.318519	0.532982
ENSMUSG00000027405.16	Nop56	8655.27	-0.45366	0.100751	539.89	769.937	-0.512074	0.740084
ENSMUSG00000027406.13	Idh3b	1720.9	0.299852	0.327458	140.288	118.755	0.240408	0.406401
ENSMUSG00000053552.14	Ebf4	40.5917	2.43352	0.000146046	5.07505	0.974757	2.38031	0.525432
ENSMUSG00000027408.7	Cpxm1	293.255	1.57341	2.64301e-07	32.4375	11.3499	1.51498	0.817679
ENSMUSG00000037773.14	Pced1a	395.924	0.640846	0.043408	35.6468	23.812	0.582083	0.614695
ENSMUSG00000027411.17	Vps16	1407.06	0.118706	0.761361	108.315	103.899	0.0600418	0.112672
ENSMUSG00000027303.18	Ptpra	1048.02	1.39679	4.06587e-08	112.122	44.4193	1.33581	0.915794
ENSMUSG00000037740.8	Mrps26	306.061	0.503805	0.218266	26.5563	19.5029	0.445368	0.474532
ENSMUSG00000027300.10	Ubox5	330.878	0.389109	0.357901	27.7644	22.0727	0.330972	0.375443
ENSMUSG00000079043.3	Fastkd5	270.121	-0.662578	0.12974	15.4759	25.4162	-0.715724	0.623943
ENSMUSG00000037703.14	Lzts3	38.361	-0.175053	0.829586	2.66045	3.13402	-0.236344	0.111444
ENSMUSG00000068290.11	Ddrgk1	320.334	0.979078	0.00144698	31.3782	16.6004	0.918547	0.727079
ENSMUSG00000074797.11	Itpa	1445.4	-0.724607	0.0227397	80.7001	138.504	-0.77929	0.842822
ENSMUSG00000074796.10	Slc4a11	41.2306	-2.67544	1.40289e-05	0.829936	5.48523	-2.72448	0.554729
ENSMUSG00000027309.18	4930402H24Rik	369.069	1.40674	1.49601e-05	39.5384	15.5861	1.343	0.829022
ENSMUSG00000085566.1	A730017L22Rik	13.0831	1.81622	0.0897392	1.50592	0.44454	1.76026	0.276317
ENSMUSG00000080989.1	Gm14048	19.3415	-0.443217	0.715959	1.23327	1.70583	-0.467978	0.13525
ENSMUSG00000027312.14	Atrn	332.124	0.558527	0.0892274	29.2097	20.6736	0.498661	0.526299
ENSMUSG00000027318.17	Adam33	19.0652	2.98923	0.00301984	2.4931	0.333816	2.90082	0.408316
ENSMUSG00000074793.10	Hspa12b	231.175	4.95915	2.49181e-21	33.075	1.12552	4.87708	0.898454
ENSMUSG00000027327.16	1700037H04Rik	374.367	-0.254753	0.582673	25.2511	31.3924	-0.314068	0.372444
ENSMUSG00000027329.9	Spef1	33.42	2.25617	0.00172034	4.10291	0.884631	2.2135	0.477386
ENSMUSG00000068267.5	Cenpb	681.661	0.379944	0.350181	56.8411	45.6804	0.315357	0.44556
ENSMUSG00000027330.16	Cdc25b	350.782	0.375871	0.292977	29.2835	23.5005	0.3174	0.371071
ENSMUSG00000068264.11	Ap5s1	53.316	0.332186	0.648917	4.41246	3.63029	0.281497	0.152626
ENSMUSG00000037523.13	Mavs	269.14	0.273574	0.581687	21.8313	18.7674	0.218169	0.245069
ENSMUSG00000037514.17	Pank2	922.66	0.203582	0.541026	72.9399	65.9888	0.144487	0.225634
ENSMUSG00000048911.15	Rnf24	131.098	0.400283	0.371798	11.0099	8.69439	0.34064	0.27498
ENSMUSG00000082044.1	Snrpert	320.506	-0.396634	0.427516	20.3023	28.0233	-0.464988	0.493028
ENSMUSG00000027333.18	Smox	39.701	-0.697601	0.38359	2.24889	3.7855	-0.751271	0.303952
ENSMUSG00000079037.9	Prnp	361.112	1.41062	8.84564e-06	38.8145	15.1689	1.35548	0.827758
ENSMUSG00000027339.15	Rassf2	406.295	0.936666	0.0109179	39.4722	21.4924	0.877006	0.75186
ENSMUSG00000027340.15	Slc23a2	725.136	-0.931755	0.00115037	36.9003	73.2021	-0.988251	0.848349
ENSMUSG00000027341.10	Tmem230	422.059	0.300187	0.517177	34.4641	29.0449	0.246811	0.314609
ENSMUSG00000027342.14	Pcna	5428.73	-0.80874	0.0017613	291.041	531.617	-0.869165	0.895817
ENSMUSG00000087377.1	AV099323	18.2079	-0.93015	0.370165	0.9169	1.83715	-1.00263	0.238639
ENSMUSG00000058793.14	Cds2	2545.22	0.00449039	0.991308	188.349	195.621	-0.0546566	0.101004
ENSMUSG00000027346.15	Gpcpd1	287.983	0.37281	0.643095	23.7482	19.2617	0.302081	0.329817
ENSMUSG00000044991.10	Shld1	83.3862	0.206604	0.746737	6.61269	5.93983	0.154816	0.105809
ENSMUSG00000037376.14	Trmt6	1371.81	-0.531022	0.114774	82.9076	124.612	-0.587869	0.756809
ENSMUSG00000027353.14	Mcm8	498.83	-0.460761	0.235034	30.894	44.4357	-0.524393	0.604797
ENSMUSG00000027357.16	Crls1	490.912	-0.191387	0.74599	33.762	40.1675	-0.250627	0.332527
ENSMUSG00000043110.2	Lrrn4	592.033	1.66095	2.4057e-09	66.3972	21.8709	1.60211	0.904198
ENSMUSG00000027356.8	Fermt1	50.5637	-4.39203	2.18222e-10	0.337991	7.42421	-4.45718	0.645293
ENSMUSG00000027358.6	Bmp2	223.424	7.39389	6.45841e-23	32.7769	0.209747	7.28789	0.900477
ENSMUSG00000034723.11	Tmx4	509.125	2.09851	4.63972e-09	60.774	14.8023	2.03763	0.916516
ENSMUSG00000051177.16	Plcb1	19.633	-1.08846	0.238447	0.9169	2.06024	-1.16797	0.278159
ENSMUSG00000084762.1	Platr3	25.7671	-4.38576	5.56761e-06	0.182394	3.77941	-4.37303	0.506791
ENSMUSG00000039943.16	Plcb4	176.078	-1.19698	0.0244821	7.81022	18.8727	-1.27286	0.702912
ENSMUSG00000027273.13	Snap25	26.9156	-4.48756	6.11513e-06	0.168996	3.95637	-4.54912	0.517159
ENSMUSG00000027274.16	Mkks	190.463	-0.467983	0.305367	11.7879	16.9866	-0.527095	0.453327
ENSMUSG00000027281.16	Slx4ip	270.077	-0.850445	0.087832	14.1148	26.722	-0.920823	0.700672
ENSMUSG00000027276.7	Jag1	135.216	-1.85582	1.92243e-05	4.36898	16.2783	-1.89758	0.734918
ENSMUSG00000062098.11	Btbd3	497.413	-0.169051	0.666111	34.5118	40.5032	-0.230947	0.31096
ENSMUSG00000039033.11	Tasp1	181.144	-0.092968	0.872815	12.929	14.3622	-0.151667	0.146846
ENSMUSG00000045624.15	Esf1	1255.57	-0.996244	0.596424	60.7871	128.261	-1.07724	0.896973
ENSMUSG00000027384.6	Ndufaf5	183.628	0.0466375	0.932133	13.8027	13.8826	-0.00832769	0.0187486
ENSMUSG00000068205.14	Macrod2	82.6135	-2.18268	1.23288e-06	2.19694	10.4164	-2.24528	0.668485
ENSMUSG00000051379.12	Flrt3	140.508	1.46278	0.0510462	15.0394	5.74623	1.38806	0.673651
ENSMUSG00000038844.10	Kif16b	306.119	-0.202757	0.747231	20.8306	25.2447	-0.277274	0.31609
ENSMUSG00000008333.12	Snrpb2	1767.89	-0.948313	0.0298724	88.6347	178.874	-1.013	0.899827
ENSMUSG00000086171.7	Pcsk2os1	38.0683	-8.79062	1.2188e-07	0.5	5.8558	-3.54987	0.585507
ENSMUSG00000027419.9	Pcsk2	72.6172	-9.72166	1.43517e-09	0.5	11.1847	-4.48345	0.727838
ENSMUSG00000015932.8	Dstn	5278.15	-0.514746	0.154142	320.73	477.079	-0.572869	0.782386
ENSMUSG00000027422.15	Rrbp1	2362.9	0.807238	0.0142974	221.771	132.474	0.743358	0.847482
ENSMUSG00000027423.15	Snx5	6192.41	-0.514167	0.190343	375.657	559.563	-0.574885	0.783903
ENSMUSG00000027424.11	Mgme1	650.799	-0.913643	0.000953446	33.3427	65.4429	-0.972865	0.835019
ENSMUSG00000037279.13	Ovol2	23.205	-5.61726	2.08883e-05	0.0702778	3.50178	-5.63887	0.497218
ENSMUSG00000027425.18	Kat14	922.231	-0.293237	0.456422	61.3452	78.2252	-0.350683	0.510729
ENSMUSG00000037259.15	Dzank1	43.9623	-0.664777	0.310338	2.50649	4.15606	-0.729547	0.311936
ENSMUSG00000027427.13	Polr3f	893.767	0.103733	0.841812	68.1781	66.1855	0.0427919	0.0749946
ENSMUSG00000027428.9	Rbbp9	552.66	-0.316873	0.487663	36.2332	47.1081	-0.378661	0.490716
ENSMUSG00000027429.16	Sec23b	2166.98	-0.476725	0.122762	134.053	193.978	-0.533086	0.733184
ENSMUSG00000074754.4	Smim26	83.5016	-0.219636	0.754249	5.74445	6.88954	-0.262239	0.179214
ENSMUSG00000027430.12	Dtd1	256.897	-1.2749	0.000304118	11.149	27.9531	-1.32609	0.776606
ENSMUSG00000063873.10	Slc24a3	50.4089	4.94069	1.68903e-09	7.22686	0.248138	4.86416	0.642114
ENSMUSG00000001768.16	Rin2	193.484	0.931846	0.0299385	18.8312	10.235	0.879619	0.626906
ENSMUSG00000002728.14	Naa20	1438.95	-0.595505	0.0641359	84.6189	133.106	-0.653521	0.790478
ENSMUSG00000001767.5	Crnkl1	989.296	-1.13977	0.0025729	45.3818	104.602	-1.20472	0.902066
ENSMUSG00000068154.5	Insm1	14.3116	-3.20337	0.00311913	0.210834	1.98346	-3.23384	0.374684
ENSMUSG00000037110.20	Ralgapa2	544.712	-0.149466	0.716388	38.1129	44.1438	-0.211934	0.293331
ENSMUSG00000074749.10	Kiz	241.317	-0.233332	0.611529	16.3423	20.0527	-0.29519	0.309046
ENSMUSG00000027433.5	Xrn2	3009.77	0.0177639	0.969123	222.944	230.023	-0.0450964	0.10086
ENSMUSG00000074743.4	Thbd	29.3185	5.78023	1.77194e-05	4.28202	0.326781	3.71189	0.525937
ENSMUSG00000027435.8	Cd93	72.2308	8.09072	5.23566e-07	10.647	0.292839	5.18419	0.721696
ENSMUSG00000036992.10	Nxt1	653.168	-0.517201	0.137682	39.7953	59.1388	-0.571504	0.678817
ENSMUSG00000027439.9	Gzf1	1064.21	0.0823423	0.853342	80.8982	79.4426	0.0261941	0.0598223
ENSMUSG00000027438.14	Napb	91.3372	-1.14775	0.0305203	4.21831	9.65252	-1.19424	0.557872
ENSMUSG00000027447.6	Cst3	589.254	0.877016	0.00161478	56.3463	31.9718	0.817524	0.781735
ENSMUSG00000074736.10	Syndig1	44.4869	1.62411	0.0118629	4.97633	1.68078	1.56595	0.474243
ENSMUSG00000068134.13	Zfp120	171.336	-0.187824	0.891736	11.6343	13.9696	-0.263902	0.242432
ENSMUSG00000079009.8	Gm14139	73.0827	-3.25146	0.000868729	0.99211	10.1406	-3.35349	0.697096
ENSMUSG00000060336.6	Zfp937	57.5294	-1.72388	0.0377467	1.93745	6.78723	-1.80866	0.552525
ENSMUSG00000079008.2	Gm14124	111.561	-3.73713	0.0422163	1.12091	15.8758	-3.82408	0.787154
ENSMUSG00000063364.10	3300002I08Rik	22.3781	-0.839379	0.363007	1.17122	2.2138	-0.918519	0.256195
ENSMUSG00000095315.2	Gm10130	212.127	-1.21624	0.00376236	9.35304	22.8323	-1.28757	0.739217
ENSMUSG00000068130.11	Zfp442	73.1682	-1.22993	0.352269	3.1519	7.87552	-1.32115	0.534716
ENSMUSG00000082740.1	Gm14127	14.7371	-3.02169	0.003859	0.239274	2.0174	-3.07576	0.373781
ENSMUSG00000074731.3	Zfp345	175.771	-2.762	0.00194718	3.27084	23.4559	-2.84222	0.835489
ENSMUSG00000083325.3	Gm14121	51.2222	0.895981	0.215503	4.91592	2.74238	0.842034	0.36717
ENSMUSG00000033096.7	Apmap	235.196	0.930052	0.00611236	22.798	12.4471	0.873095	0.658551
ENSMUSG00000027452.11	Acss1	129.424	-1.06974	0.00689339	6.16588	13.5019	-1.13079	0.615382
ENSMUSG00000033068.16	Entpd6	342.148	-0.121192	0.789641	24.1664	27.4767	-0.18521	0.230619
ENSMUSG00000033059.7	Pygb	666.315	-0.215543	0.585375	45.5036	55.1721	-0.277961	0.39607
ENSMUSG00000032046.15	Abhd12	333.86	0.88169	0.00436865	31.9757	18.0742	0.823043	0.702261
ENSMUSG00000027454.10	Gins1	603.458	-0.329185	0.337538	39.5203	51.6712	-0.386767	0.511054
ENSMUSG00000068115.13	Ninl	623.299	0.202612	0.619961	49.1895	44.6713	0.139003	0.204501
ENSMUSG00000082809.3	Gm14150	651.477	-0.268756	0.490538	43.5943	54.8695	-0.331864	0.455206
ENSMUSG00000027455.16	Nsfl1c	2135.18	-0.312774	0.312035	140.565	182.18	-0.374127	0.583303
ENSMUSG00000032966.14	Fkbp1a	5410.28	0.594005	0.0633506	481.884	331.796	0.538387	0.757243
ENSMUSG00000027457.15	Snph	102.799	-3.00455	9.58284e-09	1.68831	14.1022	-3.06226	0.754064
ENSMUSG00000032869.15	Psmf1	443.815	-0.336893	0.344701	28.9671	38.1501	-0.397272	0.483997
ENSMUSG00000027459.16	Fam110a	103.449	-0.0318674	0.964037	7.56814	8.06119	-0.0910525	0.0746695
ENSMUSG00000032802.8	Srxn1	574.738	1.15971	2.96338e-05	58.6606	27.3356	1.10161	0.84517
ENSMUSG00000068079.5	Tcf15	34.9932	-0.0823806	0.945233	2.55022	2.75736	-0.112667	0.0544397
ENSMUSG00000081087.1	Rps15a-ps7	80.4943	-0.0678635	0.930424	5.84481	6.31649	-0.111965	0.08063
ENSMUSG00000074698.10	Csnk2a1	3321.79	-0.167683	0.693748	230.918	270.013	-0.22565	0.40846
ENSMUSG00000027465.13	Tbc1d20	602.736	0.92014	0.00117506	58.2438	32.0902	0.859972	0.797847
ENSMUSG00000027466.15	Rbck1	880.018	0.105478	0.844594	67.272	65.4118	0.0404551	0.0740553
ENSMUSG00000032715.9	Trib3	152.629	0.770557	0.128399	14.2344	8.70377	0.709672	0.511524
ENSMUSG00000081434.3	Gm14165	283.611	-0.0102608	0.984679	20.8619	21.9309	-0.0720918	0.0896612
ENSMUSG00000051817.8	Sox12	848.659	-0.151695	0.708585	59.4136	68.8159	-0.211949	0.325085
ENSMUSG00000074682.4	Zcchc3	1065.16	-0.479733	0.109597	65.7772	95.4618	-0.537336	0.701178
ENSMUSG00000000359.3	Rem1	14.5903	3.31102	0.00521067	1.95603	0.209747	3.2212	0.37295
ENSMUSG00000019188.16	H13	976.652	0.927941	0.000421734	94.5683	51.7752	0.869095	0.84517
ENSMUSG00000042814.8	Mcts2	268.984	0.119203	0.789572	20.7014	19.824	0.0624773	0.0772343
ENSMUSG00000042745.9	Id1	146.93	4.40928	1.4454e-21	20.7298	1.02204	4.34218	0.834513
ENSMUSG00000009876.13	Cox4i2	84.9881	4.96448	1.24334e-14	12.1914	0.406149	4.90772	0.747128
ENSMUSG00000007659.18	Bcl2l1	560.97	0.242831	0.562192	44.9317	39.6011	0.182195	0.256015
ENSMUSG00000027469.16	Tpx2	4555.26	0.0533664	0.886585	342.196	343.914	-0.00722413	0.0329817
ENSMUSG00000027472.14	Pdrg1	379.074	-0.381651	0.306698	24.3744	32.9833	-0.436366	0.500506
ENSMUSG00000042631.7	Xkr7	17.55	-7.67182	2.24849e-05	0.5	2.70727	-2.43684	0.408785
ENSMUSG00000027474.13	Ccm2l	23.4675	2.30082	0.00560201	2.89479	0.606999	2.25369	0.415252
ENSMUSG00000068040.10	Tm9sf4	841.635	0.0260885	0.957842	62.8512	64.2343	-0.0314041	0.0593526
ENSMUSG00000074671.6	Tspyl3	68.5073	-0.118767	0.861947	4.85575	5.47914	-0.174257	0.112456
ENSMUSG00000051413.17	Plagl2	612.319	1.07073	0.000763471	61.3702	30.4216	1.01244	0.835091
ENSMUSG00000046020.13	Pofut1	682.866	1.386	1.37434e-06	72.8893	29.1219	1.3236	0.889965
ENSMUSG00000027475.9	Kif3b	676.372	0.165949	0.643212	52.7316	49.0712	0.103791	0.158226
ENSMUSG00000073236.4	2500004C02Rik	98.8981	0.766059	0.117217	9.1944	5.62381	0.709208	0.434145
ENSMUSG00000042548.14	Asxl1	2828.66	-0.613144	0.0672735	165.583	263.437	-0.669901	0.823568
ENSMUSG00000061411.12	Nol4l	506.176	2.5639	8.31844e-14	64.1536	11.2792	2.50786	0.934109
ENSMUSG00000056941.17	Commd7	332.988	0.279669	0.488598	27.0316	23.1355	0.224537	0.265299
ENSMUSG00000027478.15	Dnmt3b	26663.2	-4.20514	3.72413e-62	202.583	3896.69	-4.26567	0.999747
ENSMUSG00000027479.14	Mapre1	4350.17	0.273933	0.438115	351.405	302.718	0.215162	0.395239
ENSMUSG00000044083.12	Efcab8	9.96836	3.52927	0.0128772	1.35197	0.124069	3.44585	0.310346
ENSMUSG00000083097.3	Gm14494	63.4861	-0.218947	0.75311	4.35723	5.25044	-0.269029	0.161043
ENSMUSG00000027487.11	Cdk5rap1	178.41	-0.634279	0.125422	10.3188	16.7233	-0.696576	0.538726
ENSMUSG00000027488.12	Snta1	75.2673	-2.5634	5.21684e-06	1.59288	9.94446	-2.64225	0.67589
ENSMUSG00000038533.15	Cbfa2t2	941.702	-0.389903	0.227265	60.2958	82.1724	-0.446598	0.619356
ENSMUSG00000027489.15	Necab3	69.6108	-2.45204	6.18202e-07	1.60299	9.05045	-2.49722	0.648905
ENSMUSG00000027490.17	E2f1	376.75	0.442427	0.307104	32.1014	24.6236	0.382594	0.443537
ENSMUSG00000000876.11	Pxmp4	124.448	1.30686	0.00137482	13.1217	5.50583	1.25293	0.629723
ENSMUSG00000059842.12	Zfp341	98.3143	-0.00357143	0.995413	7.26024	7.58106	-0.0623829	0.053356
ENSMUSG00000038467.15	Chmp4b	1406.14	0.251994	0.482705	113.017	98.8604	0.193069	0.322231
ENSMUSG00000027593.15	Raly	3911.73	-0.191481	0.586878	269.87	321.253	-0.251449	0.438697
ENSMUSG00000074656.12	Eif2s2	5358.79	-0.82963	0.151091	282.512	526.457	-0.898004	0.901272
ENSMUSG00000027597.15	Ahcy	1760.55	-0.48045	0.125629	108.412	157.999	-0.543401	0.731847
ENSMUSG00000027598.16	Itch	1415.46	-0.182246	0.739642	97.296	115.676	-0.249634	0.410375
ENSMUSG00000047459.14	Dynlrb1	802.327	-0.275794	0.437031	53.7049	67.6272	-0.332548	0.47576
ENSMUSG00000027602.9	Map1lc3a	175.693	0.634991	0.131666	15.8005	10.6044	0.575315	0.472654
ENSMUSG00000038383.16	Pigu	436.989	0.895987	0.00673366	42.0085	23.4716	0.839762	0.75056
ENSMUSG00000038375.15	Trp53inp2	373.954	0.926597	0.0170312	36.3101	19.8573	0.870703	0.73723
ENSMUSG00000038369.14	Ncoa6	849.359	0.753609	0.00700927	78.6584	48.6995	0.691695	0.77032
ENSMUSG00000027603.15	Ggt7	65.0272	-1.2233	0.0183893	2.88468	7.01245	-1.28151	0.507984
ENSMUSG00000027605.18	Acss2	347.886	2.01958	7.94844e-12	41.2237	10.5983	1.95965	0.877357
ENSMUSG00000027610.17	Gss	286.881	0.495391	0.200038	24.7655	18.3523	0.43237	0.44827
ENSMUSG00000074652.3	Myh7b	26.1726	0.355508	0.725945	2.17861	1.77091	0.298922	0.110505
ENSMUSG00000038324.13	Trpc4ap	2005.91	0.689602	0.0083618	182.821	118.204	0.629156	0.794487
ENSMUSG00000038312.10	Edem2	253.126	0.566219	0.22032	22.2992	15.7474	0.501882	0.483238
ENSMUSG00000027611.12	Procr	51.8324	3.05147	1.39202e-06	6.84704	0.864033	2.98632	0.606748
ENSMUSG00000074649.6	BC029722	145.757	0.110586	0.840527	11.1974	10.7919	0.0532254	0.0540785
ENSMUSG00000027613.15	Eif6	1595.88	-0.226901	0.568613	108.605	132.647	-0.288498	0.47269
ENSMUSG00000005882.18	Uqcc1	607.374	-0.230038	0.518738	41.3158	50.4732	-0.288823	0.400838
ENSMUSG00000038241.16	Cep250	917.615	0.713482	0.072036	84.1538	53.6269	0.65007	0.757893
ENSMUSG00000005881.13	Ergic3	914.437	0.251725	0.512416	73.4034	64.3321	0.190306	0.300087
ENSMUSG00000038180.11	Spag4	31.6737	1.09052	0.166393	3.18083	1.56561	1.02268	0.32942
ENSMUSG00000103285.1	Gm37274	22.3745	0.470129	0.672874	1.89397	1.44879	0.386563	0.125894
ENSMUSG00000089824.10	Rbm12	748.298	-0.597359	0.142553	43.8531	69.2205	-0.658523	0.742902
ENSMUSG00000027618.17	Nfs1	512.193	-0.0106694	0.983081	37.7958	39.5528	-0.0655529	0.104111
ENSMUSG00000067847.13	Romo1	167.059	0.147569	0.831887	12.9424	12.2472	0.0796487	0.0822917
ENSMUSG00000027620.16	Rbm39	5901.61	-0.514314	0.370102	356.4	532.871	-0.580291	0.789719
ENSMUSG00000038116.16	Phf20	2090.61	-0.320565	0.296476	137.075	178.631	-0.382018	0.594032
ENSMUSG00000038085.13	Cnbd2	14.146	2.09891	0.0654464	1.70007	0.415046	2.03425	0.30966
ENSMUSG00000102869.2	2900097C17Rik	1243.14	0.999169	0.000123704	122.317	63.77	0.939671	0.873636
ENSMUSG00000027624.20	Epb41l1	400.978	3.70143	2.84913e-32	54.9353	4.39811	3.64278	0.938913
ENSMUSG00000027628.10	Aar2	520.059	-0.200888	0.622051	35.7893	42.8336	-0.259217	0.351022
ENSMUSG00000061689.15	Dlgap4	540.818	0.699025	0.0555913	49.4814	31.7763	0.638936	0.693664
ENSMUSG00000067818.6	Myl9	180.15	-1.83426	2.52596e-07	5.85139	21.65	-1.88751	0.783831
ENSMUSG00000087179.8	Gm14230	254.154	0.482505	0.360758	21.8423	16.3738	0.415734	0.41825
ENSMUSG00000062175.13	Tgif2	896.159	0.0531332	0.919434	67.5767	67.7705	-0.00413102	0.0150278
ENSMUSG00000085741.8	5430405H02Rik	29.4053	0.444021	0.637596	2.52671	1.91112	0.402841	0.152735
ENSMUSG00000027637.3	Rab5if	1396.67	-0.0200447	0.965179	102.621	108.117	-0.0752623	0.143125
ENSMUSG00000027636.11	Sla2	46.8682	8.91461	6.98038e-08	6.94411	0.5	3.79579	0.625063
ENSMUSG00000027634.14	Ndrg3	767.86	1.52024	5.88883e-07	84.3094	30.5497	1.46454	0.910447
ENSMUSG00000082163.2	Gm14276	94.2268	1.05644	0.0179796	9.41205	4.70688	0.999739	0.517304
ENSMUSG00000027635.15	Dsn1	719.344	0.973254	0.000459284	70.4134	37.3369	0.915249	0.831479
ENSMUSG00000055485.6	Soga1	642.028	1.1505	0.00138436	65.3769	30.7576	1.08784	0.854093
ENSMUSG00000027639.16	Samhd1	1675.25	-0.847931	0.00271673	88.5322	165.764	-0.904857	0.879633
ENSMUSG00000027641.13	Rbl1	427.431	0.518877	0.170484	37.0328	27.0446	0.453465	0.525323
ENSMUSG00000084113.1	Gm14277	19.8345	-0.785819	0.404375	1.07085	1.93172	-0.851126	0.225381
ENSMUSG00000027642.15	Rpn2	3010.29	0.552459	0.0905555	264.741	188.027	0.493642	0.711618
ENSMUSG00000063019.5	Manbal	258.482	0.334922	0.452376	21.3475	17.6035	0.27821	0.298786
ENSMUSG00000027646.15	Src	623.635	0.655012	0.0712386	56.3701	37.34	0.594208	0.685644
ENSMUSG00000082329.1	Gm14287	58.4282	0.0405462	0.959629	4.38895	4.41871	-0.00974681	0.0148472
ENSMUSG00000087445.1	Gm14286	23.417	-0.225427	0.823312	1.60299	1.93617	-0.272438	0.0953688
ENSMUSG00000067787.10	Blcap	433.469	0.292169	0.430311	35.2973	29.9689	0.236095	0.306661
ENSMUSG00000067786.16	Nnat	21.9836	-0.914247	0.311573	1.11434	2.2138	-0.990342	0.267105
ENSMUSG00000027649.15	Ctnnbl1	1109.26	-0.272439	0.471217	74.1644	93.5297	-0.334697	0.502854
ENSMUSG00000062846.7	Gm14176	27.7566	0.225161	0.825755	2.22045	1.97176	0.171372	0.0725742
ENSMUSG00000037843.6	Vstm2l	17.9519	-6.26646	0.000344969	0.27844	2.73677	-3.29703	0.435265
ENSMUSG00000027650.12	Tti1	790.615	-0.315923	0.313601	52.0126	67.4792	-0.375582	0.53002
ENSMUSG00000027651.16	Rprd1b	926.071	0.0374491	0.933907	69.4119	70.3522	-0.0194131	0.0431327
ENSMUSG00000037820.15	Tgm2	228.213	3.6659	1.50385e-21	31.2849	2.57431	3.60321	0.884943
ENSMUSG00000016024.9	Lbp	15.2559	1.14933	0.259756	1.5494	0.731068	1.08363	0.224117
ENSMUSG00000085385.7	Snhg17	1172.51	0.146289	0.697582	91.1341	85.663	0.0893189	0.157214
ENSMUSG00000044349.16	Snhg11	1106.3	-1.62966	8.71124e-10	39.9707	128.609	-1.68598	0.943646
ENSMUSG00000027652.15	Ralgapb	1356.23	-0.161765	0.643095	94.415	110.163	-0.222552	0.366628
ENSMUSG00000086496.1	Gm14204	79.21	9.67476	1.49593e-09	11.6875	0.5	4.54689	0.736977
ENSMUSG00000037771.11	Slc32a1	56.4801	6.14368	1.31375e-09	8.21215	0.119621	6.10122	0.673723
ENSMUSG00000037761.16	Actr5	286.88	0.202358	0.649744	22.6522	20.5633	0.139581	0.164222
ENSMUSG00000037754.13	Ppp1r16b	44.333	1.69192	0.00453025	4.98784	1.61125	1.63023	0.479554
ENSMUSG00000027654.2	Fam83d	479.642	0.614847	0.0838727	42.8988	29.1959	0.555172	0.62929
ENSMUSG00000027655.14	Dhx35	495.927	-0.15429	0.718162	34.6881	40.2493	-0.214522	0.286143
ENSMUSG00000074622.4	Mafb	22.8148	3.10059	0.000399861	3.02359	0.367758	3.03943	0.4478
ENSMUSG00000070544.6	Top1	4015.82	-0.686485	0.288052	224.79	380.672	-0.759975	0.864533
ENSMUSG00000016933.17	Plcg1	2181.4	0.726503	0.0496938	201.303	126.667	0.668328	0.816559
ENSMUSG00000035877.17	Zhx3	63.8786	1.94275	8.90997e-05	7.48776	2.03074	1.88252	0.576909
ENSMUSG00000027412.12	Lpin3	120.458	-3.04455	1.33199e-10	1.89068	16.5831	-3.13273	0.783975
ENSMUSG00000050700.11	Emilin3	19.3654	-2.10629	0.0153777	0.535427	2.4191	-2.17571	0.378802
ENSMUSG00000057133.14	Chd6	1815.49	-0.441849	0.217558	113.247	161.055	-0.508086	0.711329
ENSMUSG00000053141.16	Ptprt	39.7056	-1.10445	0.083217	1.87071	4.16332	-1.15415	0.395347
ENSMUSG00000083567.3	Gm11451	16.1144	0.979157	0.40526	1.57784	0.828447	0.92947	0.208403
ENSMUSG00000016921.14	Srsf6	6112.49	-0.395135	0.274874	390.842	533.846	-0.449838	0.689184
ENSMUSG00000017858.12	Ift52	597.797	0.616629	0.0397991	53.4753	36.3048	0.558713	0.65902
ENSMUSG00000017861.11	Mybl2	982.524	-0.541592	0.212945	59.1612	89.8407	-0.602718	0.739108
ENSMUSG00000070708.5	Gtsf1l	31.6751	-8.52466	4.11274e-07	0.5	4.87824	-3.28636	0.544831
ENSMUSG00000017817.11	Jph2	22.6787	3.11537	0.000621318	2.98997	0.358862	3.05863	0.445271
ENSMUSG00000035399.12	Oser1	241.714	-0.131772	0.77023	17.0655	19.4373	-0.187745	0.205946
ENSMUSG00000017943.15	Gdap1l1	105.491	-4.91282	3.32641e-17	0.480191	15.753	-5.03587	0.79344
ENSMUSG00000048486.6	Fitm2	132.443	-0.198327	0.687713	9.11919	10.8831	-0.255118	0.216278
ENSMUSG00000017679.16	Ttpal	324.985	0.242958	0.590575	26.1065	22.9024	0.188911	0.228235
ENSMUSG00000017707.9	Serinc3	1757.75	1.5561	1.68977e-07	193.468	68.5522	1.49682	0.945307
ENSMUSG00000035268.14	Pkig	166.419	0.786594	0.0365194	15.5342	9.40486	0.72397	0.533849
ENSMUSG00000017697.3	Ada	49.4544	-0.378239	0.585948	3.15733	4.31408	-0.450348	0.225887
ENSMUSG00000035226.5	Rims4	143.102	-6.06712	9.33943e-20	0.322949	21.7394	-6.07286	0.846687
ENSMUSG00000018326.9	Ywhab	4851.65	0.509547	0.146331	421.959	307.8	0.455109	0.695398
ENSMUSG00000018322.10	Tomm34	794.354	-0.912513	0.0270335	40.9323	79.8866	-0.964714	0.850444
ENSMUSG00000018209.15	Stk4	1891.46	-0.656345	0.0196371	108.33	177.991	-0.716372	0.83119
ENSMUSG00000017009.3	Sdc4	273.016	-1.92429	5.62496e-10	8.42816	33.2508	-1.9801	0.851889
ENSMUSG00000045503.16	Sys1	223.534	0.135439	0.818741	17.3671	16.4028	0.0824136	0.0926234
ENSMUSG00000017721.15	Pigt	422.541	-0.160723	0.751435	29.5129	34.3879	-0.220553	0.284011
ENSMUSG00000017723.11	Wfdc2	101.265	-3.04661	3.23781e-09	1.64319	13.9069	-3.08124	0.751391
ENSMUSG00000017299.13	Dnttip1	417.389	0.575162	0.09704	36.89	25.8299	0.514185	0.570118
ENSMUSG00000086453.7	Gm11457	29.6152	-1.07952	0.142348	1.4072	3.09563	-1.1374	0.342316
ENSMUSG00000001403.13	Ube2c	1683.48	-0.432113	0.259993	106.21	148.883	-0.487262	0.692399
ENSMUSG00000050373.13	Snx21	116.417	1.37862	0.0149787	12.4239	5.00114	1.31279	0.627014
ENSMUSG00000017307.16	Acot8	106.103	-0.304125	0.593026	7.02096	9.03594	-0.364006	0.265227
ENSMUSG00000045822.4	Zswim3	200.461	0.14761	0.77744	15.5864	14.6541	0.0889787	0.0969583
ENSMUSG00000017764.2	Zswim1	171.347	-0.914226	0.0444528	8.83668	17.2118	-0.961823	0.62994
ENSMUSG00000017760.16	Ctsa	763.415	0.738687	0.0365657	70.4616	44.1104	0.675718	0.753558
ENSMUSG00000017754.13	Pltp	194.008	1.14433	0.00353905	19.7208	9.32247	1.08093	0.679864
ENSMUSG00000039849.6	Pcif1	387.946	0.60868	0.166726	34.5774	23.7112	0.544261	0.580341
ENSMUSG00000039834.17	Zfp335	305.475	0.394226	0.434475	25.7099	20.348	0.337442	0.373853
ENSMUSG00000085436.1	Zfp335os	41.1712	-0.267358	0.733372	2.74741	3.47228	-0.337811	0.158587
ENSMUSG00000017737.2	Mmp9	40.1116	8.68966	1.98987e-07	5.94518	0.5	3.57172	0.588866
ENSMUSG00000017740.17	Slc12a5	57.4017	1.44483	0.0139062	6.20442	2.38235	1.38091	0.495232
ENSMUSG00000039804.15	Ncoa5	1124.72	0.281074	0.406067	91.1853	78.1981	0.221668	0.356549
ENSMUSG00000017652.16	Cd40	390.669	5.13591	4.11767e-39	56.2437	1.66299	5.07984	0.944332
ENSMUSG00000053166.14	Cdh22	37.752	4.07765	1.83899e-07	5.27413	0.324919	4.02078	0.569431
ENSMUSG00000017664.16	Slc35c2	325.897	0.454741	0.195766	27.8276	21.1715	0.394397	0.433639
ENSMUSG00000017670.16	Elmo2	596.937	0.94091	0.011574	58.0941	31.5165	0.882286	0.802435
ENSMUSG00000017667.9	Zfp334	764.555	0.481825	0.121404	65.6805	49.1351	0.418711	0.567228
ENSMUSG00000039725.6	Trp53rka	270.451	0.0492344	0.926282	20.3754	20.4477	-0.00510776	0.0183152
ENSMUSG00000039671.18	Zmynd8	2634.51	-0.57551	0.0761459	156.475	242.895	-0.634404	0.803916
ENSMUSG00000027678.17	Ncoa3	1088.56	0.648112	0.0290522	98.1372	65.3226	0.587218	0.740517
ENSMUSG00000006800.14	Sulf2	1065.78	0.116138	0.795459	81.9963	78.821	0.0569789	0.107109
ENSMUSG00000039621.13	Prex1	511.396	1.931	2.49184e-06	59.9531	16.4033	1.86985	0.90958
ENSMUSG00000042854.9	Trp53rkb	90.2922	0.218108	0.704904	7.14459	6.42885	0.152289	0.109674
ENSMUSG00000074582.10	Arfgef2	1107.27	0.132024	0.747878	85.4267	81.4276	0.069169	0.123835
ENSMUSG00000002718.14	Cse1l	7169.94	-0.677622	0.161475	405.029	677.485	-0.742165	0.86381
ENSMUSG00000090397.1	Gm17096	22.1074	0.529069	0.635109	1.92923	1.38371	0.479483	0.151145
ENSMUSG00000039536.16	Stau1	995.55	1.05853	0.000108006	99.4144	49.726	0.999455	0.872444
ENSMUSG00000017999.16	Ddx27	1881.2	-0.295067	0.394717	124.614	159.706	-0.357956	0.567156
ENSMUSG00000039501.14	Znfx1	291.268	-0.124507	0.818637	20.5994	23.4274	-0.185598	0.219204
ENSMUSG00000074578.14	Zfas1	1628.05	-0.719775	0.0270912	91.0895	155.779	-0.774142	0.845351
ENSMUSG00000077565.1	Gm23201	120.374	-0.586122	0.252939	7.1533	11.0912	-0.632741	0.437035
ENSMUSG00000050556.9	Kcnb1	49.5318	-3.05224	5.3815e-06	0.762947	6.83384	-3.16304	0.611697
ENSMUSG00000017969.13	Ptgis	356.93	1.12242	0.000434126	36.1185	17.3125	1.06093	0.779279
ENSMUSG00000017929.13	B4galt5	410.676	1.49721	2.97766e-07	44.7573	16.5503	1.43527	0.853009
ENSMUSG00000039463.14	Slc9a8	439.566	-0.010401	0.981859	32.3033	33.9763	-0.0728458	0.102305
ENSMUSG00000047030.15	Spata2	296.699	-0.209542	0.658789	20.3131	24.5335	-0.272344	0.305686
ENSMUSG00000006418.17	Rnf114	1217.55	-0.550978	0.0794123	73.0762	111.419	-0.608527	0.760458
ENSMUSG00000042821.7	Snai1	45.1812	2.12376	0.000238522	5.42126	1.29968	2.06048	0.523409
ENSMUSG00000090213.1	Tmem189	487.333	-0.743795	0.0246879	26.9444	46.9986	-0.802634	0.753847
ENSMUSG00000056501.3	Cebpb	19.1045	0.425589	0.692231	1.62979	1.24794	0.385135	0.111914
ENSMUSG00000027540.13	Ptpn1	832.415	0.0992811	0.809604	63.509	61.9304	0.0363141	0.0715266
ENSMUSG00000074577.9	Ripor3	227.622	9.75434	3.4715e-10	33.5735	0.288391	6.86315	0.902789
ENSMUSG00000044641.7	Pard6b	1151.35	2.30748	9.03309e-19	141.183	29.8024	2.24406	0.964562
ENSMUSG00000051149.15	Adnp	27.4449	0.414352	0.667261	2.33257	1.79876	0.374919	0.136695
ENSMUSG00000078919.10	Dpm1	123.424	0.173376	0.775574	9.71174	8.90249	0.12552	0.108771
ENSMUSG00000074576.4	Mocs3	54.2483	-0.4213	0.510282	3.41	4.78811	-0.489685	0.252005
ENSMUSG00000074575.4	Kcng1	15.6164	-4.38926	0.00054626	0.112116	2.29223	-4.35369	0.412506
ENSMUSG00000027544.16	Nfatc2	29.5217	0.572086	0.488087	2.59346	1.83434	0.499614	0.185283
ENSMUSG00000027546.15	Atp9a	106.518	0.476278	0.394257	9.1173	6.88113	0.405961	0.29344
ENSMUSG00000027547.17	Sall4	2078.4	-0.949179	0.00131579	104.829	210.966	-1.00897	0.904523
ENSMUSG00000027551.15	Zfp64	379.382	-0.161006	0.730459	26.3967	30.8828	-0.226446	0.285745
ENSMUSG00000052368.2	Gm9873	34.5719	-0.998046	0.218266	1.72686	3.52518	-1.02954	0.348819
ENSMUSG00000052056.14	Zfp217	1381.05	0.24617	0.476525	110.693	97.3171	0.185804	0.319811
ENSMUSG00000084013.1	Gm14270	32.5052	0.247825	0.780855	2.61532	2.28778	0.193041	0.0864461
ENSMUSG00000013523.13	Bcas1	62.8099	-4.42493	6.7386e-12	0.421667	9.21852	-4.45036	0.690304
ENSMUSG00000084067.3	Gm14269	34.2444	-0.491748	0.514566	2.09823	3.08228	-0.55483	0.217759
ENSMUSG00000038567.5	Cyp24a1	16.4324	-6.13969	0.000512411	0.27844	2.49588	-3.16411	0.415396
ENSMUSG00000052033.13	Pfdn4	1111.63	-1.00126	0.000266212	54.5736	114.064	-1.06356	0.890037
ENSMUSG00000027560.4	Dok5	28.0482	2.21689	0.00659269	3.42857	0.756114	2.18093	0.443465
ENSMUSG00000067578.3	Cbln4	35.3017	-0.15852	0.865025	2.46301	2.87418	-0.222726	0.100426
ENSMUSG00000027495.4	Fam210b	658.097	3.61809	1.38969e-35	89.9927	7.63115	3.55984	0.966838
ENSMUSG00000027496.15	Aurka	1859.93	-0.178778	0.608536	128.991	152.044	-0.237222	0.408822
ENSMUSG00000027498.14	Cstf1	1230.67	-0.215201	0.536114	84.0952	101.839	-0.276198	0.443971
ENSMUSG00000074570.14	Cass4	86.2442	-3.23123	1.13455e-10	1.22481	12.0164	-3.29438	0.729391
ENSMUSG00000027502.11	Rtf2	965.329	-0.0919854	0.819805	69.0027	76.732	-0.153176	0.240734
ENSMUSG00000081344.5	Gm14303	233.256	-0.452693	0.30382	14.606	20.7403	-0.505871	0.475616
ENSMUSG00000028640.11	Tfap2c	70.3236	5.02771	1.99967e-12	10.0594	0.316023	4.99237	0.709486
ENSMUSG00000008999.7	Bmp7	126.319	3.89698	1.59474e-16	17.4905	1.23179	3.82774	0.803519
ENSMUSG00000027509.11	Rae1	1653.67	0.162495	0.649077	129.1	120.169	0.103422	0.182899
ENSMUSG00000027510.17	Rbm38	413.205	0.419729	0.37086	34.9711	27.2647	0.359129	0.435337
ENSMUSG00000038400.15	Pmepa1	148.792	4.83703	5.45719e-18	21.3363	0.778355	4.77674	0.840763
ENSMUSG00000055897.13	Ppp4r1l-ps	391.243	1.0357	0.000738182	38.8662	19.7522	0.976504	0.772162
ENSMUSG00000027519.10	Rab22a	778.578	0.587276	0.0471388	68.9385	47.9167	0.524782	0.658912
ENSMUSG00000054455.5	Vapb	1311.76	0.417099	0.157749	110.674	86.5008	0.355532	0.548154
ENSMUSG00000082519.1	Vamp7-ps	169.017	-0.793202	0.358837	9.01127	16.4437	-0.867734	0.59638
ENSMUSG00000027522.15	Stx16	1084.68	-0.0168987	0.969732	79.5789	83.8707	-0.0757818	0.138827
ENSMUSG00000039263.16	Npepl1	326.994	0.419757	0.27194	27.6521	21.5498	0.359715	0.403511
ENSMUSG00000086537.7	Gnasas1	52.7649	-1.15873	0.0538506	2.38427	5.621	-1.23728	0.460769
ENSMUSG00000027523.20	Gnas	9706.66	1.24569	3.82737e-05	1010.8	443.546	1.18834	0.942092
ENSMUSG00000016253.12	Nelfcd	1076.7	-0.334399	0.387491	70.4273	92.5388	-0.393924	0.570949
ENSMUSG00000016256.10	Ctsz	765.839	0.889629	0.0082378	73.398	41.3942	0.826311	0.812333
ENSMUSG00000016252.7	Atp5e	844.728	-0.722503	0.043673	47.1642	81.0587	-0.781276	0.807853
ENSMUSG00000016257.15	Prelid3b	858.779	-0.483916	0.128635	52.7379	77.0667	-0.547266	0.687197
ENSMUSG00000078905.8	Gm14393	10.7366	-2.99976	0.0376403	0.182394	1.45604	-2.99693	0.313959
ENSMUSG00000090093.8	Gm14399	62.9535	-1.41963	0.117247	2.47781	7.04871	-1.50829	0.533921
ENSMUSG00000078902.3	Gm14443	54.7472	-3.75869	6.51359e-07	0.537071	7.83432	-3.86662	0.651434
ENSMUSG00000078878.9	Gm14305	59.0431	-0.505817	0.648677	3.5402	5.32674	-0.589423	0.307637
ENSMUSG00000078877.11	Gm14295	122.368	-1.03374	0.283069	5.84408	12.6009	-1.10848	0.598187
ENSMUSG00000078872.9	Gm14401	27.3608	-6.88288	7.10757e-05	0.27844	4.16448	-3.9027	0.522072
ENSMUSG00000078870.9	Gm14410	83.8704	-1.07901	0.306104	3.89816	8.74845	-1.16623	0.535185
ENSMUSG00000078869.2	Gm14409	19.8198	-3.86841	0.00252298	0.42064	2.85755	-2.76412	0.431002
ENSMUSG00000078868.3	Gm14412	60.6513	-3.73589	5.75452e-05	0.595595	8.66557	-3.86289	0.673001
ENSMUSG00000078867.9	Gm14418	49.649	-1.90917	0.00433178	1.54776	6.01052	-1.95731	0.537642
ENSMUSG00000078866.10	Zfp970	119.492	-1.25257	0.171819	5.12626	12.9202	-1.33365	0.637743
ENSMUSG00000094786.1	Gm14403	64.195	-1.85765	0.00563674	2.01948	7.73694	-1.93778	0.586735
ENSMUSG00000078864.10	Gm14322	56.6932	-2.91117	2.08564e-05	0.960382	7.6941	-3.00207	0.632144
ENSMUSG00000095362.7	Gm14325	73.7581	-0.308112	0.760665	4.80684	6.26591	-0.382434	0.233618
ENSMUSG00000074529.10	Zfp972	11.5484	-2.62044	0.0250336	0.239274	1.52557	-2.67262	0.314826
ENSMUSG00000078862.10	Gm14326	104.371	-1.08292	0.237122	4.8569	10.8927	-1.16526	0.579041
ENSMUSG00000074519.11	Zfp971	103.629	-0.685645	0.508656	5.76534	9.81614	-0.76775	0.466585
ENSMUSG00000078861.8	Zfp931	97.9552	-0.947338	0.262765	4.87712	9.90017	-1.02142	0.530092
ENSMUSG00000027525.18	Phactr3	53.7445	-9.28716	1.34382e-08	0.5	8.28263	-4.05009	0.664872
ENSMUSG00000060445.11	Sycp2	25.9781	-3.69121	0.00503644	0.50596	3.70659	-2.873	0.481468
ENSMUSG00000049999.4	Ppp1r3d	16.1795	1.89109	0.0761459	1.86388	0.534666	1.8016	0.313272
ENSMUSG00000070476.10	Fam217b	102.864	0.157536	0.778882	7.98792	7.48929	0.0929914	0.0756809
ENSMUSG00000061897.5	Gm14292	125.288	-0.287539	0.630904	8.29065	10.5889	-0.352993	0.277184
ENSMUSG00000000305.12	Cdh4	210.924	0.137846	0.807815	16.3141	15.4948	0.0743359	0.0808829
ENSMUSG00000039117.16	Taf4	599.323	-0.596646	0.15603	35.4186	55.5228	-0.648571	0.713857
ENSMUSG00000039108.14	Lsm14b	1483.2	-0.729518	0.0141657	82.567	142.448	-0.786793	0.846579
ENSMUSG00000027566.15	Psma7	4342.25	-0.421906	0.133285	274.068	382.858	-0.482276	0.70992
ENSMUSG00000039086.9	Ss18l1	107.332	0.466469	0.318725	9.19276	6.93847	0.405879	0.293982
ENSMUSG00000039069.19	Mtg2	237.893	-0.309799	0.437682	15.6933	20.2735	-0.369444	0.370493
ENSMUSG00000039059.11	Hrh3	19.7722	-5.37667	0.000177316	0.0702778	2.9821	-5.40711	0.465935
ENSMUSG00000039050.8	Osbpl2	226.149	-0.623055	0.0951543	13.1584	21.1169	-0.682417	0.576259
ENSMUSG00000039041.15	Adrm1	816.952	-0.261216	0.554684	54.9109	68.6722	-0.322634	0.465646
ENSMUSG00000015647.9	Lama5	1412.02	-0.495371	0.410569	87.0691	127.501	-0.550273	0.72679
ENSMUSG00000039001.12	Rps21	5142.84	-0.494463	0.179298	316.212	463.422	-0.551435	0.7623
ENSMUSG00000038990.14	Cables2	283.121	0.858663	0.0723718	27.1059	15.4959	0.806716	0.669496
ENSMUSG00000038980.1	Rbbp8nl	25.2439	-6.72837	0.000131729	0.291838	3.85948	-3.72517	0.505274
ENSMUSG00000015627.5	Gata5	10.6632	6.78614	0.00052341	1.56609	0.5	1.64716	0.276895
ENSMUSG00000038963.15	Slco4a1	62.051	-0.941666	0.0782662	3.15075	6.27084	-0.992964	0.439744
ENSMUSG00000027569.15	Mrgbp	393.192	-0.541271	0.152086	23.7337	35.8652	-0.595647	0.624846
ENSMUSG00000049401.10	Ogfr	1124.49	0.225641	0.53039	89.4695	79.866	0.163814	0.269417
ENSMUSG00000027570.15	Col9a3	74.6529	-1.36748	0.0061125	3.08212	8.29153	-1.42772	0.556824
ENSMUSG00000038932.13	Tcfl5	488.162	-3.49421	1.39076e-28	5.82271	69.0537	-3.56796	0.952496
ENSMUSG00000038914.15	Dido1	2213.85	-0.749216	0.00711417	121.691	213.758	-0.812756	0.866448
ENSMUSG00000027573.11	Gid8	858.149	-0.895235	0.00125687	44.3763	85.8872	-0.952654	0.853912
ENSMUSG00000023393.15	Slc17a9	60.8686	-2.69484	5.96894e-07	1.20977	8.12017	-2.74678	0.637057
ENSMUSG00000038848.14	Ythdf1	2120.13	-0.429954	0.177796	133.672	187.3	-0.486654	0.701467
ENSMUSG00000027575.19	Arfgap1	710.712	0.621454	0.0472928	63.6604	43.123	0.56194	0.681526
ENSMUSG00000070461.3	9230112E08Rik	41.8211	2.03075	0.00122644	4.96622	1.27018	1.96711	0.5013
ENSMUSG00000027577.14	Chrna4	35.0484	-3.12003	1.19478e-05	0.522029	4.85319	-3.21673	0.542952
ENSMUSG00000016346.17	Kcnq2	49.6929	-6.12899	2.06847e-09	0.112116	7.53213	-6.07	0.655191
ENSMUSG00000016349.10	Eef1a2	18.4267	-1.45798	0.109202	0.731218	2.07803	-1.50684	0.31143
ENSMUSG00000016344.14	Ppdpf	242.609	-0.555521	0.23987	14.5642	22.2457	-0.611103	0.551261
ENSMUSG00000027580.17	Helz2	117.93	0.364689	0.524586	9.81868	7.95046	0.30449	0.236941
ENSMUSG00000038705.13	Gmeb2	457.52	-0.0115007	0.980166	33.696	35.3616	-0.0696093	0.102305
ENSMUSG00000027581.12	Stmn3	68.1867	-6.61476	2.98403e-11	0.0987178	10.3869	-6.71724	0.720396
ENSMUSG00000038685.18	Rtel1	1515.07	-0.749883	0.0101974	83.5337	146.33	-0.808792	0.853298
ENSMUSG00000038671.15	Arfrp1	617.788	0.293578	0.418885	50.3316	42.7313	0.236171	0.339679
ENSMUSG00000027582.16	Zgpat	417.082	-0.104005	0.841358	29.7169	33.3141	-0.164847	0.215483
ENSMUSG00000085028.2	Slc2a4rg-ps	127.22	0.0593392	0.928069	9.61796	9.59565	0.00334895	0.0109819
ENSMUSG00000027583.13	Zbtb46	278.032	1.2697	5.1344e-05	29.024	12.5522	1.2093	0.769128
ENSMUSG00000000827.18	Tpd52l2	1862.69	-0.212794	0.512345	127.51	153.853	-0.270944	0.452207
ENSMUSG00000000826.16	Dnajc5	2584.74	0.610331	0.0253528	230.767	157.516	0.550938	0.749332
ENSMUSG00000089917.7	Uckl1	194.445	0.471475	0.233645	16.7024	12.5389	0.413645	0.375912
ENSMUSG00000000823.16	Zfp512b	913.275	0.343385	0.32781	75.5425	61.995	0.285138	0.435915
ENSMUSG00000002455.14	Prpf6	2059.81	-0.106268	0.775453	146.431	164.49	-0.167776	0.303627
ENSMUSG00000038605.11	Samd10	148.563	-2.56718	3.32363e-12	3.16744	19.5719	-2.6274	0.800014
ENSMUSG00000046470.5	Sox18	128.786	6.32834	2.74184e-15	18.9186	0.243689	6.27862	0.825591
ENSMUSG00000059540.15	Tcea2	105.653	0.589437	0.251779	9.41723	6.48059	0.539178	0.364569
ENSMUSG00000002458.13	Rgs19	422.557	1.2083	9.16637e-05	43.6336	19.6443	1.15133	0.818402
ENSMUSG00000027584.17	Oprl1	19.8298	1.33596	0.190913	2.09658	0.87293	1.2641	0.290441
ENSMUSG00000027589.14	Pcmtd2	490.402	0.812436	0.106389	45.8126	27.354	0.743989	0.729463
ENSMUSG00000038628.8	Polr3k	708.419	-0.49681	0.149083	43.3348	63.744	-0.556763	0.680876
ENSMUSG00000025255.18	Zfhx4	46.2959	-0.203035	0.83199	3.13711	3.8206	-0.284366	0.141897
ENSMUSG00000040374.13	Pex2	485.858	-0.058588	0.91717	35.1194	38.0681	-0.116317	0.166173
ENSMUSG00000027499.12	Pkia	98.7899	-1.05175	0.101972	4.6898	10.2551	-1.12874	0.557619
ENSMUSG00000043542.12	Zc2hc1a	370.78	-0.303823	0.612523	24.3226	31.489	-0.372549	0.432194
ENSMUSG00000103921.1	Gm5841	37.3475	-1.07954	0.115272	1.77363	3.89294	-1.13415	0.379633
ENSMUSG00000027500.10	Stmn2	701.543	-2.25226	2.859e-16	18.021	89.1872	-2.30716	0.947764
ENSMUSG00000040289.8	Hey1	427.249	3.86003	6.07084e-24	59.2644	4.2223	3.81106	0.944404
ENSMUSG00000040269.5	Mrps28	343.562	-0.450745	0.18621	21.4493	30.5363	-0.509595	0.53999
ENSMUSG00000027506.15	Tpd52	956.653	-4.06662	1.67906e-39	7.97806	138.747	-4.12027	0.981757
ENSMUSG00000069114.8	Zbtb10	216.197	2.21718	2.42969e-05	26.081	5.87475	2.1504	0.827361
ENSMUSG00000040209.12	Zfp704	784.245	2.18189	2.99438e-15	94.9298	21.823	2.12101	0.94444
ENSMUSG00000027508.15	Pag1	171.451	3.76812	1.96436e-15	23.5336	1.78986	3.71681	0.849035
ENSMUSG00000027533.10	Fabp5	1826.78	0.772322	0.0031277	170.153	103.871	0.712047	0.826747
ENSMUSG00000049230.8	Gm9833	269.984	-1.29836	0.000818256	11.4513	29.5372	-1.36702	0.789574
ENSMUSG00000027531.16	Impa1	983.339	0.230461	0.546239	78.3945	69.5509	0.172684	0.276678
ENSMUSG00000039795.14	Zfand1	438.739	-0.633	0.0568439	25.4182	41.0095	-0.690096	0.69146
ENSMUSG00000027536.6	Chmp4c	264.219	-2.24128	1.99562e-10	6.75465	33.5903	-2.31409	0.867423
ENSMUSG00000027534.16	Snx16	187.528	-1.44702	0.00278373	7.35518	21.116	-1.5215	0.751644
ENSMUSG00000095661.1	Gm8935	32.24	-3.41805	0.00076399	0.383117	4.54113	-3.56719	0.535438
ENSMUSG00000027550.14	Lrrcc1	542.541	0.171699	0.938488	41.7455	39.0606	0.0959065	0.147027
ENSMUSG00000027552.14	E2f5	931.608	0.666534	0.0855007	84.3542	55.3012	0.609149	0.738386
ENSMUSG00000078784.8	Rbis	981.702	-0.883794	0.0699341	50.8153	97.6866	-0.9429	0.861318
ENSMUSG00000027555.8	Car13	269.665	-0.767665	0.0402221	14.7059	26.1211	-0.828818	0.669063
ENSMUSG00000027559.5	Car3	65.2109	-4.60542	9.74541e-13	0.393227	9.62631	-4.61355	0.699697
ENSMUSG00000027562.12	Car2	4785.19	1.38474	2.68555e-08	511.589	203.908	1.32707	0.948956
ENSMUSG00000047213.14	Ythdf3	1601.48	-0.049181	0.964551	114.5	125.076	-0.127454	0.227223
ENSMUSG00000100252.6	Mir124-2hg	29.5815	-6.01865	5.85193e-06	0.30688	4.48214	-3.86844	0.536703
ENSMUSG00000082896.1	Gm5844	101.123	-1.62246	0.0231514	3.59379	11.7511	-1.70922	0.659273
ENSMUSG00000039519.6	Cyp7b1	11.058	-3.44052	0.0106259	0.140556	1.55062	-3.46363	0.333394
ENSMUSG00000027599.9	Armc1	1349.7	0.152016	0.719862	104.791	98.2514	0.0929611	0.161368
ENSMUSG00000027601.13	Mtfr1	1052.14	-0.148554	0.667629	73.6506	85.1007	-0.208473	0.337439
ENSMUSG00000069094.12	Pde7a	1288.68	-0.550502	0.13194	77.0194	117.71	-0.611948	0.764071
ENSMUSG00000048106.6	4632415L05Rik	210.133	-0.213763	0.626892	14.3613	17.3532	-0.273011	0.27079
ENSMUSG00000104031.1	Gm17771	16.7178	-1.91603	0.185384	0.508631	2.02301	-1.99181	0.33697
ENSMUSG00000027615.14	Hps3	346.685	-0.808389	0.0188605	18.6535	33.9191	-0.862656	0.724911
ENSMUSG00000002428.12	Hltf	931.668	-2.7547	9.86444e-06	17.4937	124.651	-2.83299	0.973196
ENSMUSG00000019528.18	Gyg	414.842	1.46272	2.02163e-06	45.0003	16.9721	1.40677	0.849072
ENSMUSG00000039617.8	Gm7488	63.7154	-0.156457	0.849887	4.49285	5.14533	-0.195632	0.121487
ENSMUSG00000106019.1	Gm43672	32.8595	0.528319	0.510655	2.88139	2.06469	0.480843	0.191388
ENSMUSG00000027630.13	Tbl1xr1	941.88	0.241221	0.612036	75.0796	66.329	0.17878	0.28766
ENSMUSG00000057036.7	Gm7536	262.592	-0.0474647	0.936234	19.1675	20.5244	-0.0986794	0.11903
ENSMUSG00000027699.19	Ect2	1558.26	-0.985212	0.10274	76.394	159.109	-1.05848	0.904667
ENSMUSG00000027698.14	Nceh1	138.046	-0.73588	0.0931814	7.61138	13.28	-0.803026	0.531392
ENSMUSG00000039286.12	Fndc3b	388.078	3.16245	9.37234e-26	51.4783	6.00656	3.09936	0.928798
ENSMUSG00000027695.16	Pld1	33.8265	1.04638	0.127714	3.36487	1.69693	0.987625	0.333502
ENSMUSG00000027692.16	Tnik	171.722	1.94195	7.02263e-08	20.0769	5.45854	1.87895	0.770898
ENSMUSG00000050192.8	Eif5a2	561.132	-0.343236	0.652622	36.1358	48.1837	-0.415114	0.530345
ENSMUSG00000039221.10	Rpl22l1	2936.19	-0.039584	0.943909	214.044	228.514	-0.0943744	0.173434
ENSMUSG00000027684.16	Mecom	70.4651	0.963855	0.100751	6.82986	3.68483	0.890256	0.434145
ENSMUSG00000037730.13	Mynn	469.236	-0.471073	0.365909	28.8352	41.9143	-0.53961	0.607615
ENSMUSG00000027702.7	Lrrc34	31.8192	-1.77174	0.0752926	1.03395	3.79391	-1.87552	0.445199
ENSMUSG00000027706.8	Sec62	1208.05	-0.185814	0.826725	82.4329	98.8034	-0.261339	0.417275
ENSMUSG00000037661.14	Gpr160	22.2184	-3.44518	0.00011392	0.281111	3.12957	-3.47675	0.461816
ENSMUSG00000037652.15	Phc3	403.634	0.586316	0.155131	35.6188	24.823	0.520959	0.571527
ENSMUSG00000037643.14	Prkci	2041.85	0.062111	0.867014	153.85	153.703	0.0013741	0.0144137
ENSMUSG00000027660.16	Skil	2236.31	-1.1173	0.00372127	103.571	235.433	-1.1847	0.928148
ENSMUSG00000037625.7	Cldn11	122.463	10.3037	7.0831e-11	18.0574	0.5	5.17452	0.815801
ENSMUSG00000037610.15	Kcnmb2	14.4231	-0.980376	0.414821	0.706067	1.47384	-1.0617	0.215627
ENSMUSG00000027663.12	Zmat3	1406.87	-1.03302	0.00191571	68.4774	145.378	-1.08611	0.903728
ENSMUSG00000027665.13	Pik3ca	1043.49	0.388917	0.339337	87.0007	69.4952	0.324115	0.484683
ENSMUSG00000103039.1	Gm37123	19.5862	-0.842229	0.412417	1.01726	1.94507	-0.935128	0.238747
ENSMUSG00000027667.13	Zfp639	992.348	0.705582	0.0786152	90.9799	57.9195	0.651498	0.764865
ENSMUSG00000027668.13	Mfn1	846.876	0.622403	0.0357379	75.6628	51.3517	0.559171	0.698902
ENSMUSG00000027669.14	Gnb4	656.247	2.64955	3.2643e-20	83.6489	13.8603	2.59339	0.951593
ENSMUSG00000027671.14	Actl6a	3457.3	-0.675035	0.00849323	196.712	327.221	-0.734182	0.850372
ENSMUSG00000037531.8	Mrpl47	657.566	-1.00467	0.0199085	32.0981	67.459	-1.07152	0.854924
ENSMUSG00000027673.12	Ndufb5	1178.96	-0.213503	0.575844	80.8221	97.3631	-0.268625	0.42916
ENSMUSG00000056900.13	Usp13	266.006	0.602259	0.0985638	23.646	16.2815	0.538358	0.516906
ENSMUSG00000027674.16	Pex5l	28.1682	-4.06714	2.92897e-06	0.225876	4.09988	-4.18198	0.520988
ENSMUSG00000027677.17	Ttc14	1183.62	-0.500559	0.544103	71.464	106.436	-0.574692	0.734918
ENSMUSG00000027676.11	Ccdc39	45.3698	-1.15268	0.109237	2.04792	4.82486	-1.23632	0.432917
ENSMUSG00000027680.15	Fxr1	4222.84	-0.621802	0.291884	243.494	393.1	-0.69101	0.839173
ENSMUSG00000027679.13	Dnajc19	474.62	-1.14333	7.23302e-05	21.8138	50.2669	-1.20437	0.842605
ENSMUSG00000105176.1	Gm43668	35.5703	-0.86805	0.505329	1.81523	3.53688	-0.962329	0.335886
ENSMUSG00000074637.7	Sox2	546.795	-2.65825	5.76568e-15	10.9812	72.5737	-2.72441	0.947403
ENSMUSG00000037400.17	Atp11b	1205.31	-0.542748	0.296679	71.9895	109.782	-0.60879	0.759374
ENSMUSG00000027708.14	Dcun1d1	402.462	-0.405542	0.690518	25.1828	35.1736	-0.482051	0.540098
ENSMUSG00000027709.9	Mccc1	393.468	-0.341539	0.327069	25.5903	33.8517	-0.403635	0.470739
ENSMUSG00000105556.1	Gm43080	36.3832	0.629336	0.453222	3.26615	2.18711	0.578565	0.239325
ENSMUSG00000027710.14	Acad9	707.273	0.132369	0.730924	54.6886	51.9487	0.0741529	0.115454
ENSMUSG00000033883.11	Zfp267	278.974	0.52577	0.50267	24.0088	17.5847	0.449244	0.460082
ENSMUSG00000027712.13	Anxa5	496.037	3.63345	1.07907e-30	67.879	5.70388	3.57295	0.951701
ENSMUSG00000027714.11	Exosc9	854.393	-1.24789	0.00361177	37.151	92.389	-1.31432	0.904306
ENSMUSG00000027715.9	Ccna2	4266.82	-0.157553	0.678289	297.531	345.873	-0.217203	0.395167
ENSMUSG00000037325.10	Bbs7	136.95	0.162646	0.775232	10.6415	9.94069	0.0982906	0.0922621
ENSMUSG00000027716.13	Trpc3	119.075	2.97605	7.34685e-13	15.5777	2.06914	2.91238	0.76902
ENSMUSG00000037270.18	4932438A13Rik	1449.39	-0.777248	0.654385	77.4993	140.548	-0.858811	0.865039
ENSMUSG00000082878.1	Gm12583	25.4431	-0.812518	0.374912	1.34186	2.50478	-0.900454	0.271621
ENSMUSG00000051444.9	Bbs12	146.917	0.562186	0.344429	12.865	9.1134	0.497395	0.392529
ENSMUSG00000050174.15	Nudt6	24.6497	-0.038032	0.972802	1.80043	1.92447	-0.0961203	0.0396286
ENSMUSG00000027722.14	Spata5	914.923	-0.920701	0.0027161	46.7169	92.0272	-0.978116	0.863558
ENSMUSG00000037211.12	Spry1	186.019	-1.25026	0.00636746	8.17903	20.1766	-1.30268	0.719095
ENSMUSG00000100755.1	Rps23-ps1	450.637	-0.0424851	0.926997	32.8477	35.1676	-0.0984529	0.141319
ENSMUSG00000044864.16	Ankrd50	1487.93	0.169601	0.614194	116.202	107.833	0.107838	0.194242
ENSMUSG00000046743.6	Fat4	276.047	4.65175	1.58603e-33	39.1821	1.63349	4.58416	0.914602
ENSMUSG00000060798.7	Intu	271.914	0.0250098	0.958953	20.2125	20.7548	-0.0381973	0.053934
ENSMUSG00000025757.13	Hspa4l	238.602	-0.772858	0.217192	12.8613	23.1584	-0.848504	0.654974
ENSMUSG00000025758.10	Plk4	1258.47	-0.417797	0.469567	78.8884	110.653	-0.488156	0.675529
ENSMUSG00000025759.11	Mfsd8	67.4112	0.125718	0.877506	5.19538	4.94283	0.0718923	0.0507189
ENSMUSG00000037818.16	Abhd18	128.904	1.09873	0.0251638	12.9069	6.31204	1.03196	0.588614
ENSMUSG00000025762.16	Larp1b	144.138	-1.73971	0.000113024	4.958	17.0327	-1.78048	0.735279
ENSMUSG00000049940.7	Pgrmc2	1187.67	-0.102717	0.803532	84.7962	94.6167	-0.158096	0.270537
ENSMUSG00000097639.2	Platr4	24.4397	-6.7143	6.37039e-05	0.27844	3.73212	-3.74456	0.497796
ENSMUSG00000106223.1	2400006E01Rik	46.4937	-6.66506	5.82545e-08	0.30688	7.09649	-4.53136	0.637165
[truncated: 11,843 more rows]

## Sheet: 3-GO_all_DEGs
GENE ONTOLOGY TEST OF ALL DIFFERENTIALLY EXPRESSED GENES
source	term_name	term_id	adjusted_p_value	negative_log10_of_adjusted_p_value	term_size	query_size	intersection_size	intersections
GO:MF	protein binding	GO:0005515	2.17787e-42	41.662	7187	1810	1222	DNMT3B,FN1,AMOT,POU5F1,CDH1,EMB,KDR,AHNAK,VIM,F2R,CAPN6,DSP,GPC3,PDZD4,S100A10,SERPINH1,KRT8,TRH,PPIC,HMGA2,PHC1,HAND1,VLDLR,TAL1,CDH11,LRP2,EPCAM,HBB-BH1,ANXA2,UNC5C,ASB4,APCDD1,HAS2,NRP1,COL4A1,ZC3HAV1,NOTCH3,EOMES,PRKAR2B,USP28,CCND2,WLS,PLEKHA1,SLC2A3,ETS1,STX3,HOOK1,ACKR3,ABLIM1,MYZAP,KRT18,IGFBP4,PDGFRA,FBN2,LDHB,FRMD6,P4HA1,PFKP,CLDN6,TBX3,FGF3,KIRREL,PLCG2,SPARC,CBX7,GLDC,MIAT,CITED2,TAF7…
GO:MF	binding	GO:0005488	1.41523e-34	33.8492	9869	1810	1515	DNMT3B,FN1,AMOT,PEG10,PIM2,POU5F1,CDH1,L1TD1,EMB,KDR,AHNAK,VIM,F2R,MKRN1,CAPN6,DSP,GPC3,PDZD4,S100A10,SERPINH1,KRT8,TRH,PPIC,HMGA2,STARD8,PHC1,HAND1,VLDLR,TAL1,ETV5,CDH11,LRP2,EPCAM,OTX2,HBB-BH1,ANXA2,ENPP2,PEG3,UNC5C,ASB4,APCDD1,HAS2,NRP1,COL4A1,ZC3HAV1,NOTCH3,EOMES,PRKAR2B,USP28,CCND2,WLS,SNRPN,PLEKHA1,SLC2A3,ETS1,STX3,HOOK1,ESRP1,ACKR3,ABLIM1,MYZAP,KRT18,IGFBP4,PDGFRA,FBN2,LDHB,FRMD6,P4HA1,PFK…
GO:MF	molecular_function	GO:0003674	2.58352e-22	21.5878	12232	1810	1725	DNMT3B,FN1,AMOT,PEG10,PIM2,POU5F1,CDH1,L1TD1,EMB,KDR,AHNAK,VIM,F2R,MKRN1,SLC7A3,CAPN6,DSP,GPC3,PDZD4,S100A10,SERPINH1,KRT8,TRH,SLC38A4,PPIC,HMGA2,STARD8,PHC1,HAND1,VLDLR,RIAN,TAL1,ETV5,CDH11,LRP2,EPCAM,OTX2,HBB-BH1,ANXA2,ENPP2,PEG3,UNC5C,ASB4,APCDD1,HAS2,NRP1,COL4A1,ZC3HAV1,NOTCH3,EOMES,PRKAR2B,USP28,CCND2,WLS,SNRPN,PLEKHA1,SLC2A3,APLNR,SMS,ETS1,STX3,HOOK1,ESRP1,ACKR3,ABLIM1,MYZAP,KRT18,IGFBP4,GR…
GO:MF	signaling receptor binding	GO:0005102	6.57837e-14	13.1819	852	1810	197	FN1,KDR,F2R,TRH,LRP2,WLS,PDGFRA,FBN2,FGF3,PTEN,EGFL7,BMP4,WNT5A,VEGFA,SEMA6A,FGF5,CDH5,FBN1,PDGFRB,APOE,FGF10,HSP90AA1,RSPO3,TSPAN9,RELN,ITGA5,SOCS2,GJA1,BAMBI,LAMA4,APP,GRB10,GAS6,ITGA2B,DST,CXCL12,IL6ST,SMAD6,CCDC88C,MMP14,ANXA5,UCHL1,SLC9A3R1,MAGI3,ADD1,TACC1,SMAD7,FERMT3,GNA12,PPP1R9B,ITGA9,ITGB1,KCTD10,IGF2,GNAS,FGF4,JAK1,PITPNM2,TUBB3,CMTM3,LY6E,ITGA6,STAT3,MARCHF8,IRS4,BEX1,LRPAP1,SMARCD1,…
GO:MF	identical protein binding	GO:0042802	1.35242e-12	11.8689	1703	1810	331	FN1,CDH1,KDR,AHNAK,VIM,S100A10,HAND1,ANXA2,APCDD1,HAS2,ZC3HAV1,NOTCH3,WLS,ETS1,HOOK1,PDGFRA,LDHB,P4HA1,PFKP,CLDN6,GLDC,PTEN,TPD52,FZD4,BMP4,LMO2,GPX3,TEK,VEGFA,SEMA6A,NRP2,ABCB10,COL1A1,FBN1,APOE,FOXO4,FGFR2,HSP90AA1,PRDM6,RAB11FIP4,MTCL1,SHMT2,CTBP2,CRMP1,MIXL1,PITX2,PECAM1,MYRF,NR6A1,MAGED1,ARID3A,STAT5B,APP,TDH,GRB10,UBASH3B,IGF2R,PML,ITGA2B,PRPS2,DST,SYT11,ANXA6,IL6ST,KCNK1,PRTG,EZR,BCAT1,ATF…
GO:MF	cell adhesion molecule binding	GO:0050839	3.2423e-12	11.4891	197	1810	68	FN1,CDH1,EMB,KDR,DSP,CDH11,EPCAM,KIRREL,PROM1,CDH5,FBN1,ITGA5,APP,NDRG1,TJP2,ITGA2B,DST,CXCL12,PRTG,EZR,MMP14,IGSF9,NECTIN1,CTNNAL1,FERMT3,PTPRB,ITGA9,ITGB1,IGF2,ITGA6,CTNNA1,CDH2,TLN1,SYK,MFGE8,ILK,FBLN1,LCP1,CADM1,CLDN7,NFASC,DMD,ITGB3,BSG,ACTN1,CXADR,EMILIN1,CD151,ESAM,LAMB2,THY1,ICAM2,P4HB,F11R,PXN,EMP2,CD81,CD47,DSG2,CD9,POSTN,IGF1,FERMT2,CTNND1,S1PR2,CNTN2,NUMB,FRMD5
GO:MF	molecular transducer activity	GO:0060089	2.70424e-10	9.56795	397	1810	104	AMOT,KDR,F2R,VLDLR,UNC5C,NRP1,NOTCH3,APLNR,ACKR3,PDGFRA,FLT1,FZD4,ADGRA2,TEK,PLXND1,SEMA6A,NRP2,PDGFRB,GRIK3,EPHA1,FGFR2,CXCR4,PECAM1,NR6A1,FZD10,COLEC12,IGF2R,RECK,PLXNB1,UNC5B,IL6ST,PRTG,SCARB1,NECTIN1,TIE1,ITGB1,CD40,F2RL1,PLXNA2,STAT3,ROR1,ITGB5,ACVR1B,SEMA4D,TNFRSF19,RARG,CALCRL,CD44,TGFBR3,IL17RD,FZD7,LIFR,BSG,LGR5,KIT,PLXNA4,LGR4,IFNAR1,TNFRSF1A,FGFR3,ADGRG1,LPAR2,DDR1,ADGRV1,FLT4,CELSR3,L…
GO:MF	calcium ion binding	GO:0005509	2.70424e-10	9.56795	418	1810	108	CDH1,S100A10,VLDLR,CDH11,LRP2,ANXA2,ENPP2,NOTCH3,FBN2,SPARC,TPD52,EGFL7,FSTL1,NID1,CRB2,CAPN2,ENPP3,CDH5,FBN1,RAB11FIP4,FAT1,FBLN2,LOXL2,PLS3,PCDH7,GAS6,ASPH,RCN1,DST,SYT11,IQGAP1,GPD2,ANXA6,LRP1,PRRG4,ANXA5,PCDH1,RASGRP2,PLCH1,SCUBE2,MAN1C1,PADI3,PITPNM2,TBC1D9B,PCDH18,GALNT3,CDH2,PCDHGC3,NUCB1,SLC25A24,GNPTAB,SPOCK2,FBLN1,ESYT1,PLA2G1B,LCP1,CAPNS1,SELENON,FAT4,PROS1,EFHD2,TUBB4A,RASGRP3,ACTN1,N…
GO:MF	signaling receptor activity	GO:0038023	2.70424e-10	9.56795	397	1810	104	AMOT,KDR,F2R,VLDLR,UNC5C,NRP1,NOTCH3,APLNR,ACKR3,PDGFRA,FLT1,FZD4,ADGRA2,TEK,PLXND1,SEMA6A,NRP2,PDGFRB,GRIK3,EPHA1,FGFR2,CXCR4,PECAM1,NR6A1,FZD10,COLEC12,IGF2R,RECK,PLXNB1,UNC5B,IL6ST,PRTG,SCARB1,NECTIN1,TIE1,ITGB1,CD40,F2RL1,PLXNA2,STAT3,ROR1,ITGB5,ACVR1B,SEMA4D,TNFRSF19,RARG,CALCRL,CD44,TGFBR3,IL17RD,FZD7,LIFR,BSG,LGR5,KIT,PLXNA4,LGR4,IFNAR1,TNFRSF1A,FGFR3,ADGRG1,LPAR2,DDR1,ADGRV1,FLT4,CELSR3,L…
GO:MF	protein-containing complex binding	GO:0044877	1.08211e-09	8.96573	1185	1810	236	FN1,POU5F1,KDR,VIM,F2R,SERPINH1,KRT8,HMGA2,VLDLR,LRP2,EPCAM,HBB-BH1,ABLIM1,PDGFRA,PFKP,SPARC,TAF7,CDKN1C,PTEN,FZD4,SALL2,NID1,CRB2,CAPN2,CDH5,FBN1,CCNE1,APOE,CTBP2,ITGA5,PITX2,INA,NASP,MYC,APP,GRB10,PLS3,COLEC12,MACROH2A1,IGF2R,ITGA2B,DST,IQGAP1,ANXA6,CXCL12,LRP1,EZR,HES1,LIN28A,PAK1,MSH6,SCARB1,MMP14,GNB4,NECTIN1,NFYB,CTNNAL1,SLC9A3R1,ADD1,TPM1,SMAD7,FERMT3,GNA12,PPP1R9B,ITGA9,TPM4,ITGB1,CAMSAP3…
GO:MF	enzyme binding	GO:0019899	1.6852e-09	8.77335	1869	1810	341	DNMT3B,FN1,POU5F1,CDH1,VIM,DSP,HMGA2,HAND1,TAL1,ANXA2,UNC5C,ASB4,NRP1,ZC3HAV1,NOTCH3,PRKAR2B,CCND2,SLC2A3,ETS1,LDHB,PLCG2,GLDC,CITED2,TAF7,TUBA4A,PTEN,FZD4,CAPN2,GATA4,COL1A1,SLC27A2,CDH5,SLC25A4,CCNE1,PDGFRB,APOE,EPHA1,FOXO4,HSP90AA1,RRAGB,RAB11FIP4,RRAGD,CXCR4,CTBP2,HDAC7,HLTF,PTPN3,GJA1,PECAM1,MYC,KALRN,APP,NDRG1,GAS6,RND2,EGLN1,UBASH3B,PARD6B,GYS1,KDM4C,TJP2,MACROH2A1,IGF2R,PML,SH3PXD2A,SYT11…
GO:MF	integrin binding	GO:0005178	4.19762e-09	8.377	97	1810	39	FN1,KDR,FBN1,ITGA5,APP,ITGA2B,DST,CXCL12,MMP14,FERMT3,ITGA9,ITGB1,IGF2,ITGA6,TLN1,SYK,MFGE8,ILK,FBLN1,LCP1,DMD,ITGB3,ACTN1,CXADR,EMILIN1,CD151,LAMB2,THY1,ICAM2,P4HB,F11R,PXN,EMP2,CD81,CD9,IGF1,FERMT2,S1PR2,FRMD5
GO:MF	transmembrane signaling receptor activity	GO:0004888	1.2739e-08	7.89487	295	1810	80	KDR,F2R,VLDLR,UNC5C,NRP1,APLNR,ACKR3,PDGFRA,FLT1,FZD4,ADGRA2,TEK,PLXND1,SEMA6A,NRP2,PDGFRB,GRIK3,EPHA1,FGFR2,CXCR4,PECAM1,FZD10,PLXNB1,UNC5B,IL6ST,TIE1,F2RL1,PLXNA2,ROR1,ACVR1B,SEMA4D,CALCRL,CD44,TGFBR3,IL17RD,FZD7,LIFR,LGR5,KIT,PLXNA4,LGR4,IFNAR1,TNFRSF1A,FGFR3,ADGRG1,LPAR2,DDR1,ADGRV1,FLT4,CELSR3,LPAR6,MET,GPRC5C,ERBB3,GABRB3,FZD5,CELSR2,PKD1,INSR,IFNGR2,ACVRL1,SORL1,GABRA3,ROBO1,EPHB1,RAMP2,PL…
GO:MF	cytoskeletal protein binding	GO:0008092	1.99434e-08	7.7002	800	1810	168	CDH1,CAPN6,ANXA2,UNC5C,HOOK1,ABLIM1,KIRREL,PROM1,MAP7D3,CAPN2,CSRP1,APOE,HSP90AA1,MTCL1,KIF21B,KIF21A,CXCR4,PTPN3,CRMP1,GJA1,PLS3,NDRG1,DLG5,PARVB,DST,SYT11,IQGAP1,ANXA6,EZR,CNN2,PAK1,CCDC88C,EPB41L3,CTNNAL1,SLC9A3R1,TERF1,CALD1,DAAM1,ADD1,TPM1,STMN2,PPP1R9B,TPM4,ITGB1,PSRC1,ALMS1,CAMSAP3,GNAS,BEX4,CSRP2,EPB41L1,TRIM2,SYNE2,SMTNL2,SHROOM2,CTNNA1,FLNC,PDLIM3,PARVA,SPTBN2,PPP1R18,TLN1,EPB41,FLNB,GT…
GO:MF	kinase binding	GO:0019900	8.30371e-08	7.08073	718	1810	152	CDH1,VIM,DSP,UNC5C,NRP1,PRKAR2B,CCND2,SLC2A3,LDHB,PLCG2,TUBA4A,PTEN,GATA4,CDH5,CCNE1,PDGFRB,EPHA1,HSP90AA1,CTBP2,HDAC7,GJA1,GAS6,RND2,PARD6B,GYS1,TJP2,MACROH2A1,IQGAP1,CCND3,EZR,HES1,TGIF1,ANXA5,KSR1,GRB7,ATP2B4,TIAM1,DUSP2,GATA6,PPP1R9B,ITGB1,PITPNM2,STAT3,NAP1L1,SKAP1,ADAM10,CDH2,MAPKAPK2,AKT1,WWC1,SYK,ILK,USF1,FRS2,ATF7,PRDX3,CCNY,MAPKAPK3,SMAD1,AKT3,INKA1,MSH2,MAPK8IP2,RHOB,JAKMIP2,MAPK8IP3,P…
GO:MF	protein kinase binding	GO:0019901	3.36997e-07	6.47237	648	1810	138	CDH1,VIM,DSP,UNC5C,NRP1,PRKAR2B,CCND2,PLCG2,TUBA4A,PTEN,GATA4,CDH5,CCNE1,PDGFRB,EPHA1,HSP90AA1,CTBP2,HDAC7,GJA1,GAS6,RND2,PARD6B,GYS1,TJP2,MACROH2A1,IQGAP1,CCND3,EZR,HES1,TGIF1,ANXA5,KSR1,GRB7,ATP2B4,DUSP2,GATA6,ITGB1,PITPNM2,STAT3,SKAP1,ADAM10,CDH2,MAPKAPK2,AKT1,SYK,ILK,USF1,FRS2,ATF7,PRDX3,CCNY,MAPKAPK3,SMAD1,AKT3,INKA1,MSH2,MAPK8IP2,RHOB,MAPK8IP3,PPP1R15A,ITGB3,MAPK4,SH2B3,PJA2,CDK12,PRMT1,ADC…
GO:MF	actin binding	GO:0003779	1.88131e-06	5.72554	344	1810	83	HOOK1,ABLIM1,CXCR4,PLS3,PARVB,DST,IQGAP1,ANXA6,EZR,CNN2,EPB41L3,CTNNAL1,CALD1,DAAM1,ADD1,TPM1,PPP1R9B,TPM4,ITGB1,CAMSAP3,EPB41L1,SYNE2,SHROOM2,CTNNA1,FLNC,PDLIM3,PARVA,SPTBN2,PPP1R18,TLN1,EPB41,FLNB,LCP1,FMNL3,MYO1C,DAAM2,SPTBN1,DMD,CAP2,MAP1A,ACTN1,SPTA1,MICAL1,UACA,MYO18A,SHROOM3,PRKCE,ADD3,ABL1,HDAC6,MAP2,MYO10,P4HB,SVIL,INF2,TMOD3,ITPRID2,PDLIM5,LRRK2,WASF3,EPS8,COTL1,ABI3,HOMER2,BIN1,TMOD2,C…
GO:MF	protein domain specific binding	GO:0019904	1.53198e-05	4.81475	670	1810	135	FN1,POU5F1,VIM,HMGA2,LRP2,PRKAR2B,PLEKHA1,CITED2,PTEN,FZD4,PLXND1,WNT5A,HSP90AA1,UTF1,KIF21A,GJA1,APP,TJP2,IQGAP1,EZR,HES1,PRRG4,CCDC88C,ATP2B4,IKZF1,SLC9A3R1,GATA2,TERF1,TACC1,TPM1,HHEX,ITGB1,CD40,DAB1,ARHGAP29,GNAS,DLC1,SSX2IP,RFC1,PLEKHA2,SHROOM2,AFAP1L1,SKAP1,ADAM10,JUN,SKIL,TLN1,SYK,TMEM88,ILK,TBL1X,SHISA5,WNT3,ETS2,HMGB2,L1CAM,DTX1,STRN,CADM1,MYB,CLDN7,FZD7,NFASC,HOMER3,DMD,OGT,GATA1,ACTN1,…
GO:MF	ion binding	GO:0043167	2.17976e-05	4.66159	4420	1810	676	DNMT3B,FN1,PEG10,PIM2,CDH1,KDR,MKRN1,S100A10,PHC1,VLDLR,CDH11,LRP2,HBB-BH1,ANXA2,ENPP2,PEG3,NRP1,ZC3HAV1,NOTCH3,PRKAR2B,PLEKHA1,STX3,ABLIM1,PDGFRA,FBN2,P4HA1,PFKP,SPARC,GLDC,PKDCC,ACSL4,ADAMTS9,HSPA12A,NUDT4,FLT1,TUBA4A,CYP26A1,TPD52,EGFL7,FSTL1,LMO2,SALL2,SEPTIN8,SLC6A6,NID1,TEK,ZSCAN10,MORC4,ZIC2,CRB2,CAPN2,GATA4,NRP2,ABCB10,ENPP3,COL1A1,SLC27A2,CDH5,FBN1,CSRP1,PDGFRB,APOE,EPHA1,FGFR2,HSP90AA1,…
GO:MF	beta-catenin binding	GO:0008013	2.17976e-05	4.66159	86	1810	30	CDH1,SALL1,CDH5,FOXO4,GJA1,DLG5,SLC9A3R1,SMAD7,SHROOM2,CTNNA1,CDH2,KDM6B,TBL1X,FOXO1,CXADR,MED12,LEF1,HDAC6,AMER1,SMAD3,TCF7L1,BCL9L,PXN,PTPRU,CTNND1,AXIN2,CALCOCO1,NUMB,PTPRK,AR
GO:MF	actin filament binding	GO:0051015	5.84129e-05	4.23349	173	1810	47	ABLIM1,PLS3,IQGAP1,ANXA6,EZR,CTNNAL1,ADD1,TPM1,PPP1R9B,TPM4,CAMSAP3,SYNE2,SHROOM2,CTNNA1,FLNC,SPTBN2,TLN1,FLNB,LCP1,FMNL3,MYO1C,SPTBN1,DMD,ACTN1,SPTA1,MICAL1,MYO18A,SHROOM3,ADD3,ABL1,MYO10,SVIL,ITPRID2,COTL1,ABI3,BIN1,CORO1A,SPTAN1,MYO5C,ADSSL1,AIF1L,FERMT2,ACTR3B,ABITRAM,FGD4,MYH6,FHOD3
GO:MF	DNA-binding transcription factor binding	GO:0140297	8.63424e-05	4.06378	441	1810	94	POU5F1,HMGA2,HAND1,TAL1,LRP2,EOMES,ETS1,TBX3,CITED2,TAF7,TBX20,LMO2,GATA4,TLE4,FOXO4,CTBP2,HDAC7,MIXL1,PITX2,ZFP516,MYC,STAT5B,KDM4C,ZFPM1,HES1,NFYB,GATA2,ADD1,TACC1,HHEX,GATA6,TXLNG,HEY1,PBX2,RBFOX2,STAT3,SUB1,ZFP703,JUN,ZBTB8A,BEX1,HAND2,DNMT3A,TBL1X,USF1,RARG,ETS2,FKBP4,HMGB2,TRP53BP1,STRN,KPNA2,DCAF13,EXOSC9,EPAS1,GATA1,SRI,MED12,CGGBP1,PKN1,FOXH1,PCNA,LEF1,TGFB1I1,LYAR,HES6,FOXP1,SMAD3,HIPK2…
GO:MF	molecular function regulator activity	GO:0098772	9.04474e-05	4.0436	1264	1810	223	FN1,GPC3,SERPINH1,TRH,STARD8,TAL1,ANXA2,NRP1,PRKAR2B,CCND2,FBN2,FGF3,CITED2,RGS5,CDKN1C,PTEN,BMP4,CRB2,WNT5A,VEGFA,SEMA6A,FGF5,FBN1,CCNE1,APOE,FGF10,HSP90AA1,SOCS2,PTPN3,ARAP3,CCNG1,KALRN,APP,MCF2,GAS6,MACROH2A1,SH3PXD2A,IQGAP1,RECK,CCND3,FGD5,CCNG2,CXCL12,PAK1,SMAD6,CCDC88C,CCNI,ATP2B4,SLC9A3R1,TIAM1,RASA3,SMAD7,ARHGAP32,RASGRP2,GNA12,PPP1R9B,IGF2,ARHGAP29,F2RL1,GNAS,FGF4,DLC1,TBC1D9B,CMTM3,CACN…
GO:MF	transcription factor binding	GO:0008134	0.000118454	3.92645	548	1810	111	POU5F1,HMGA2,HAND1,TAL1,LRP2,EOMES,ETS1,TBX3,CITED2,TAF7,TBX20,LMO2,GATA4,TLE4,FOXO4,UTF1,CTBP2,HDAC7,MIXL1,PITX2,ZFP516,JARID2,MYC,STAT5B,USP11,KDM4C,ZFPM1,HES1,NFYB,GATA2,ADD1,TACC1,HHEX,GATA6,TXLNG,HEY1,PBX2,RBFOX2,STAT3,SUB1,ZFP703,JUN,ZBTB8A,VGLL4,BEX1,HAND2,DNMT3A,TBL1X,USF1,ATF7,RARG,ETS2,NANOG,FKBP4,HMGB2,TRP53BP1,STRN,FOXO1,KPNA2,DCAF13,PPP1R13B,SALL4,EXOSC9,EPAS1,NFATC1,GATA1,POLR1E,SRI…
GO:MF	transmembrane receptor protein tyrosine kinase activity	GO:0004714	0.00023745	3.62443	43	1810	18	KDR,NRP1,PDGFRA,FLT1,TEK,NRP2,PDGFRB,EPHA1,FGFR2,TIE1,ROR1,KIT,FGFR3,DDR1,FLT4,MET,INSR,EPHB1
GO:MF	extracellular matrix structural constituent	GO:0005201	0.000241369	3.61732	82	1810	27	FN1,COL4A1,FBN2,HAPLN1,SPARC,COL4A2,NID1,COL1A1,FBN1,RELN,LAMA4,FBLN2,TNC,COL5A1,MFGE8,VWA5A,SPOCK2,FBLN1,EMILIN1,LAMB2,COL4A5,BMPER,COL4A6,EFEMP2,COL23A1,MMRN2,POSTN
GO:MF	transmembrane receptor protein kinase activity	GO:0019199	0.000281306	3.55082	56	1810	21	KDR,NRP1,PDGFRA,FLT1,TEK,NRP2,PDGFRB,EPHA1,FGFR2,TIE1,ROR1,ACVR1B,TGFBR3,KIT,FGFR3,DDR1,FLT4,MET,INSR,ACVRL1,EPHB1
GO:MF	vascular endothelial growth factor receptor activity	GO:0005021	0.000372234	3.42918	6	1810	6	KDR,NRP1,PDGFRA,FLT1,NRP2,FLT4
GO:MF	protein tyrosine kinase activity	GO:0004713	0.000447759	3.34896	109	1810	32	KDR,NRP1,PDGFRA,PKDCC,FLT1,TEK,NRP2,PDGFRB,EPHA1,FGFR2,TIE1,JAK1,ROR1,SYK,HIPK3,KIT,ABL1,FGFR3,DDR1,JAK2,FLT4,RIPK2,HIPK2,MET,ERBB3,INSR,MELK,DSTYK,TNK1,EPHB1,TTBK1,DYRK2
GO:MF	growth factor binding	GO:0019838	0.000528932	3.2766	105	1810	31	KDR,LRP2,NRP1,COL4A1,IGFBP4,PDGFRA,FLT1,TEK,VEGFA,COL1A1,PDGFRB,FGFR2,IGF2R,IL6ST,COL5A1,IGFBP2,ITGA6,ACVR1B,TGFBR3,LIFR,ITGB3,FGFR3,FLT4,ERBB3,INSR,ACVRL1,VASN,GPC1,SHC1,IL11RA1,FURIN
GO:MF	semaphorin receptor activity	GO:0017154	0.000657314	3.18223	11	1810	8	NRP1,PLXND1,NRP2,PLXNB1,PLXNA2,PLXNA4,MET,PLXNC1
GO:MF	signaling adaptor activity	GO:0035591	0.00126787	2.89693	66	1810	22	SOCS2,GRB10,IQGAP1,KSR1,GNB4,STAT3,FRS2,SAV1,LDLRAP1,MAPK8IP2,MAPK8IP3,SH2B3,GAB1,SHB,GAB2,LRRK2,PXN,EPS8,HOMER2,SHANK3,SHC1,MAPK8IP1
GO:MF	DNA-binding transcription activator activity, RNA polymerase II-specific	GO:0001228	0.00130682	2.88378	352	1810	74	POU5F1,HAND1,ETV5,OTX2,ETS1,TBX3,TBX20,SALL2,GATA4,FOXO4,MSX1,MIXL1,PITX2,NR6A1,RUNX1,MYC,STAT5B,TEAD1,FLI1,RREB1,TFE3,ATF6,CREB3L2,GRHL2,FOXF1,NFYB,GATA2,HHEX,SOX2,PBX2,STAT3,JUN,HAND2,ZEB2,KLF6,ELK3,ZFP770,NANOG,ETV4,ETV1,ERG,SMAD1,ZFP395,FOXO1,MYB,ZIC3,EPAS1,GATA1,TFDP2,FOXH1,LEF1,NFKB1,FOSL2,HSF2,TEAD4,SMAD3,STAT6,SOX4,ETV6,ARNT2,ZBTB7B,ETV2,MYCN,PLAGL2,CSRNP1,NDN,SOX18,HOXB2,SIX4,SIX2,GFI1B,…
GO:MF	protein dimerization activity	GO:0046983	0.00130682	2.88378	760	1810	139	S100A10,HAND1,TAL1,HOOK1,PDGFRA,GLDC,TAF7,TPD52,FZD4,ABCB10,APOE,FGFR2,HSP90AA1,RAB11FIP4,MTCL1,RRAGD,SHMT2,MIXL1,PITX2,PECAM1,NR6A1,MYC,STAT5B,APP,MACROH2A1,PML,PRPS2,DST,TFE3,ATF6,HES1,TCFL5,NECTIN1,NFYB,TERF1,ADD1,TPM1,HHEX,TPM4,ITGB1,HEY1,RBPMS2,APPL2,PRPS1,ECE1,MACROH2A2,STAT3,SH3GLB1,LHPP,BST2,ADAM10,AKT1,HAND2,IDE,SSBP1,BNIP3L,USF1,TGFB2,KLHL7,GLIPR2,MME,MSH2,CADM1,ABCG1,LRRFIP1,ABTB2,MAPK…
GO:MF	SMAD binding	GO:0046332	0.00138038	2.86	76	1810	24	HMGA2,CITED2,GATA4,PML,TGIF1,SMAD6,SMAD7,JUN,ACVR1B,SKIL,ZEB2,SMAD1,SAV1,TGFBR3,BMP2,FOXH1,TGFB1I1,SMAD3,HIPK2,ACVRL1,PMEPA1,FERMT2,SMURF1,AXIN2
GO:MF	molecular function activator activity	GO:0140677	0.00144437	2.84032	795	1810	144	FN1,TRH,STARD8,TAL1,NRP1,FBN2,FGF3,CITED2,RGS5,BMP4,WNT5A,VEGFA,SEMA6A,FGF5,FBN1,APOE,FGF10,ARAP3,KALRN,APP,MCF2,GAS6,SH3PXD2A,IQGAP1,FGD5,CXCL12,CCDC88C,TIAM1,RASA3,ARHGAP32,RASGRP2,IGF2,ARHGAP29,F2RL1,GNAS,FGF4,DLC1,TBC1D9B,CMTM3,MMP25,RGL1,FGD1,TRIO,CTSC,JUN,AKT1,NUCB1,LRPAP1,DENND5A,SYK,SEMA4D,NET1,FBLN1,MOB3A,WNT3,TGFB2,ARHGAP28,SEMA3F,CCNY,HMGB2,NSMAF,MAPK8IP2,RASAL2,RPS27L,PREX1,BMP5,SFRP2…
GO:MF	RNA polymerase II-specific DNA-binding transcription factor binding	GO:0061629	0.00144924	2.83886	318	1810	68	POU5F1,HMGA2,HAND1,TAL1,LRP2,EOMES,ETS1,TBX3,CITED2,TAF7,TBX20,LMO2,GATA4,CTBP2,MIXL1,PITX2,STAT5B,KDM4C,ZFPM1,HES1,GATA2,ADD1,TACC1,GATA6,HEY1,STAT3,JUN,ZBTB8A,BEX1,HAND2,DNMT3A,RARG,ETS2,FKBP4,TRP53BP1,STRN,DCAF13,EXOSC9,EPAS1,GATA1,MED12,PKN1,FOXH1,PCNA,LEF1,TGFB1I1,HES6,FOXP1,SMAD3,HIPK2,ARNT2,PIK3R1,PROX1,UHRF2,HDAC1,NIF3L1,KEAP1,TRERF1,HEY2,SMARCD3,T,TAF4B,NRIP1,BHLHE41,GFI1B,DTX3L,TRP73,AR
GO:MF	signaling receptor regulator activity	GO:0030545	0.0016074	2.79388	181	1810	44	TRH,TAL1,FBN2,FGF3,BMP4,WNT5A,VEGFA,SEMA6A,FGF5,FBN1,FGF10,APP,GAS6,CXCL12,IGF2,FGF4,CMTM3,LY6E,LRPAP1,SEMA4D,DUT,WNT3,TGFB2,SEMA3F,HMGB2,BMP5,PCSK9,SFRP2,BMP2,PRKCE,VEGFC,HDGFL3,APLN,DKK1,BMP1,SEMA6D,FST,TGFB1,CALCA,GDF3,FLT3L,IGF1,WNT2,BMP7
GO:MF	glycosaminoglycan binding	GO:0005539	0.00163442	2.78664	112	1810	31	FN1,NRP1,HAPLN1,NAV2,FSTL1,BMP4,VEGFA,NRP2,FBN1,APOE,FGF10,RSPO3,APP,ANXA6,COL5A1,LRPAP1,SPOCK2,HK1,CD44,TGFBR3,LGR4,SULF1,ADGRG1,SEMA5A,EFEMP2,SFRP1,COL23A1,POSTN,PRNP,BMP7,FURIN
GO:MF	metal ion binding	GO:0046872	0.00163442	2.78664	3027	1810	465	DNMT3B,FN1,PEG10,CDH1,MKRN1,S100A10,PHC1,VLDLR,CDH11,LRP2,HBB-BH1,ANXA2,ENPP2,PEG3,NRP1,ZC3HAV1,NOTCH3,ABLIM1,FBN2,P4HA1,PFKP,SPARC,ADAMTS9,NUDT4,TUBA4A,CYP26A1,TPD52,EGFL7,FSTL1,LMO2,SALL2,NID1,ZSCAN10,MORC4,ZIC2,CRB2,CAPN2,GATA4,NRP2,ENPP3,COL1A1,CDH5,FBN1,CSRP1,APOE,PRDM6,RAB11FIP4,ZC3HAV1L,USP44,SHMT2,RELN,ITGA5,HDAC7,GALNT1,HLTF,ZFP516,G2E3,ZIC5,NR6A1,FAT1,KALRN,TET1,APP,ZIM1,FBLN2,LOXL2,PLS…
GO:MF	DNA-binding transcription activator activity	GO:0001216	0.00178182	2.74914	357	1810	74	POU5F1,HAND1,ETV5,OTX2,ETS1,TBX3,TBX20,SALL2,GATA4,FOXO4,MSX1,MIXL1,PITX2,NR6A1,RUNX1,MYC,STAT5B,TEAD1,FLI1,RREB1,TFE3,ATF6,CREB3L2,GRHL2,FOXF1,NFYB,GATA2,HHEX,SOX2,PBX2,STAT3,JUN,HAND2,ZEB2,KLF6,ELK3,ZFP770,NANOG,ETV4,ETV1,ERG,SMAD1,ZFP395,FOXO1,MYB,ZIC3,EPAS1,GATA1,TFDP2,FOXH1,LEF1,NFKB1,FOSL2,HSF2,TEAD4,SMAD3,STAT6,SOX4,ETV6,ARNT2,ZBTB7B,ETV2,MYCN,PLAGL2,CSRNP1,NDN,SOX18,HOXB2,SIX4,SIX2,GFI1B,…
GO:MF	chromatin binding	GO:0003682	0.00184928	2.733	512	1810	99	DNMT3B,POU5F1,MKRN1,HMGA2,TAL1,EOMES,CBX7,CITED2,LMO2,GATA4,TLE4,FOXO4,SHMT2,CTBP2,HDAC7,PITX2,JARID2,DPPA4,ARID3A,STAT5B,APP,FLI1,ZEB1,KDM4C,MACROH2A1,SMARCA2,POLG,HES1,TGIF1,SMAD6,MSH6,GRHL2,GATA2,HHEX,GATA6,USP3,RCOR1,CBX1,PBX2,H1F0,MACROH2A2,STAT3,NAP1L1,TNRC18,JUN,TTC21B,SMARCD1,SKIL,DNMT3A,MSL1,UBE2T,KDM6B,SSBP1,TBL1X,RARG,NANOG,ERG,MSH2,FOXO1,ZFP57,L3MBTL3,OGT,PHC2,GATA1,DPPA2,HPF1,MED12,P…
GO:MF	cation binding	GO:0043169	0.00202989	2.69253	3094	1810	473	DNMT3B,FN1,PEG10,CDH1,MKRN1,S100A10,PHC1,VLDLR,CDH11,LRP2,HBB-BH1,ANXA2,ENPP2,PEG3,NRP1,ZC3HAV1,NOTCH3,ABLIM1,FBN2,P4HA1,PFKP,SPARC,GLDC,ADAMTS9,NUDT4,TUBA4A,CYP26A1,TPD52,EGFL7,FSTL1,LMO2,SALL2,NID1,ZSCAN10,MORC4,ZIC2,CRB2,CAPN2,GATA4,NRP2,ENPP3,COL1A1,CDH5,FBN1,CSRP1,APOE,PRDM6,RAB11FIP4,ZC3HAV1L,USP44,SHMT2,RELN,ITGA5,HDAC7,GALNT1,HLTF,ZFP516,G2E3,ZIC5,NR6A1,FAT1,KALRN,TET1,APP,ZIM1,FBLN2,LOXL…
GO:MF	protein homodimerization activity	GO:0042803	0.00202989	2.69253	558	1810	106	S100A10,HAND1,HOOK1,PDGFRA,GLDC,TPD52,FZD4,ABCB10,APOE,FGFR2,HSP90AA1,RAB11FIP4,MTCL1,SHMT2,MIXL1,PITX2,PECAM1,NR6A1,STAT5B,APP,PML,PRPS2,DST,HES1,NECTIN1,TERF1,ADD1,TPM1,HHEX,TPM4,RBPMS2,APPL2,PRPS1,ECE1,STAT3,SH3GLB1,LHPP,BST2,ADAM10,AKT1,HAND2,IDE,SSBP1,BNIP3L,USF1,TGFB2,KLHL7,GLIPR2,MME,MSH2,CADM1,ABCG1,LRRFIP1,MAPK4,RASIP1,ACTN1,KIT,DPY30,FECH,CPOX,XPNPEP1,ST3GAL2,GCA,SNX6,SNX9,IMPA2,FLT4,HE…
GO:MF	transmembrane receptor protein serine/threonine kinase binding	GO:0070696	0.0024719	2.60697	16	1810	9	BMP4,CDH5,SMAD6,CFC1,SAV1,BMP5,BMP2,SCUBE3,BMP7
GO:MF	G protein-coupled receptor activity	GO:0004930	0.0024719	2.60697	115	1810	31	F2R,APLNR,ACKR3,FZD4,ADGRA2,GRIK3,CXCR4,FZD10,F2RL1,CALCRL,FZD7,LGR5,LGR4,ADGRG1,LPAR2,ADGRV1,CELSR3,LPAR6,GPRC5C,FZD5,CELSR2,RAMP2,S1PR2,S1PR1,PTH1R,ADGRF5,AGTRAP,FZD2,ADGRL4,ADRA2B,ADCYAP1R1
GO:MF	carbohydrate binding	GO:0030246	0.0024719	2.60697	147	1810	37	ENPP2,SLC2A3,P4HA1,PFKP,GALNT1,LOXL2,EGLN1,COLEC12,GYS1,IGF2R,PRPS2,EGLN3,NECTIN1,PTPRB,PRPS1,GALNT3,FREM1,HK1,P4HA2,LGALS1,PYGL,BSG,GALNT7,GALK1,MAN2A2,GFPT1,UGP2,NPTX2,PAM,GALNT10,PKD1,GYG,P3H1,RPIA,MLEC,FBXO6,CNTN2
GO:MF	cell adhesion mediator activity	GO:0098631	0.00279216	2.55406	27	1810	12	EMB,EPCAM,PRTG,IGSF9,ITGB1,NFASC,BSG,CXADR,EMILIN1,ESAM,CD47,CNTN2
GO:MF	cell-cell adhesion mediator activity	GO:0098632	0.0032804	2.48407	20	1810	10	EMB,EPCAM,PRTG,IGSF9,NFASC,BSG,CXADR,ESAM,CD47,CNTN2
GO:MF	kinase activity	GO:0016301	0.0033842	2.47054	618	1810	114	PIM2,KDR,NRP1,PDGFRA,PFKP,PKDCC,DUSP9,CDKN1C,FLT1,TEK,NRP2,CCNE1,PDGFRB,EPHA1,FGFR2,KALRN,PRPS2,TAOK3,CCND3,PAK1,KSR1,SBK1,TIE1,NUAK1,PPP1R9B,JAK1,PRPS1,DGKZ,TRIO,ROR1,MAPKAPK2,AKT1,ACVR1B,SYK,MAP3K3,ILK,ULK2,HIPK3,SGMS1,CAMKV,HK1,MAPKAPK3,MAPK12,WNK4,AKT3,TGFBR3,ALPK3,MAPK4,CDK14,KIT,CDK12,ABR,MMD,PKN1,PRKCE,ABL1,CSNK1E,FGFR3,DDR1,MAP3K1,GALK1,JAK2,FLT4,TLK1,RIPK2,RIPK4,HIPK2,MET,AK4,DCLK2,DGKA,…
GO:MF	sulfur compound binding	GO:1901681	0.00359406	2.44441	161	1810	39	FN1,NRP1,NAV2,FSTL1,BMP4,SLC6A6,VEGFA,NRP2,FBN1,APOE,FGF10,RSPO3,APP,ANXA6,CHST15,COL5A1,LRPAP1,TGFBR3,PRMT1,LGR4,ADGRG1,SEMA5A,FST,OGDHL,SOAT1,INSR,CBS,EFEMP2,PITPNA,ACBD3,SFRP1,COL23A1,METTL17,POSTN,PRNP,ACOT7,ATP1A3,BMP7,FURIN
GO:MF	Wnt-protein binding	GO:0017147	0.00369736	2.43211	24	1810	11	APCDD1,WLS,FZD4,FZD10,RECK,ROR1,FZD7,SFRP2,FZD5,SFRP1,FZD2
GO:MF	protein kinase activity	GO:0004672	0.00420314	2.37643	475	1810	91	PIM2,KDR,NRP1,PDGFRA,PKDCC,FLT1,TEK,NRP2,PDGFRB,EPHA1,FGFR2,KALRN,TAOK3,CCND3,PAK1,KSR1,SBK1,TIE1,NUAK1,PPP1R9B,JAK1,TRIO,ROR1,MAPKAPK2,AKT1,ACVR1B,SYK,MAP3K3,ILK,ULK2,HIPK3,CAMKV,HK1,MAPKAPK3,MAPK12,WNK4,AKT3,TGFBR3,ALPK3,MAPK4,CDK14,KIT,CDK12,ABR,MMD,PKN1,PRKCE,ABL1,CSNK1E,FGFR3,DDR1,MAP3K1,JAK2,FLT4,TLK1,RIPK2,RIPK4,HIPK2,MET,DCLK2,MKNK1,ERBB3,AAK1,PRKD2,MAP4K5,LRRK2,MAP3K9,LIMK2,INSR,MELK,PRK…
GO:MF	transcription coactivator binding	GO:0001223	0.00420314	2.37643	45	1810	16	GATA4,GATA2,GATA6,ZBTB8A,VGLL4,HAND2,ATF7,FOXO1,EPAS1,NFATC1,GATA1,NFKB1,SMAD3,STAT6,TRERF1,AR
GO:MF	molecular adaptor activity	GO:0060090	0.0045926	2.33794	420	1810	82	VIM,STX3,SEPTIN8,SOCS2,GJA1,GRB10,GAS6,TJP2,ITGA2B,IQGAP1,STON2,PDE4DIP,LIN28A,EPB41L3,KSR1,GNB4,SLC9A3R1,TERF1,MAGI3,SEPTIN9,CBX1,SEPTIN3,SYNE2,STAT3,ADAM10,NMD3,SMARCD1,WWC1,FRMD4A,FRS2,NANOG,SAV1,LDLRAP1,MAPK8IP2,MAPK8IP3,AHDC1,SH2B3,MAP1A,GAB1,HPF1,EMILIN1,DCTN1,KLHDC10,AP1M1,ATP1B1,STX2,BICD1,SHB,FBXO7,CCNB1,CDYL,BICD2,VAMP2,GAB2,APPBP2,LRRK2,PXN,ANK2,TRIM6,EPS8,AMFR,WWC2,DDX4,HOMER2,SHANK3,…
GO:MF	enzyme regulator activity	GO:0030234	0.00486681	2.31276	902	1810	156	FN1,GPC3,SERPINH1,STARD8,TAL1,ANXA2,NRP1,PRKAR2B,CCND2,RGS5,CDKN1C,CRB2,CCNE1,APOE,HSP90AA1,SOCS2,ARAP3,CCNG1,KALRN,APP,MCF2,GAS6,MACROH2A1,SH3PXD2A,IQGAP1,RECK,CCND3,FGD5,CCNG2,CCDC88C,CCNI,ATP2B4,TIAM1,RASA3,ARHGAP32,RASGRP2,GNA12,PPP1R9B,IGF2,ARHGAP29,F2RL1,GNAS,DLC1,TBC1D9B,MMP25,RGL1,FGD1,DGKZ,GCLM,EID1,TRIO,BST2,CTSC,SPINT2,JUN,AKT1,NUCB1,DENND5A,PARVA,NET1,FBLN1,MOB3A,SPINT1,PRDX3,ARHGAP28…
GO:MF	insulin-like growth factor receptor binding	GO:0005159	0.00486681	2.31276	11	1810	7	SOCS2,IGF2,GNAS,PIK3R1,INSR,IGF1,SHC1
GO:MF	G protein-coupled receptor binding	GO:0001664	0.00488833	2.31084	153	1810	37	WLS,WNT5A,RSPO3,BAMBI,APP,CXCL12,CCDC88C,UCHL1,SLC9A3R1,MAGI3,GNA12,PPP1R9B,GNAS,JAK1,STAT3,WNT3,TUB,SAV1,FZD7,HOMER3,NES,ARHGEF12,CLIC6,APLN,JAK2,GNA13,BICD1,REEP1,CALCA,SFRP1,HOMER2,S1PR2,S1PR1,PRNP,WNT2,DNAJC14,ATP1A3
GO:MF	heparin binding	GO:0008201	0.00488833	2.31084	79	1810	23	FN1,NRP1,NAV2,FSTL1,BMP4,VEGFA,NRP2,FBN1,APOE,FGF10,RSPO3,APP,COL5A1,LRPAP1,TGFBR3,LGR4,ADGRG1,EFEMP2,SFRP1,COL23A1,POSTN,BMP7,FURIN
GO:MF	organic acid binding	GO:0043177	0.00510907	2.29166	137	1810	34	HBB-BH1,STX3,P4HA1,GLDC,CYP26A1,SLC6A6,SHMT2,CRABP2,EGLN1,IGF2R,DDAH2,EGLN3,SESN3,SH3GLB1,DHFR,SLC7A6,PLA2G1B,P4HA2,PYGL,TDO2,SESN2,RBP1,GOT1,GFPT1,PAM,ACOX1,INSR,ADH5,PITPNA,GCHFR,P3H1,FABP5,ID3,FURIN
GO:MF	signaling receptor activator activity	GO:0030546	0.00525227	2.27965	165	1810	39	TRH,TAL1,FBN2,FGF3,BMP4,WNT5A,VEGFA,SEMA6A,FGF5,FBN1,FGF10,APP,GAS6,CXCL12,IGF2,FGF4,CMTM3,LRPAP1,SEMA4D,WNT3,TGFB2,SEMA3F,HMGB2,BMP5,SFRP2,BMP2,PRKCE,VEGFC,HDGFL3,APLN,BMP1,SEMA6D,TGFB1,CALCA,GDF3,FLT3L,IGF1,WNT2,BMP7
GO:MF	phosphatase binding	GO:0019902	0.0053996	2.26764	188	1810	43	VIM,CDH5,HSP90AA1,PECAM1,IQGAP1,ATP2B4,SLC9A3R1,MAGI3,GNA12,PPP1R9B,JAK1,SMTNL2,STAT3,SKAP1,CTSC,CDH2,AKT1,PPP1R18,DTNB,SYK,STRN,FOXO1,PPP1R15A,RPA2,MTMR9,SBF2,FLT4,SMAD3,STAT6,MET,SFI1,STAU1,PIK3R1,PXN,KIF3A,INSR,DTNA,CTNND1,SHC1,MTMR3,CACNA1B,MAP3K5,CDKN1B
GO:MF	lipid binding	GO:0008289	0.00630966	2.19999	553	1810	102	STARD8,ANXA2,PLEKHA1,STX3,CYP26A1,APOE,ARAP3,CRABP2,GAS6,IGF2R,SH3PXD2A,SYT11,IQGAP1,ANXA6,SCARB1,ANXA5,GRB7,NUP62CL,FERMT3,ARHGAP32,PCYT1B,DAB1,SCUBE2,DLC1,PITPNM2,APPL2,PLEKHA2,PHLDA2,SH3GLB1,AKT1,SPTBN2,TLN1,MFGE8,MVB12B,EPB41,NPC2,ESYT1,MME,HMGB2,MYO1C,LDLRAP1,PREX1,FZD7,SPTBN1,OGT,AIDA,ATP13A2,SH3PXD2B,MICALL1,RBP1,SNX6,AMER1,SNX9,PHLDA1,THY1,SBF2,ERLIN2,MYO10,SVIL,DGKA,VAMP2,TOM1L1,DYSF,TPC…
GO:MF	PDZ domain binding	GO:0030165	0.00653207	2.18495	91	1810	25	LRP2,PLEKHA1,PTEN,FZD4,GJA1,CCDC88C,ATP2B4,SLC9A3R1,ARHGAP29,PLEKHA2,TMEM88,CADM1,FZD7,DMD,CXADR,NKD1,GNG12,LPAR2,F11R,ACOX1,MPP2,DTNA,ERC1,FZD2,GIPC1
GO:MF	protein-macromolecule adaptor activity	GO:0030674	0.00765379	2.11612	286	1810	59	STX3,SOCS2,GRB10,GAS6,TJP2,IQGAP1,STON2,LIN28A,EPB41L3,KSR1,GNB4,SLC9A3R1,SYNE2,STAT3,NMD3,WWC1,FRMD4A,FRS2,NANOG,SAV1,LDLRAP1,MAPK8IP2,MAPK8IP3,SH2B3,MAP1A,GAB1,HPF1,KLHDC10,AP1M1,ATP1B1,STX2,BICD1,SHB,FBXO7,CDYL,BICD2,VAMP2,GAB2,APPBP2,LRRK2,PXN,ANK2,TRIM6,EPS8,AMFR,DDX4,HOMER2,SHANK3,SUN2,SHC1,PRKAA2,PRNP,ZCWPW1,APH1A,NEFH,MECP2,MAPK8IP1,FBXO3,DTX3L
GO:MF	molecular function inhibitor activity	GO:0140678	0.00776304	2.10997	486	1810	91	GPC3,SERPINH1,ANXA2,PRKAR2B,CDKN1C,PTEN,CRB2,KALRN,APP,MCF2,GAS6,MACROH2A1,RECK,FGD5,PAK1,SMAD6,CCDC88C,ATP2B4,TIAM1,SMAD7,RASGRP2,PPP1R9B,F2RL1,GNAS,LY6E,RGL1,FGD1,DGKZ,TRIO,BST2,SPINT2,AKT1,NUCB1,LRPAP1,DENND5A,PARVA,NET1,DUT,SPINT1,PRDX3,WNK4,INKA1,PREX1,FAM122B,PCSK9,RASGRP3,VAV3,SPRY4,ABR,RAP1GDS1,ARHGEF12,PRKAR1A,LEF1,LYAR,DKK1,ADGRV1,SBF2,BCAR3,ARHGEF18,FARP1,FST,LRRK2,TMBIM6,DOCK1,RANGRF,…
GO:MF	signaling receptor complex adaptor activity	GO:0030159	0.00802861	2.09536	39	1810	14	GRB10,GNB4,FRS2,SAV1,LDLRAP1,MAPK8IP3,SH2B3,SHB,GAB2,LRRK2,PXN,HOMER2,SHANK3,SHC1
GO:MF	receptor ligand activity	GO:0048018	0.00835233	2.07819	158	1810	37	TRH,FBN2,FGF3,BMP4,WNT5A,VEGFA,SEMA6A,FGF5,FBN1,FGF10,APP,GAS6,CXCL12,IGF2,FGF4,CMTM3,LRPAP1,SEMA4D,WNT3,TGFB2,SEMA3F,HMGB2,BMP5,SFRP2,BMP2,VEGFC,HDGFL3,APLN,BMP1,SEMA6D,TGFB1,CALCA,GDF3,FLT3L,IGF1,WNT2,BMP7
GO:MF	DNA insertion or deletion binding	GO:0032135	0.00851375	2.06988	4	1810	4	MSH6,MSH2,PCNA,MSH3
GO:MF	very-low-density lipoprotein particle receptor binding	GO:0070326	0.00851375	2.06988	4	1810	4	APOE,RELN,LRPAP1,PCSK9
GO:MF	BMP receptor binding	GO:0070700	0.00851375	2.06988	9	1810	6	BMP4,CDH5,BMP5,BMP2,SCUBE3,BMP7
GO:MF	insulin-like growth factor binding	GO:0005520	0.00851375	2.06988	12	1810	7	LRP2,IGFBP4,IGF2R,IGFBP2,ITGA6,ITGB3,INSR
GO:MF	monosaccharide binding	GO:0048029	0.00857732	2.06665	58	1810	18	SLC2A3,P4HA1,PFKP,EGLN1,GYS1,IGF2R,EGLN3,HK1,P4HA2,LGALS1,PYGL,BSG,GALK1,UGP2,PAM,GYG,P3H1,RPIA
GO:MF	carboxylic acid binding	GO:0031406	0.0086952	2.06072	131	1810	32	STX3,P4HA1,GLDC,CYP26A1,SHMT2,CRABP2,EGLN1,IGF2R,DDAH2,EGLN3,SESN3,SH3GLB1,DHFR,SLC7A6,PLA2G1B,P4HA2,PYGL,TDO2,SESN2,RBP1,GOT1,GFPT1,PAM,ACOX1,INSR,ADH5,PITPNA,GCHFR,P3H1,FABP5,ID3,FURIN
GO:MF	protein tyrosine kinase binding	GO:1990782	0.00949789	2.02237	94	1810	25	CDH1,VIM,PLCG2,PTEN,CDH5,HSP90AA1,GJA1,GAS6,TJP2,ANXA5,ITGB1,PITPNM2,CDH2,FRS2,SH2B3,PCNA,PTPN14,SHC2,GAB2,PIK3R1,TRIM6,FLT3L,CTNND1,SHC1,CBLB
GO:MF	UDP-glycosyltransferase activity	GO:0008194	0.00949789	2.02237	94	1810	25	HAS2,ALG13,GALNT1,GYS1,GGTA1,GALNT3,OGT,GALNT7,GCNT2,B3GNT7,B4GALT1,MGAT4B,CHSY1,LARGE1,GALNT10,UGCG,B4GALT5,GYG,GCNT1,B4GALT6,COLGALT1,XXYLT1,UGT8A,GLT8D1,EOGT
GO:MF	transcription coregulator binding	GO:0001221	0.00966634	2.01474	121	1810	30	HAND1,ETS1,LMO2,GATA4,CTBP2,MYC,USP11,HES1,GATA2,GATA6,ZBTB8A,VGLL4,HAND2,ATF7,FOXO1,EPAS1,NFATC1,GATA1,LEF1,NFKB1,HDAC6,FOXP1,SMAD3,STAT6,ZFP568,HDAC1,TRERF1,SMARCD3,TRP73,AR
GO:BP	anatomical structure development	GO:0048856	1.15349e-58	57.938	4047	1810	844	DNMT3B,FN1,AMOT,PEG10,POU5F1,CDH1,EMB,KDR,VIM,DSP,GPC3,S100A10,SERPINH1,KRT8,HMGA2,HAND1,VLDLR,RIAN,TAL1,ETV5,PMP22,CDH11,LRP2,EPCAM,OTX2,ANXA2,ENPP2,UNC5C,ASB4,APCDD1,HAS2,NRP1,COL4A1,NOTCH3,EOMES,CCND2,WLS,PLEKHA1,APLNR,ETS1,STX3,HOOK1,ESRP1,ACKR3,ABLIM1,GREB1L,PDGFRA,FBN2,FRMD6,PGAP1,TBX3,FGF3,PLCG2,HAPLN1,SPARC,CBX7,PKDCC,MIAT,CITED2,ACSL4,ADAMTS9,DUSP9,COL4A2,CDKN1C,FLT1,NAV2,CYP26A1,PTEN,PR…
GO:BP	developmental process	GO:0032502	2.75991e-58	57.5591	4400	1810	894	DNMT3B,FN1,AMOT,PEG10,POU5F1,CDH1,EMB,KDR,VIM,DSP,GPC3,S100A10,SERPINH1,KRT8,HMGA2,HAND1,VLDLR,RIAN,TAL1,ETV5,PMP22,CDH11,LRP2,EPCAM,OTX2,ANXA2,ENPP2,UNC5C,ASB4,APCDD1,HAS2,NRP1,COL4A1,NOTCH3,EOMES,CCND2,WLS,PLEKHA1,APLNR,ETS1,STX3,HOOK1,ESRP1,ACKR3,ABLIM1,GREB1L,PDGFRA,FBN2,FRMD6,PGAP1,TBX3,FGF3,PLCG2,HAPLN1,SPARC,CBX7,PKDCC,MIAT,CITED2,ACSL4,ADAMTS9,DUSP9,COL4A2,CDKN1C,FLT1,NAV2,CYP26A1,PTEN,PR…
GO:BP	anatomical structure morphogenesis	GO:0009653	6.46068e-58	57.1897	1999	1810	513	FN1,AMOT,POU5F1,CDH1,EMB,KDR,VIM,DSP,GPC3,SERPINH1,KRT8,HMGA2,HAND1,VLDLR,TAL1,ETV5,CDH11,LRP2,OTX2,ANXA2,ENPP2,UNC5C,ASB4,APCDD1,HAS2,NRP1,COL4A1,NOTCH3,EOMES,WLS,PLEKHA1,APLNR,ETS1,ESRP1,ACKR3,ABLIM1,GREB1L,PDGFRA,FBN2,FRMD6,TBX3,SPARC,PKDCC,MIAT,CITED2,ADAMTS9,COL4A2,CDKN1C,FLT1,PTEN,PROM1,TBX20,FZD4,ADGRA2,JCAD,EGFL7,BMP4,TEK,PLXND1,CRB2,CAPN2,WNT5A,VEGFA,GATA4,SEMA6A,FGF5,SALL1,NRP2,COL1A1,C…
GO:BP	multicellular organismal process	GO:0032501	4.67307e-57	56.3304	4609	1810	920	DNMT3B,FN1,AMOT,POU5F1,CDH1,EMB,KDR,VIM,F2R,DSP,GPC3,S100A10,SERPINH1,KRT8,TRH,HMGA2,HAND1,VLDLR,RIAN,TAL1,ETV5,PMP22,CDH11,LRP2,EPCAM,OTX2,ANXA2,ENPP2,UNC5C,ASB4,APCDD1,HAS2,NRP1,COL4A1,ZC3HAV1,NOTCH3,EOMES,PRKAR2B,CCND2,WLS,PLEKHA1,APLNR,ETS1,STX3,HOOK1,ESRP1,ACKR3,ABLIM1,GREB1L,PDGFRA,FBN2,PGAP1,TBX3,FGF3,KIRREL,PLCG2,HAPLN1,SPARC,SLC39A8,PKDCC,MIAT,CITED2,ACSL4,ADAMTS9,DUSP9,COL4A2,CDKN1C,FLT…
GO:BP	multicellular organism development	GO:0007275	6.87678e-53	52.1626	3368	1810	724	DNMT3B,FN1,AMOT,POU5F1,CDH1,EMB,KDR,VIM,DSP,GPC3,S100A10,SERPINH1,KRT8,HMGA2,HAND1,VLDLR,TAL1,ETV5,PMP22,CDH11,LRP2,EPCAM,OTX2,ANXA2,ENPP2,UNC5C,ASB4,APCDD1,HAS2,NRP1,COL4A1,NOTCH3,EOMES,CCND2,WLS,PLEKHA1,APLNR,ETS1,STX3,ESRP1,ACKR3,ABLIM1,GREB1L,PDGFRA,FBN2,PGAP1,TBX3,FGF3,HAPLN1,SPARC,PKDCC,MIAT,CITED2,ACSL4,ADAMTS9,DUSP9,COL4A2,CDKN1C,FLT1,NAV2,CYP26A1,PTEN,PROM1,TBX20,FZD4,ADGRA2,JCAD,EGFL7,B…
GO:BP	cellular developmental process	GO:0048869	1.74116e-51	50.7592	2990	1810	661	DNMT3B,FN1,AMOT,PEG10,POU5F1,CDH1,EMB,KDR,VIM,DSP,GPC3,S100A10,SERPINH1,KRT8,HMGA2,HAND1,VLDLR,RIAN,TAL1,ETV5,PMP22,CDH11,LRP2,EPCAM,OTX2,ANXA2,ENPP2,UNC5C,ASB4,APCDD1,HAS2,NRP1,COL4A1,NOTCH3,EOMES,CCND2,WLS,PLEKHA1,APLNR,ETS1,STX3,HOOK1,ESRP1,ACKR3,ABLIM1,PDGFRA,FBN2,FRMD6,TBX3,FGF3,PLCG2,PKDCC,MIAT,CITED2,ACSL4,ADAMTS9,COL4A2,CDKN1C,NAV2,PTEN,PROM1,TBX20,TPD52,FZD4,ADGRA2,EGFL7,FSTL1,BMP4,LMO2,…
GO:BP	cell differentiation	GO:0030154	2.80329e-51	50.5523	2963	1810	656	DNMT3B,FN1,AMOT,PEG10,POU5F1,CDH1,EMB,KDR,VIM,DSP,GPC3,S100A10,SERPINH1,KRT8,HMGA2,HAND1,VLDLR,RIAN,TAL1,ETV5,PMP22,CDH11,LRP2,EPCAM,OTX2,ANXA2,ENPP2,UNC5C,ASB4,APCDD1,HAS2,NRP1,COL4A1,NOTCH3,EOMES,CCND2,WLS,PLEKHA1,APLNR,ETS1,STX3,HOOK1,ESRP1,ACKR3,ABLIM1,PDGFRA,FBN2,FRMD6,TBX3,FGF3,PLCG2,PKDCC,MIAT,CITED2,ACSL4,ADAMTS9,COL4A2,CDKN1C,NAV2,PTEN,PROM1,TBX20,TPD52,FZD4,ADGRA2,EGFL7,FSTL1,BMP4,LMO2,…
GO:BP	system development	GO:0048731	4.11404e-50	49.3857	2889	1810	641	DNMT3B,FN1,AMOT,CDH1,EMB,KDR,VIM,DSP,GPC3,S100A10,SERPINH1,HMGA2,HAND1,VLDLR,TAL1,ETV5,PMP22,CDH11,LRP2,EPCAM,OTX2,ANXA2,ENPP2,UNC5C,ASB4,APCDD1,HAS2,NRP1,COL4A1,NOTCH3,EOMES,CCND2,WLS,PLEKHA1,APLNR,ETS1,STX3,ESRP1,ACKR3,ABLIM1,GREB1L,PDGFRA,FBN2,PGAP1,TBX3,FGF3,HAPLN1,SPARC,PKDCC,MIAT,CITED2,ACSL4,ADAMTS9,DUSP9,COL4A2,CDKN1C,FLT1,NAV2,CYP26A1,PTEN,PROM1,TBX20,FZD4,ADGRA2,JCAD,EGFL7,BMP4,SALL2,NI…
GO:BP	cell communication	GO:0007154	2.11291e-49	48.6751	3906	1810	795	FN1,AMOT,PEG10,CDH1,KDR,VIM,F2R,SLC7A3,DSP,GPC3,KRT8,TRH,HMGA2,STARD8,VLDLR,RIAN,ETV5,CDH11,LRP2,EPCAM,UNC5C,ASB4,APCDD1,NRP1,COL4A1,ZC3HAV1,NOTCH3,PRKAR2B,USP28,WLS,PLEKHA1,APLNR,STX3,ACKR3,MYZAP,KRT18,IGFBP4,PDGFRA,FBN2,TBX3,FGF3,PLCG2,SLC39A8,CITED2,ACSL4,DUSP9,TAF7,COL4A2,RGS5,CDKN1C,FLT1,PTEN,TBX20,FZD4,ADGRA2,JCAD,EGFL7,FSTL1,BMP4,SLC6A6,NID1,TEK,SLC39A14,PLXND1,CRB2,WNT5A,VEGFA,GATA4,SEMA6…
GO:BP	signaling	GO:0023052	7.13272e-49	48.1467	3823	1810	781	FN1,AMOT,PEG10,CDH1,KDR,VIM,F2R,SLC7A3,GPC3,KRT8,TRH,HMGA2,STARD8,VLDLR,RIAN,ETV5,CDH11,LRP2,EPCAM,ANXA2,UNC5C,ASB4,APCDD1,NRP1,COL4A1,ZC3HAV1,NOTCH3,PRKAR2B,USP28,WLS,PLEKHA1,APLNR,STX3,ACKR3,MYZAP,KRT18,IGFBP4,PDGFRA,FBN2,TBX3,FGF3,PLCG2,SLC39A8,CITED2,ACSL4,DUSP9,TAF7,COL4A2,RGS5,CDKN1C,FLT1,PTEN,TBX20,FZD4,ADGRA2,JCAD,EGFL7,FSTL1,BMP4,SLC6A6,NID1,TEK,SLC39A14,PLXND1,CRB2,WNT5A,VEGFA,GATA4,SEM…
GO:BP	anatomical structure formation involved in morphogenesis	GO:0048646	7.31726e-46	45.1357	877	1810	276	FN1,AMOT,POU5F1,KDR,KRT8,HMGA2,HAND1,TAL1,LRP2,ANXA2,ENPP2,NRP1,COL4A1,NOTCH3,EOMES,WLS,APLNR,ETS1,ACKR3,PDGFRA,FBN2,TBX3,SPARC,CITED2,ADAMTS9,COL4A2,FLT1,PTEN,TBX20,ADGRA2,JCAD,EGFL7,BMP4,TEK,PLXND1,CRB2,CAPN2,WNT5A,VEGFA,GATA4,SEMA6A,NRP2,COL1A1,CDH5,CSRP1,PDGFRB,EPHA1,FGF10,FOXO4,FGFR2,RSPO3,CXCR4,RELN,ITGA5,HDAC7,MSX1,MIXL1,PITX2,PECAM1,CCNG1,MSX2,TNFAIP2,TET1,LOXL2,KLHL6,EGLN1,KDM4C,MACROH2A…
GO:BP	signal transduction	GO:0007165	5.48971e-45	44.2605	3507	1810	722	FN1,AMOT,PEG10,KDR,VIM,F2R,SLC7A3,GPC3,KRT8,TRH,HMGA2,STARD8,VLDLR,RIAN,LRP2,EPCAM,UNC5C,ASB4,APCDD1,NRP1,COL4A1,ZC3HAV1,NOTCH3,USP28,WLS,PLEKHA1,APLNR,ACKR3,MYZAP,KRT18,IGFBP4,PDGFRA,FBN2,FGF3,PLCG2,SLC39A8,CITED2,DUSP9,TAF7,COL4A2,RGS5,CDKN1C,FLT1,PTEN,TBX20,FZD4,ADGRA2,JCAD,EGFL7,FSTL1,BMP4,NID1,TEK,SLC39A14,PLXND1,CRB2,WNT5A,VEGFA,GATA4,SEMA6A,FGF5,SALL1,NRP2,TLE4,COL1A1,CDH5,ALG13,SLC25A4,FB…
GO:BP	cell surface receptor signaling pathway	GO:0007166	1.61302e-44	43.7924	1786	1810	443	FN1,PEG10,KDR,VIM,F2R,GPC3,KRT8,HMGA2,VLDLR,RIAN,LRP2,UNC5C,APCDD1,NRP1,COL4A1,NOTCH3,WLS,PLEKHA1,ACKR3,KRT18,IGFBP4,PDGFRA,FBN2,FGF3,PLCG2,CITED2,COL4A2,CDKN1C,FLT1,PTEN,TBX20,FZD4,ADGRA2,JCAD,EGFL7,FSTL1,BMP4,NID1,TEK,SLC39A14,PLXND1,CRB2,WNT5A,VEGFA,GATA4,SEMA6A,FGF5,SALL1,NRP2,TLE4,COL1A1,CDH5,FBN1,CCNE1,PDGFRB,GRIK3,APOE,EPHA1,FGF10,FOXO4,FGFR2,RSPO3,TSPAN9,CXCR4,RELN,ITGA5,MSX1,SOCS2,CRMP1,…
GO:BP	regulation of multicellular organismal process	GO:0051239	1.91126e-44	43.7187	2032	1810	485	FN1,AMOT,CDH1,KDR,VIM,F2R,DSP,S100A10,TRH,HMGA2,RIAN,TAL1,ETV5,LRP2,ANXA2,ENPP2,HAS2,NRP1,ZC3HAV1,CCND2,WLS,APLNR,ETS1,ESRP1,PDGFRA,FBN2,TBX3,FGF3,PLCG2,SPARC,PKDCC,CITED2,ADAMTS9,DUSP9,COL4A2,CDKN1C,FLT1,PTEN,PROM1,TBX20,FZD4,ADGRA2,JCAD,BMP4,LMO2,TEK,PLXND1,CRB2,CAPN2,WNT5A,VEGFA,GATA4,SEMA6A,ABCB10,ENPP3,COL1A1,CDH5,SLC25A4,FBN1,PDGFRB,APOE,EPHA1,FGF10,FOXO4,HSP90AA1,CXCR4,RELN,ITGA5,HDAC7,SOC…
GO:BP	regulation of cellular process	GO:0050794	2.33432e-43	42.6318	7215	1810	1227	DNMT3B,FN1,AMOT,PEG10,PIM2,POU5F1,CDH1,KDR,AHNAK,VIM,F2R,SLC7A3,CAPN6,DSP,GPC3,S100A10,KRT8,TRH,HMGA2,STARD8,HAND1,VLDLR,RIAN,TAL1,ETV5,PMP22,CDH11,LRP2,EPCAM,OTX2,HBB-BH1,ANXA2,ENPP2,PEG3,UNC5C,ASB4,APCDD1,HAS2,NRP1,COL4A1,ZC3HAV1,NOTCH3,EOMES,PRKAR2B,USP28,CCND2,WLS,PLEKHA1,SLC2A3,APLNR,ETS1,STX3,ESRP1,ACKR3,ABLIM1,MYZAP,KRT18,IGFBP4,PDGFRA,FBN2,FRMD6,PGAP1,TBX3,FGF3,KIRREL,PLCG2,SPARC,CBX7,SLC…
GO:BP	animal organ development	GO:0048513	3.33727e-43	42.4766	2195	1810	509	FN1,PEG10,CDH1,KDR,VIM,DSP,GPC3,SERPINH1,KRT8,HMGA2,HAND1,VLDLR,RIAN,TAL1,ETV5,LRP2,EPCAM,ANXA2,UNC5C,APCDD1,HAS2,NRP1,COL4A1,NOTCH3,EOMES,CCND2,WLS,PLEKHA1,APLNR,ESRP1,GREB1L,PDGFRA,FBN2,PGAP1,TBX3,FGF3,SPARC,CBX7,PKDCC,MIAT,CITED2,ADAMTS9,DUSP9,CDKN1C,FLT1,NAV2,CYP26A1,PTEN,PROM1,TBX20,FZD4,BMP4,LMO2,SALL2,NID1,TEK,SLC39A14,PLXND1,CRB2,WNT5A,VEGFA,GATA4,SEMA6A,FGF5,SALL1,NRP2,COL1A1,SLC25A4,FBN…
GO:BP	response to stimulus	GO:0050896	3.56998e-42	41.4473	5519	1810	1001	DNMT3B,FN1,AMOT,PEG10,PIM2,POU5F1,CDH1,EMB,KDR,AHNAK,VIM,F2R,MKRN1,SLC7A3,DSP,GPC3,S100A10,KRT8,TRH,HMGA2,STARD8,VLDLR,RIAN,ETV5,LRP2,EPCAM,OTX2,HBB-BH1,ANXA2,ENPP2,UNC5C,ASB4,APCDD1,HAS2,NRP1,COL4A1,ZC3HAV1,NOTCH3,EOMES,PRKAR2B,USP28,CCND2,WLS,SNRPN,PLEKHA1,APLNR,ETS1,STX3,ACKR3,ABLIM1,MYZAP,KRT18,IGFBP4,PDGFRA,FBN2,PFKP,TBX3,FGF3,PLCG2,SPARC,CBX7,GLDC,SLC39A8,CITED2,ADAMTS9,DUSP9,TAF7,COL4A2,RG…
GO:BP	regulation of biological process	GO:0050789	4.23623e-42	41.373	7674	1810	1280	DNMT3B,FN1,AMOT,PEG10,PIM2,POU5F1,CDH1,KDR,AHNAK,VIM,F2R,SLC7A3,CAPN6,DSP,GPC3,S100A10,SERPINH1,KRT8,TRH,HMGA2,STARD8,HAND1,VLDLR,RIAN,TAL1,ETV5,PMP22,CDH11,LRP2,EPCAM,OTX2,HBB-BH1,ANXA2,ENPP2,PEG3,UNC5C,ASB4,APCDD1,HAS2,NRP1,COL4A1,ZC3HAV1,NOTCH3,EOMES,PRKAR2B,USP28,CCND2,WLS,PLEKHA1,SLC2A3,APLNR,ETS1,STX3,ESRP1,ACKR3,ABLIM1,MYZAP,KRT18,IGFBP4,PDGFRA,FBN2,FRMD6,PGAP1,TBX3,FGF3,KIRREL,PLCG2,SPARC…
GO:BP	biological regulation	GO:0065007	4.56041e-41	40.341	7921	1810	1307	DNMT3B,FN1,AMOT,PEG10,PIM2,POU5F1,CDH1,KDR,AHNAK,VIM,F2R,SLC7A3,CAPN6,DSP,GPC3,S100A10,SERPINH1,KRT8,TRH,HMGA2,STARD8,HAND1,VLDLR,RIAN,TAL1,ETV5,PMP22,CDH11,LRP2,EPCAM,OTX2,HBB-BH1,ANXA2,ENPP2,PEG3,UNC5C,ASB4,APCDD1,HAS2,NRP1,COL4A1,ZC3HAV1,NOTCH3,EOMES,PRKAR2B,USP28,CCND2,WLS,PLEKHA1,SLC2A3,APLNR,ETS1,STX3,ESRP1,ACKR3,ABLIM1,MYZAP,KRT18,IGFBP4,PDGFRA,FBN2,FRMD6,PGAP1,TBX3,FGF3,KIRREL,PLCG2,SPARC…
GO:BP	tube morphogenesis	GO:0035239	2.39955e-40	39.6199	693	1810	227	FN1,AMOT,KDR,GPC3,HMGA2,HAND1,TAL1,ETV5,LRP2,ANXA2,ENPP2,ASB4,HAS2,NRP1,COL4A1,NOTCH3,APLNR,ETS1,ESRP1,ACKR3,GREB1L,PDGFRA,TBX3,SPARC,CITED2,ADAMTS9,COL4A2,FLT1,PTEN,TBX20,FZD4,ADGRA2,JCAD,EGFL7,BMP4,TEK,PLXND1,WNT5A,VEGFA,GATA4,SEMA6A,NRP2,CDH5,PDGFRB,APOE,EPHA1,FGF10,FOXO4,RSPO3,CXCR4,ITGA5,HDAC7,GJA1,PITX2,PECAM1,MSX2,TNFAIP2,MAGED1,MYC,LOXL2,DLG5,ZEB1,EGLN1,PML,ITGA2B,RECK,CXCL12,UNC5B,HES1,T…
GO:BP	cellular response to stimulus	GO:0051716	9.05595e-40	39.0431	4691	1810	878	DNMT3B,FN1,AMOT,PEG10,POU5F1,CDH1,KDR,VIM,F2R,MKRN1,SLC7A3,GPC3,KRT8,TRH,HMGA2,STARD8,VLDLR,RIAN,ETV5,LRP2,EPCAM,HBB-BH1,ENPP2,UNC5C,ASB4,APCDD1,HAS2,NRP1,COL4A1,ZC3HAV1,NOTCH3,USP28,CCND2,WLS,PLEKHA1,APLNR,ACKR3,MYZAP,KRT18,IGFBP4,PDGFRA,FBN2,PFKP,TBX3,FGF3,PLCG2,GLDC,SLC39A8,CITED2,DUSP9,TAF7,COL4A2,RGS5,CDKN1C,FLT1,CYP26A1,PTEN,TBX20,FZD4,ADGRA2,JCAD,EGFL7,FSTL1,BMP4,LMO2,GPX3,NID1,TEK,SLC39A1…
GO:BP	circulatory system development	GO:0072359	1.15453e-39	38.9376	900	1810	268	FN1,AMOT,KDR,DSP,GPC3,HMGA2,HAND1,TAL1,LRP2,ANXA2,ENPP2,ASB4,HAS2,NRP1,COL4A1,NOTCH3,EOMES,CCND2,APLNR,ETS1,ACKR3,GREB1L,PDGFRA,TBX3,FGF3,SPARC,CITED2,ADAMTS9,DUSP9,COL4A2,FLT1,PTEN,TBX20,FZD4,ADGRA2,JCAD,EGFL7,BMP4,TEK,PLXND1,CRB2,WNT5A,VEGFA,GATA4,SEMA6A,SALL1,NRP2,COL1A1,CDH5,SLC25A4,FBN1,PDGFRB,APOE,EPHA1,FGF10,FOXO4,RSPO3,CXCR4,ITGA5,HDAC7,MSX1,GJA1,MIXL1,PITX2,JARID2,PECAM1,MSX2,LAMA4,TNFAI…
GO:BP	regulation of cell population proliferation	GO:0042127	1.30403e-39	38.8847	1160	1810	318	FN1,PIM2,KDR,VIM,F2R,GPC3,HMGA2,RIAN,TAL1,ETV5,PMP22,LRP2,EPCAM,ANXA2,ENPP2,HAS2,NOTCH3,CCND2,APLNR,ETS1,STX3,ESRP1,ACKR3,PDGFRA,TBX3,FGF3,SPARC,CITED2,RGS5,CDKN1C,FLT1,PTEN,TBX20,TPD52,JCAD,EGFL7,BMP4,TEK,WNT5A,VEGFA,GATA4,FGF5,ENPP3,CDH5,CCNE1,PDGFRB,APOE,EPHA1,FGF10,FOXO4,FGFR2,SHMT2,MSX1,GJA1,PITX2,JARID2,BAMBI,MSX2,MAGED1,MYC,STAT5B,TET1,APP,NDRG1,DLG5,GAS6,ZEB1,ASPH,KDM4C,PML,CCND3,CXCL12,P…
GO:BP	regulation of developmental process	GO:0050793	2.12314e-39	38.673	1865	1810	443	DNMT3B,FN1,AMOT,POU5F1,CDH1,KDR,VIM,GPC3,S100A10,HMGA2,VLDLR,TAL1,ETV5,LRP2,ANXA2,ENPP2,UNC5C,ASB4,APCDD1,NRP1,NOTCH3,CCND2,WLS,APLNR,ETS1,ESRP1,PDGFRA,FBN2,TBX3,FGF3,SPARC,PKDCC,CITED2,ADAMTS9,DUSP9,COL4A2,CDKN1C,FLT1,PTEN,PROM1,TBX20,FZD4,ADGRA2,JCAD,BMP4,LMO2,SLC6A6,NID1,TEK,PLXND1,CRB2,CAPN2,WNT5A,VEGFA,GATA4,SEMA6A,ABCB10,COL1A1,CDH5,SLC25A4,FBN1,CCNE1,APOE,EPHA1,FGF10,FOXO4,HSP90AA1,PRDM6,C…
GO:BP	tissue development	GO:0009888	3.15892e-39	38.5005	1438	1810	368	FN1,POU5F1,KDR,VIM,DSP,GPC3,SERPINH1,KRT8,HMGA2,HAND1,RIAN,TAL1,ETV5,LRP2,EPCAM,UNC5C,APCDD1,HAS2,NRP1,COL4A1,EOMES,CCND2,WLS,APLNR,ESRP1,GREB1L,PDGFRA,FBN2,FRMD6,TBX3,FGF3,PKDCC,CITED2,ADAMTS9,COL4A2,CDKN1C,PTEN,PROM1,TBX20,FSTL1,BMP4,SALL2,TEK,SLC39A14,PLXND1,CRB2,WNT5A,VEGFA,GATA4,SEMA6A,SALL1,NRP2,COL1A1,CDH5,SLC25A4,CSRP1,PDGFRB,FGF10,FGFR2,RSPO3,CXCR4,ITGA5,HDAC7,MSX1,GJA1,MIXL1,PITX2,ZFP51…
GO:BP	tube development	GO:0035295	3.97563e-39	38.4006	866	1810	260	FN1,AMOT,KDR,GPC3,HMGA2,HAND1,TAL1,ETV5,LRP2,EPCAM,ANXA2,ENPP2,ASB4,HAS2,NRP1,COL4A1,NOTCH3,APLNR,ETS1,ESRP1,ACKR3,GREB1L,PDGFRA,TBX3,SPARC,PKDCC,CITED2,ADAMTS9,COL4A2,FLT1,PTEN,PROM1,TBX20,FZD4,ADGRA2,JCAD,EGFL7,BMP4,SALL2,TEK,PLXND1,WNT5A,VEGFA,GATA4,SEMA6A,SALL1,NRP2,CDH5,PDGFRB,APOE,EPHA1,FGF10,FOXO4,RSPO3,CXCR4,ITGA5,HDAC7,GJA1,MIXL1,PITX2,PECAM1,DPPA4,MSX2,TNFAIP2,MAGED1,MYC,LOXL2,DLG5,ZEB1…
GO:BP	positive regulation of cellular process	GO:0048522	4.62589e-37	36.3348	4162	1810	793	DNMT3B,FN1,AMOT,POU5F1,CDH1,KDR,AHNAK,VIM,F2R,GPC3,S100A10,TRH,HMGA2,HAND1,VLDLR,TAL1,ETV5,LRP2,EPCAM,OTX2,HBB-BH1,ANXA2,ENPP2,PEG3,UNC5C,ASB4,HAS2,NRP1,ZC3HAV1,NOTCH3,EOMES,CCND2,WLS,APLNR,ETS1,STX3,ESRP1,ACKR3,ABLIM1,IGFBP4,PDGFRA,FBN2,PGAP1,TBX3,FGF3,KIRREL,PLCG2,SPARC,CBX7,PKDCC,CITED2,ACSL4,ADAMTS9,DUSP9,TAF7,CDKN1C,FLT1,PTEN,PROM1,TBX20,TPD52,FZD4,ADGRA2,JCAD,EGFL7,BMP4,LMO2,SALL2,SLC6A6,NI…
GO:BP	cell migration	GO:0016477	1.84066e-36	35.735	1092	1810	298	FN1,AMOT,CDH1,KDR,VIM,F2R,GPC3,CDH11,ENPP2,UNC5C,APCDD1,HAS2,NRP1,EOMES,ETS1,ACKR3,PDGFRA,FBN2,PLCG2,SPARC,CITED2,ADAMTS9,FLT1,PTEN,TBX20,FZD4,ADGRA2,JCAD,EGFL7,FSTL1,BMP4,TEK,PLXND1,CRB2,WNT5A,VEGFA,SEMA6A,FGF5,NRP2,COL1A1,CDH5,PDGFRB,APOE,EPHA1,FGF10,FOXO4,HSP90AA1,CXCR4,RELN,ITGA5,HDAC7,GJA1,MIXL1,PITX2,PECAM1,BAMBI,MSX2,LAMA4,MYC,STAT5B,TET1,APP,GRB10,LOXL2,DLG5,GAS6,RND2,PML,ITGA2B,IQGAP1,RE…
GO:BP	cell adhesion	GO:0007155	2.46421e-36	35.6083	921	1810	265	FN1,CDH1,EMB,KDR,DSP,S100A10,CDH11,EPCAM,ENPP2,HAS2,NRP1,ETS1,STX3,ACKR3,PDGFRA,CLDN6,KIRREL,HAPLN1,SLC39A8,CITED2,ADAMTS9,PTEN,FZD4,JCAD,EGFL7,BMP4,NID1,TEK,PLXND1,CRB2,WNT5A,VEGFA,SEMA6A,COL1A1,CDH5,FBN1,EPHA1,HSP90AA1,TSPAN9,CXCR4,RELN,ITGA5,PECAM1,LAMA4,FAT1,STAT5B,APP,FBLN2,DLG5,PCDH7,GAS6,PARVB,UBASH3B,TJP2,PML,ITGA2B,DST,IQGAP1,CXCL12,PLXNB1,IL6ST,RREB1,PRTG,EZR,TFE3,PCSK5,HES1,SMAD6,MMP14…
GO:BP	locomotion	GO:0040011	1.54244e-35	34.8118	961	1810	271	FN1,AMOT,CDH1,EMB,KDR,VIM,F2R,CDH11,LRP2,EPCAM,OTX2,ENPP2,UNC5C,HAS2,NRP1,NOTCH3,ETS1,STX3,ACKR3,ABLIM1,PDGFRA,FBN2,PLCG2,SPARC,CITED2,ADAMTS9,FLT1,PTEN,FZD4,ADGRA2,JCAD,EGFL7,BMP4,TEK,PLXND1,WNT5A,VEGFA,SEMA6A,FGF5,NRP2,COL1A1,CDH5,PDGFRB,APOE,EPHA1,FGF10,FOXO4,CXCR4,RELN,ITGA5,HDAC7,CRMP1,PITX2,PECAM1,LAMA4,MYC,KALRN,STAT5B,TET1,APP,DLG5,GAS6,ITGA2B,IQGAP1,RECK,CXCL12,PLXNB1,UNC5B,IL6ST,RREB1,P…
GO:BP	vasculature development	GO:0001944	2.86594e-35	34.5427	583	1810	194	FN1,AMOT,KDR,GPC3,HMGA2,HAND1,TAL1,LRP2,ANXA2,ENPP2,ASB4,HAS2,NRP1,COL4A1,NOTCH3,APLNR,ETS1,ACKR3,PDGFRA,TBX3,SPARC,CITED2,ADAMTS9,COL4A2,FLT1,PTEN,TBX20,FZD4,ADGRA2,JCAD,EGFL7,BMP4,TEK,PLXND1,WNT5A,VEGFA,GATA4,SEMA6A,NRP2,COL1A1,CDH5,PDGFRB,APOE,EPHA1,FGF10,FOXO4,RSPO3,CXCR4,ITGA5,HDAC7,GJA1,PITX2,PECAM1,LAMA4,TNFAIP2,LOXL2,EGLN1,PML,ITGA2B,RECK,CXCL12,UNC5B,PCSK5,HES1,SMAD6,MMP14,FOXF1,ATP2B4,T…
GO:BP	negative regulation of cellular process	GO:0048523	5.40753e-35	34.267	3624	1810	707	DNMT3B,FN1,PEG10,PIM2,POU5F1,CDH1,KDR,VIM,F2R,GPC3,TRH,HMGA2,HAND1,RIAN,TAL1,ETV5,PMP22,CDH11,LRP2,EPCAM,HBB-BH1,ANXA2,ENPP2,PEG3,APCDD1,NRP1,NOTCH3,EOMES,PRKAR2B,USP28,CCND2,PLEKHA1,SLC2A3,APLNR,ETS1,ACKR3,KRT18,PDGFRA,FBN2,TBX3,KIRREL,PLCG2,SPARC,CBX7,SLC39A8,PKDCC,CITED2,ACSL4,ADAMTS9,DUSP9,TAF7,RGS5,CDKN1C,FLT1,PTEN,TBX20,FZD4,ADGRA2,EGFL7,FSTL1,BMP4,LMO2,SALL2,TEK,ZSCAN10,PLXND1,WNT5A,VEGFA,…
GO:BP	cell motility	GO:0048870	9.62748e-35	34.0165	1179	1810	310	FN1,AMOT,CDH1,KDR,VIM,F2R,GPC3,CDH11,EPCAM,ENPP2,UNC5C,APCDD1,HAS2,NRP1,EOMES,ETS1,ACKR3,PDGFRA,FBN2,PLCG2,SPARC,CITED2,ADAMTS9,FLT1,PTEN,TBX20,FZD4,ADGRA2,JCAD,EGFL7,FSTL1,BMP4,TEK,PLXND1,CRB2,WNT5A,VEGFA,SEMA6A,FGF5,NRP2,COL1A1,CDH5,PDGFRB,APOE,EPHA1,FGF10,FOXO4,HSP90AA1,CXCR4,RELN,ITGA5,HDAC7,GJA1,MIXL1,PITX2,PECAM1,BAMBI,MSX2,LAMA4,MYC,STAT5B,TET1,APP,GRB10,LOXL2,DLG5,GAS6,RND2,PML,ITGA2B,DST…
GO:BP	regulation of multicellular organismal development	GO:2000026	9.62748e-35	34.0165	1055	1810	287	FN1,AMOT,CDH1,KDR,VIM,S100A10,HMGA2,TAL1,ETV5,LRP2,ANXA2,ENPP2,NRP1,CCND2,WLS,APLNR,ETS1,ESRP1,FBN2,TBX3,SPARC,PKDCC,CITED2,ADAMTS9,DUSP9,COL4A2,CDKN1C,FLT1,PTEN,PROM1,TBX20,FZD4,ADGRA2,JCAD,BMP4,LMO2,TEK,PLXND1,CRB2,WNT5A,VEGFA,GATA4,SEMA6A,ABCB10,CDH5,SLC25A4,FBN1,APOE,EPHA1,FGF10,FOXO4,HSP90AA1,CXCR4,RELN,ITGA5,HLTF,GJA1,JARID2,MYRF,MSX2,LAMA4,CRABP2,RUNX1,MYC,KALRN,STAT5B,LOXL2,DLG5,FAM210B,G…
GO:BP	positive regulation of biological process	GO:0048518	2.61779e-34	33.5821	4587	1810	844	DNMT3B,FN1,AMOT,POU5F1,CDH1,KDR,AHNAK,VIM,F2R,GPC3,S100A10,TRH,HMGA2,HAND1,VLDLR,TAL1,ETV5,LRP2,EPCAM,OTX2,HBB-BH1,ANXA2,ENPP2,PEG3,UNC5C,ASB4,HAS2,NRP1,ZC3HAV1,NOTCH3,EOMES,CCND2,WLS,PLEKHA1,APLNR,ETS1,STX3,ESRP1,ACKR3,ABLIM1,IGFBP4,PDGFRA,FBN2,PGAP1,TBX3,FGF3,KIRREL,PLCG2,SPARC,CBX7,PKDCC,CITED2,ACSL4,ADAMTS9,DUSP9,TAF7,CDKN1C,FLT1,PTEN,PROM1,TBX20,TPD52,FZD4,ADGRA2,JCAD,EGFL7,BMP4,LMO2,SALL2,S…
GO:BP	blood vessel development	GO:0001568	4.04068e-34	33.3935	556	1810	186	FN1,AMOT,KDR,GPC3,HMGA2,HAND1,TAL1,LRP2,ANXA2,ENPP2,ASB4,HAS2,NRP1,COL4A1,NOTCH3,APLNR,ETS1,ACKR3,PDGFRA,TBX3,SPARC,CITED2,ADAMTS9,COL4A2,FLT1,PTEN,TBX20,FZD4,ADGRA2,JCAD,EGFL7,BMP4,TEK,PLXND1,WNT5A,VEGFA,GATA4,SEMA6A,NRP2,COL1A1,CDH5,PDGFRB,APOE,EPHA1,FGF10,FOXO4,RSPO3,CXCR4,ITGA5,HDAC7,GJA1,PITX2,PECAM1,LAMA4,TNFAIP2,LOXL2,EGLN1,PML,ITGA2B,RECK,CXCL12,UNC5B,PCSK5,HES1,SMAD6,MMP14,FOXF1,ATP2B4,T…
GO:BP	cell population proliferation	GO:0008283	7.91331e-34	33.1016	1403	1810	348	FN1,PIM2,KDR,VIM,F2R,GPC3,HMGA2,RIAN,TAL1,ETV5,PMP22,LRP2,EPCAM,ANXA2,ENPP2,HAS2,NOTCH3,USP28,CCND2,APLNR,ETS1,STX3,ESRP1,ACKR3,IGFBP4,PDGFRA,TBX3,FGF3,SPARC,CITED2,RGS5,CDKN1C,FLT1,PTEN,TBX20,TPD52,JCAD,EGFL7,BMP4,TEK,WNT5A,VEGFA,GATA4,FGF5,ENPP3,CDH5,CCNE1,PDGFRB,APOE,EPHA1,FGF10,FOXO4,FGFR2,SHMT2,MSX1,GJA1,PITX2,JARID2,BAMBI,MSX2,MAGED1,MYC,STAT5B,TET1,APP,LOXL2,NDRG1,DLG5,GAS6,ZEB1,ASPH,KDM4C…
GO:BP	regulation of cell differentiation	GO:0045595	9.23438e-34	33.0346	1176	1810	307	DNMT3B,FN1,POU5F1,CDH1,KDR,VIM,S100A10,HMGA2,TAL1,ETV5,LRP2,ANXA2,ENPP2,ASB4,NRP1,NOTCH3,CCND2,WLS,ETS1,ESRP1,PDGFRA,FBN2,TBX3,PKDCC,ADAMTS9,CDKN1C,PTEN,PROM1,TBX20,FZD4,ADGRA2,BMP4,LMO2,SLC6A6,NID1,PLXND1,CRB2,WNT5A,VEGFA,GATA4,SEMA6A,ABCB10,COL1A1,CDH5,SLC25A4,FBN1,CCNE1,APOE,FGF10,FOXO4,HSP90AA1,PRDM6,CXCR4,RELN,HDAC7,MSX1,SOCS2,HLTF,GJA1,MIXL1,BAMBI,MSX2,CRABP2,RUNX1,MYC,KALRN,STAT5B,APP,LOXL…
GO:BP	regulation of locomotion	GO:0040012	1.78733e-33	32.7478	780	1810	231	FN1,AMOT,CDH1,KDR,VIM,F2R,CDH11,EPCAM,ENPP2,UNC5C,HAS2,NRP1,ETS1,STX3,ACKR3,PDGFRA,FBN2,PLCG2,SPARC,CITED2,ADAMTS9,FLT1,PTEN,FZD4,ADGRA2,JCAD,EGFL7,BMP4,TEK,PLXND1,WNT5A,VEGFA,SEMA6A,FGF5,COL1A1,CDH5,PDGFRB,APOE,EPHA1,FGF10,FOXO4,CXCR4,RELN,ITGA5,HDAC7,PITX2,PECAM1,LAMA4,MYC,STAT5B,TET1,APP,DLG5,GAS6,ITGA2B,IQGAP1,RECK,CXCL12,PLXNB1,IL6ST,RREB1,CNN2,PCSK5,PAK1,MMP14,ANXA5,GRB7,FOXF1,ATP2B4,TIE1,S…
GO:BP	regulation of cell motility	GO:2000145	2.19379e-33	32.6588	751	1810	225	FN1,AMOT,CDH1,KDR,VIM,F2R,CDH11,EPCAM,ENPP2,UNC5C,HAS2,NRP1,ETS1,ACKR3,PDGFRA,FBN2,PLCG2,SPARC,CITED2,ADAMTS9,FLT1,PTEN,FZD4,ADGRA2,JCAD,EGFL7,BMP4,TEK,PLXND1,WNT5A,VEGFA,SEMA6A,FGF5,COL1A1,CDH5,PDGFRB,APOE,EPHA1,FGF10,FOXO4,CXCR4,RELN,ITGA5,HDAC7,PITX2,PECAM1,LAMA4,MYC,STAT5B,TET1,APP,DLG5,GAS6,ITGA2B,IQGAP1,RECK,CXCL12,PLXNB1,IL6ST,RREB1,CNN2,PCSK5,PAK1,MMP14,ANXA5,GRB7,FOXF1,ATP2B4,TIE1,SLC9A3…
GO:BP	negative regulation of biological process	GO:0048519	2.36131e-33	32.6268	4019	1810	759	DNMT3B,FN1,AMOT,PEG10,PIM2,POU5F1,CDH1,KDR,VIM,F2R,GPC3,SERPINH1,TRH,HMGA2,HAND1,RIAN,TAL1,ETV5,PMP22,CDH11,LRP2,EPCAM,HBB-BH1,ANXA2,ENPP2,PEG3,APCDD1,NRP1,ZC3HAV1,NOTCH3,EOMES,PRKAR2B,USP28,CCND2,PLEKHA1,SLC2A3,APLNR,ETS1,ACKR3,KRT18,PDGFRA,FBN2,TBX3,FGF3,KIRREL,PLCG2,SPARC,CBX7,SLC39A8,PKDCC,CITED2,ACSL4,ADAMTS9,DUSP9,TAF7,COL4A2,RGS5,CDKN1C,FLT1,PTEN,TBX20,FZD4,ADGRA2,EGFL7,FSTL1,BMP4,LMO2,SAL…
GO:BP	blood vessel morphogenesis	GO:0048514	1.03683e-32	31.9843	481	1810	167	FN1,AMOT,KDR,HMGA2,HAND1,TAL1,LRP2,ANXA2,ENPP2,ASB4,HAS2,NRP1,COL4A1,NOTCH3,APLNR,ETS1,ACKR3,PDGFRA,SPARC,CITED2,ADAMTS9,COL4A2,FLT1,PTEN,TBX20,FZD4,ADGRA2,JCAD,EGFL7,BMP4,TEK,PLXND1,WNT5A,VEGFA,GATA4,SEMA6A,NRP2,CDH5,PDGFRB,APOE,EPHA1,FGF10,FOXO4,RSPO3,CXCR4,ITGA5,HDAC7,GJA1,PITX2,PECAM1,TNFAIP2,LOXL2,EGLN1,PML,ITGA2B,RECK,CXCL12,UNC5B,HES1,SMAD6,MMP14,FOXF1,ATP2B4,TIE1,GATA2,CALD1,ADD1,SMAD7,PT…
GO:BP	enzyme-linked receptor protein signaling pathway	GO:0007167	1.88495e-32	31.7247	716	1810	216	PEG10,KDR,VIM,GPC3,LRP2,NRP1,COL4A1,PLEKHA1,IGFBP4,PDGFRA,FBN2,FGF3,CITED2,COL4A2,CDKN1C,FLT1,PTEN,TBX20,FZD4,ADGRA2,JCAD,FSTL1,BMP4,TEK,SLC39A14,CRB2,WNT5A,VEGFA,GATA4,SEMA6A,FGF5,NRP2,COL1A1,CDH5,FBN1,PDGFRB,EPHA1,FGF10,FOXO4,FGFR2,TSPAN9,MSX1,SOCS2,BAMBI,MSX2,STAT5B,TET1,GRB10,GAS6,ZEB1,UBASH3B,PML,DOK4,IQGAP1,CCND3,IL6ST,HES1,TGIF1,PAK1,SMAD6,TIE1,SLC9A3R1,SMAD7,SESN3,HHEX,GATA6,SINHCAF,RBBP7…
GO:BP	regulation of cell migration	GO:0030334	4.59167e-32	31.338	720	1810	216	FN1,AMOT,CDH1,KDR,VIM,F2R,CDH11,ENPP2,UNC5C,HAS2,NRP1,ETS1,ACKR3,PDGFRA,FBN2,PLCG2,SPARC,CITED2,ADAMTS9,FLT1,PTEN,FZD4,ADGRA2,JCAD,EGFL7,BMP4,TEK,PLXND1,WNT5A,VEGFA,SEMA6A,FGF5,COL1A1,CDH5,PDGFRB,APOE,EPHA1,FGF10,FOXO4,CXCR4,RELN,ITGA5,HDAC7,PITX2,PECAM1,LAMA4,MYC,STAT5B,TET1,APP,DLG5,GAS6,ITGA2B,IQGAP1,RECK,CXCL12,PLXNB1,IL6ST,RREB1,CNN2,PCSK5,PAK1,MMP14,GRB7,FOXF1,ATP2B4,TIE1,SLC9A3R1,GATA2,TIA…
GO:BP	regulation of cell communication	GO:0010646	2.0121e-31	30.6963	2462	1810	517	FN1,AMOT,PEG10,CDH1,KDR,F2R,SLC7A3,GPC3,TRH,HMGA2,STARD8,RIAN,CDH11,LRP2,APCDD1,NRP1,ZC3HAV1,PRKAR2B,WLS,PLEKHA1,APLNR,STX3,ACKR3,IGFBP4,PDGFRA,FBN2,PLCG2,SLC39A8,CITED2,ACSL4,DUSP9,RGS5,CDKN1C,FLT1,PTEN,TBX20,FZD4,ADGRA2,JCAD,EGFL7,FSTL1,BMP4,SLC6A6,NID1,TEK,SLC39A14,CRB2,WNT5A,VEGFA,GATA4,SEMA6A,SALL1,TLE4,COL1A1,CDH5,ALG13,SLC25A4,FBN1,PDGFRB,GRIK3,APOE,FGF10,FGFR2,HSP90AA1,RRAGB,RSPO3,USP44,R…
GO:BP	regulation of signaling	GO:0023051	7.17878e-31	30.1439	2467	1810	516	FN1,AMOT,PEG10,CDH1,KDR,F2R,SLC7A3,GPC3,TRH,HMGA2,STARD8,RIAN,CDH11,LRP2,ANXA2,APCDD1,NRP1,ZC3HAV1,PRKAR2B,WLS,PLEKHA1,APLNR,STX3,ACKR3,IGFBP4,PDGFRA,FBN2,PLCG2,SLC39A8,CITED2,ACSL4,DUSP9,RGS5,CDKN1C,FLT1,PTEN,TBX20,FZD4,ADGRA2,JCAD,EGFL7,FSTL1,BMP4,SLC6A6,NID1,TEK,SLC39A14,CRB2,WNT5A,VEGFA,GATA4,SEMA6A,SALL1,TLE4,COL1A1,CDH5,ALG13,SLC25A4,FBN1,PDGFRB,GRIK3,APOE,FGF10,FGFR2,HSP90AA1,RRAGB,RSPO3,U…
GO:BP	positive regulation of multicellular organismal process	GO:0051240	7.91424e-31	30.1016	1134	1810	292	FN1,AMOT,KDR,VIM,F2R,HMGA2,ETV5,LRP2,ANXA2,ENPP2,NRP1,ZC3HAV1,CCND2,WLS,APLNR,ETS1,PDGFRA,FBN2,PLCG2,PKDCC,CITED2,FLT1,TBX20,FZD4,JCAD,BMP4,TEK,PLXND1,CRB2,WNT5A,VEGFA,GATA4,COL1A1,CDH5,SLC25A4,PDGFRB,APOE,EPHA1,FGF10,HSP90AA1,CXCR4,RELN,ITGA5,GJA1,ZFP516,BAMBI,MYRF,MSX2,CRABP2,MAGED1,RUNX1,MYC,KALRN,STAT5B,TET1,APP,GRB10,LOXL2,DLG5,GAS6,RND2,MACROH2A1,CXCL12,PLXNB1,IL6ST,RREB1,ZFPM1,EZR,HES1,SMA…
GO:BP	cell development	GO:0048468	1.33708e-29	28.8738	2049	1810	445	FN1,CDH1,EMB,KDR,VIM,GPC3,S100A10,SERPINH1,KRT8,HMGA2,VLDLR,TAL1,ETV5,PMP22,CDH11,LRP2,OTX2,ANXA2,ENPP2,UNC5C,NRP1,NOTCH3,EOMES,WLS,ETS1,STX3,HOOK1,ABLIM1,PDGFRA,FRMD6,TBX3,PLCG2,MIAT,CITED2,ACSL4,CDKN1C,PTEN,TBX20,TPD52,FZD4,ADGRA2,BMP4,LMO2,TEK,PLXND1,CRB2,WNT5A,VEGFA,GATA4,SEMA6A,NRP2,ABCB10,CDH5,SLC25A4,FBN1,CSRP1,PDGFRB,APOE,EPHA1,HSP90AA1,CXCR4,RELN,HDAC7,HLTF,CRMP1,GJA1,MIXL1,PITX2,PECAM1,…
GO:BP	positive regulation of developmental process	GO:0051094	1.70877e-29	28.7673	1021	1810	268	DNMT3B,FN1,AMOT,KDR,VIM,HMGA2,VLDLR,TAL1,ETV5,LRP2,ENPP2,UNC5C,ASB4,NRP1,CCND2,WLS,APLNR,ETS1,PDGFRA,FBN2,PKDCC,CITED2,ADAMTS9,FLT1,PTEN,PROM1,TBX20,FZD4,JCAD,BMP4,SLC6A6,NID1,TEK,PLXND1,CRB2,CAPN2,WNT5A,VEGFA,GATA4,ABCB10,COL1A1,CDH5,SLC25A4,CCNE1,APOE,EPHA1,FGF10,HSP90AA1,CXCR4,RELN,ITGA5,SOCS2,GJA1,MIXL1,BAMBI,MSX2,CRABP2,MAGED1,RUNX1,MYC,KALRN,STAT5B,TET1,APP,LOXL2,DLG5,FAM210B,GAS6,ZEB1,RND2…
GO:BP	regulation of anatomical structure morphogenesis	GO:0022603	2.44936e-29	28.6109	729	1810	212	FN1,AMOT,CDH1,KDR,VIM,GPC3,HMGA2,ETV5,ENPP2,APCDD1,NRP1,WLS,APLNR,ETS1,PDGFRA,SPARC,CITED2,ADAMTS9,COL4A2,FLT1,PTEN,FZD4,ADGRA2,JCAD,BMP4,TEK,PLXND1,CRB2,WNT5A,VEGFA,GATA4,SEMA6A,CDH5,APOE,EPHA1,FGF10,FOXO4,CXCR4,RELN,ITGA5,MSX1,GJA1,BAMBI,CRABP2,MAGED1,KALRN,RND2,EGLN1,PARVB,PML,RECK,CXCL12,PLXNB1,RREB1,EZR,HES1,TGIF1,EPB41L3,ATP2B4,TIE1,SLC9A3R1,GATA2,ADD1,TPM1,ARHGAP32,HHEX,GATA6,GNA12,ITGB1,C…
GO:BP	epithelium development	GO:0060429	2.85164e-29	28.5449	885	1810	242	KDR,VIM,DSP,GPC3,KRT8,HMGA2,HAND1,ETV5,LRP2,EPCAM,APCDD1,NRP1,COL4A1,APLNR,ESRP1,GREB1L,PDGFRA,FRMD6,TBX3,CITED2,CDKN1C,PTEN,PROM1,TBX20,FSTL1,BMP4,SALL2,TEK,PLXND1,CRB2,WNT5A,VEGFA,GATA4,SALL1,CDH5,FGF10,RSPO3,CXCR4,ITGA5,MSX1,GJA1,PITX2,PECAM1,MSX2,FAT1,MAGED1,MYC,STAT5B,POU3F1,DLG5,ZEB1,TJP2,MACROH2A1,PML,IQGAP1,CXCL12,IL6ST,RREB1,EZR,HES1,TGIF1,PAK1,SMAD6,CCDC88C,MMP14,GRHL2,FOXF1,TIE1,SLC9A3…
GO:BP	tissue morphogenesis	GO:0048729	6.17186e-29	28.2096	513	1810	167	POU5F1,KDR,DSP,GPC3,HMGA2,HAND1,TAL1,ETV5,LRP2,NRP1,COL4A1,EOMES,WLS,APLNR,ESRP1,GREB1L,PDGFRA,TBX3,CITED2,PTEN,TBX20,BMP4,TEK,PLXND1,CRB2,WNT5A,VEGFA,GATA4,SALL1,NRP2,FGF10,FGFR2,RSPO3,CXCR4,ITGA5,MSX1,GJA1,PITX2,MSX2,FAT1,MAGED1,MYC,DLG5,EGLN1,PML,CXCL12,RREB1,ZFPM1,HES1,TGIF1,PAK1,MMP14,GRHL2,FOXF1,TIE1,SLC9A3R1,CAR2,TPM1,SMAD7,HHEX,ITGB1,TNC,ALMS1,CAMSAP3,COL5A1,PODXL,LY6E,ST14,SPINT2,HAND2,Z…
GO:BP	angiogenesis	GO:0001525	1.17825e-28	27.9288	401	1810	142	FN1,AMOT,KDR,HMGA2,HAND1,TAL1,ANXA2,ENPP2,NRP1,COL4A1,NOTCH3,APLNR,ETS1,ACKR3,PDGFRA,SPARC,ADAMTS9,COL4A2,FLT1,PTEN,TBX20,ADGRA2,JCAD,EGFL7,BMP4,TEK,PLXND1,WNT5A,VEGFA,GATA4,SEMA6A,NRP2,CDH5,PDGFRB,EPHA1,FGF10,FOXO4,RSPO3,CXCR4,ITGA5,HDAC7,PITX2,PECAM1,TNFAIP2,LOXL2,EGLN1,PML,ITGA2B,RECK,CXCL12,UNC5B,MMP14,ATP2B4,TIE1,GATA2,CALD1,ADD1,PTPRB,HHEX,GATA6,ITGB1,KCTD10,HEY1,CD40,IGF2,JAK1,CD59A,STAT3,…
GO:BP	regulation of signal transduction	GO:0009966	5.50789e-28	27.259	2162	1810	458	FN1,AMOT,PEG10,KDR,F2R,SLC7A3,GPC3,HMGA2,STARD8,RIAN,LRP2,APCDD1,NRP1,ZC3HAV1,WLS,PLEKHA1,APLNR,ACKR3,IGFBP4,PDGFRA,FBN2,PLCG2,SLC39A8,CITED2,DUSP9,RGS5,CDKN1C,FLT1,PTEN,TBX20,FZD4,ADGRA2,JCAD,EGFL7,FSTL1,BMP4,NID1,TEK,SLC39A14,CRB2,WNT5A,VEGFA,GATA4,SEMA6A,SALL1,TLE4,COL1A1,CDH5,ALG13,SLC25A4,FBN1,PDGFRB,APOE,FGF10,FGFR2,HSP90AA1,RRAGB,RSPO3,USP44,RRAGD,CXCR4,RELN,CTBP2,HDAC7,MSX1,SOCS2,BAMBI,G2…
GO:BP	positive regulation of cell population proliferation	GO:0008284	1.01042e-27	26.9955	656	1810	194	FN1,KDR,VIM,F2R,HMGA2,ETV5,LRP2,EPCAM,ANXA2,ENPP2,HAS2,NOTCH3,CCND2,APLNR,ETS1,STX3,ESRP1,PDGFRA,TBX3,FGF3,PTEN,TBX20,TPD52,JCAD,EGFL7,BMP4,WNT5A,VEGFA,GATA4,FGF5,CCNE1,PDGFRB,EPHA1,FGF10,FGFR2,SHMT2,BAMBI,MYC,STAT5B,TET1,GAS6,KDM4C,PML,CCND3,CXCL12,IL6ST,RREB1,HES1,LIN28A,TGIF1,PAK1,FOXF1,GATA2,TIAM1,GATA6,SINHCAF,ITGB1,TNC,CD40,SCUBE2,ST8SIA1,RBPMS2,IGF2,GNAS,FGF4,CD59A,IGFBP2,STAT3,NAP1L1,ADAM…
GO:BP	response to growth factor	GO:0070848	5.76391e-27	26.2393	565	1810	174	PEG10,KDR,GPC3,LRP2,HAS2,NRP1,PDGFRA,FBN2,FGF3,SPARC,CITED2,COL4A2,CDKN1C,FLT1,TBX20,FZD4,ADGRA2,JCAD,FSTL1,BMP4,TEK,CRB2,WNT5A,VEGFA,GATA4,SEMA6A,FGF5,NRP2,COL1A1,CDH5,FBN1,PDGFRB,FGF10,FGFR2,MSX1,BAMBI,MSX2,MYC,STAT5B,TET1,APP,GRB10,GAS6,ZEB1,PML,IQGAP1,HES1,SMAD6,ATP2B4,SMAD7,HHEX,STMN2,GATA6,SOX2,SINHCAF,PPP1R9B,RBBP7,RBPMS2,FGF4,DUSP6,APPL2,CD59A,GCLM,STAT3,SH3GLB1,NDST1,ZFP703,MAPKAPK2,JUN,…
GO:BP	cellular response to growth factor stimulus	GO:0071363	7.5568e-27	26.1217	542	1810	169	PEG10,KDR,GPC3,LRP2,HAS2,NRP1,PDGFRA,FBN2,FGF3,SPARC,CITED2,COL4A2,CDKN1C,FLT1,TBX20,FZD4,ADGRA2,JCAD,FSTL1,BMP4,TEK,CRB2,WNT5A,VEGFA,GATA4,SEMA6A,FGF5,NRP2,COL1A1,CDH5,FBN1,PDGFRB,FGF10,FGFR2,MSX1,BAMBI,MSX2,MYC,STAT5B,TET1,APP,GRB10,GAS6,ZEB1,PML,IQGAP1,HES1,SMAD6,ATP2B4,SMAD7,HHEX,STMN2,GATA6,SINHCAF,PPP1R9B,RBBP7,RBPMS2,FGF4,APPL2,CD59A,GCLM,STAT3,SH3GLB1,NDST1,ZFP703,MAPKAPK2,JUN,BEX1,AKT1,C…
GO:BP	response to chemical	GO:0042221	7.5568e-27	26.1217	2606	1810	524	DNMT3B,FN1,AMOT,POU5F1,CDH1,EMB,KDR,VIM,F2R,MKRN1,KRT8,TRH,HMGA2,VLDLR,ETV5,LRP2,OTX2,HBB-BH1,ENPP2,UNC5C,HAS2,NRP1,COL4A1,ZC3HAV1,NOTCH3,PRKAR2B,SNRPN,PLEKHA1,ETS1,STX3,ACKR3,ABLIM1,KRT18,IGFBP4,PDGFRA,PFKP,PLCG2,CBX7,GLDC,SLC39A8,CITED2,TAF7,FLT1,CYP26A1,PTEN,FZD4,ADGRA2,BMP4,LMO2,GPX3,TEK,SLC39A14,PLXND1,CAPN2,WNT5A,VEGFA,GATA4,SEMA6A,NRP2,TLE4,ABCB10,COL1A1,FBN1,PDGFRB,APOE,EPHA1,FGF10,FOXO4,…
GO:BP	nervous system development	GO:0007399	1.39514e-26	25.8554	1869	1810	406	DNMT3B,FN1,CDH1,EMB,KDR,VIM,S100A10,HMGA2,VLDLR,TAL1,ETV5,PMP22,CDH11,LRP2,OTX2,ANXA2,ENPP2,UNC5C,APCDD1,NRP1,COL4A1,NOTCH3,EOMES,WLS,STX3,ESRP1,ACKR3,ABLIM1,PGAP1,TBX3,HAPLN1,MIAT,CITED2,ACSL4,CDKN1C,NAV2,PTEN,PROM1,TBX20,FZD4,ADGRA2,BMP4,SALL2,PLXND1,CRB2,WNT5A,VEGFA,SEMA6A,FGF5,SALL1,NRP2,APOE,EPHA1,FGF10,HSP90AA1,PRDM6,CXCR4,RELN,HDAC7,MSX1,SOCS2,HLTF,CRMP1,GJA1,PITX2,INA,CCNG1,MYRF,CRABP2,FA…
[truncated: 1,313 more rows]

## Sheet: 4-GO_DEGs-upreg_d4
GENE ONTOLOGY TEST OF UP REGULATED DIFFERENTIALLY EXPRESSED GENES ONLY
[truncated: 1,521 more rows]
