# Supplementary material for: Endothelial gene regulatory elements associated with cardiopharyngeal lineage differentiation
Source: Commun Biol. 2024 Mar 21;7:351. doi: 10.1038/s42003-024-06017-8 (PMC10957928; doi:10.1038/s42003-024-06017-8)
Supplement: Supplementary file 5 — Supplementary Data 2 [file 42003_2024_6017_MOESM5_ESM.xlsx]

## Sheet:  1-DARs
ATAC DIFFERENTIALLY ACCESSIBLE REGIONS (DARs) d4 Vs d2
seqnames	start	end	width	log2FoldChange	Adj.Pvalue	Annotation	geneStart	geneEnd	geneLength	geneStrand	geneId	distanceToTSS	SYMBOL	DAR
chr1	3482638	3483496	859	-3.06168	5.06486e-10	Intron (ENSMUST00000161581/ENSMUSG00000089699, intron 1 of 1)	3205901	3671498	465598	2	ENSMUSG00000051951	188002	Xkr4	decreased d4 vs d2
chr1	3648851	3649557	707	-1.79147	0.000285555	Exon (ENSMUST00000192692/ENSMUSG00000102331, exon 2 of 2)	3205901	3671498	465598	2	ENSMUSG00000051951	21941	Xkr4	decreased d4 vs d2
chr1	3681343	3682023	681	-1.94097	0.000189431	Exon (ENSMUST00000193244/ENSMUSG00000102348, exon 1 of 1)	3680155	3681788	1634	1	ENSMUSG00000102348	1188	NA	decreased d4 vs d2
chr1	4914292	4915026	735	-1.94247	3.63048e-05	Intron (ENSMUST00000002533/ENSMUSG00000002459, intron 3 of 4)	4909576	5070285	160710	2	ENSMUSG00000002459	155259	Rgs20	decreased d4 vs d2
chr1	4970447	4971038	592	-2.00026	8.72486e-05	Promoter	4970857	4976820	5964	1	ENSMUSG00000085623	0	Gm16041	decreased d4 vs d2
chr1	6142605	6143484	880	-2.67086	4.53304e-07	Distal Intergenic	6206197	6276648	70452	1	ENSMUSG00000025907	-62713	Rb1cc1	decreased d4 vs d2
chr1	6870218	6870864	647	-3.19571	8.3395e-10	Distal Intergenic	6861237	6864151	2915	2	ENSMUSG00000103329	-6067	NA	decreased d4 vs d2
chr1	6898088	6898848	761	-3.35238	9.01836e-06	Distal Intergenic	6910560	6911222	663	1	ENSMUSG00000104385	-11712	Gm7449	decreased d4 vs d2
chr1	7319177	7319801	625	-2.80754	3.04024e-06	Distal Intergenic	7315451	7316462	1012	1	ENSMUSG00000102768	3726	Gm19002	decreased d4 vs d2
chr1	7671480	7672159	680	-2.33181	3.63892e-05	Distal Intergenic	7664081	7664961	881	1	ENSMUSG00000103903	7399	Rps2-ps2	decreased d4 vs d2
chr1	11277679	11278348	670	-3.0801	1.0813e-07	Intron (ENSMUST00000027056/ENSMUSG00000048960, intron 37 of 39)	10993465	11303681	310217	1	ENSMUSG00000048960	284214	Prex2	decreased d4 vs d2
chr1	12025661	12026372	712	-2.99	3.59989e-06	Distal Intergenic	12120960	12121832	873	1	ENSMUSG00000101610	-94588	NA	decreased d4 vs d2
chr1	12744381	12745128	748	-2.90407	8.39721e-09	Intron (ENSMUST00000177608/ENSMUSG00000016918, intron 2 of 21)	12692277	12861192	168916	1	ENSMUSG00000016918	52104	Sulf1	decreased d4 vs d2
chr1	12814191	12814961	771	-1.3977	0.000197088	Intron (ENSMUST00000177608/ENSMUSG00000016918, intron 7 of 21)	12692277	12861192	168916	1	ENSMUSG00000016918	121914	Sulf1	decreased d4 vs d2
chr1	12990807	12991467	661	-1.68878	7.14473e-06	5' UTR	12866549	12992650	126102	2	ENSMUSG00000025938	1183	Slco5a1	decreased d4 vs d2
chr1	14097600	14098176	577	-1.86916	0.000964836	Distal Intergenic	14109215	14112819	3605	2	ENSMUSG00000104209	14643	NA	decreased d4 vs d2
chr1	16129850	16130504	655	-3.29253	2.11229e-08	Exon (ENSMUST00000152626/ENSMUSG00000025921, exon 1 of 2)	16105774	16133734	27961	1	ENSMUSG00000025921	24076	Rdh10	decreased d4 vs d2
chr1	16300196	16300791	596	-1.82469	0.00133919	Intron (ENSMUST00000162751/ENSMUSG00000025920, intron 12 of 13)	16228674	16520112	291439	2	ENSMUSG00000025920	219321	Stau2	decreased d4 vs d2
chr1	17009513	17010184	672	-3.01854	1.47743e-07	Intron (ENSMUST00000186604/ENSMUSG00000101640, intron 1 of 2)	16964560	17097889	133330	2	ENSMUSG00000042686	87705	Jph1	decreased d4 vs d2
chr1	17207357	17207964	608	-2.15888	0.000113945	Distal Intergenic	17168403	17173103	4701	1	ENSMUSG00000099899	38954	NA	decreased d4 vs d2
chr1	17506599	17507178	580	-3.0574	4.00936e-06	Distal Intergenic	17520001	17520111	111	1	ENSMUSG00000089534	-12823	Gm25166	decreased d4 vs d2
chr1	20867264	20867956	693	-1.5552	0.000596313	Distal Intergenic	20888650	20890473	1824	2	ENSMUSG00000097934	22517	6720483E21Rik	decreased d4 vs d2
chr1	23935040	23935758	719	-1.68639	2.30908e-06	Distal Intergenic	23844846	23922317	77472	2	ENSMUSG00000026155	-12723	Smap1	decreased d4 vs d2
chr1	25181766	25182412	647	-2.59018	9.03163e-06	Intron (ENSMUST00000126626/ENSMUSG00000033569, intron 4 of 15)	25067476	25829707	762232	2	ENSMUSG00000033569	647295	Adgrb3	decreased d4 vs d2
chr1	25309933	25310641	709	-3.53385	4.94884e-09	Intron (ENSMUST00000146592/ENSMUSG00000033569, intron 15 of 28)	25067476	25829707	762232	2	ENSMUSG00000033569	519066	Adgrb3	decreased d4 vs d2
chr1	33378612	33379200	589	-2.08001	0.000265049	Distal Intergenic	33371331	33373585	2255	1	ENSMUSG00000101612	7281	NA	decreased d4 vs d2
chr1	33637707	33638282	576	-1.83517	0.000190963	Intron (ENSMUST00000027312/ENSMUSG00000026134, intron 5 of 13)	33453810	33669795	215986	2	ENSMUSG00000026134	31513	Prim2	decreased d4 vs d2
chr1	33741690	33742263	574	-2.38253	2.05234e-06	3' UTR	33719887	33742564	22678	1	ENSMUSG00000004768	21803	Rab23	decreased d4 vs d2
chr1	33742694	33743299	606	-1.34581	0.00106587	Downstream (<=300bp)	33748007	33748347	341	1	ENSMUSG00000103072	-4708	NA	decreased d4 vs d2
chr1	34805936	34806571	636	-2.00575	3.10826e-06	Exon (ENSMUST00000159747/ENSMUSG00000037509, exon 7 of 14)	34678188	34813309	135122	1	ENSMUSG00000037509	127748	Arhgef4	decreased d4 vs d2
chr1	35697695	35698359	665	-2.43922	2.89644e-05	Distal Intergenic	35625606	35651297	25692	2	ENSMUSG00000104417	-46398	NA	decreased d4 vs d2
chr1	35869583	35870216	634	-1.43637	0.000505506	Distal Intergenic	35879845	35881119	1275	1	ENSMUSG00000102531	-9629	NA	decreased d4 vs d2
chr1	36013658	36014476	819	-1.99274	2.08375e-06	Distal Intergenic	36011072	36011894	823	1	ENSMUSG00000104201	2586	NA	decreased d4 vs d2
chr1	36592859	36593636	778	-3.31918	3.31162e-10	Exon (ENSMUST00000193763/ENSMUSG00000046337, exon 1 of 6)	36562692	36683183	120492	2	ENSMUSG00000046337	89547	Fam178b	decreased d4 vs d2
chr1	36770709	36771544	836	-1.31389	0.000497769	5' UTR	36761798	36782818	21021	1	ENSMUSG00000026117	8911	Zap70	decreased d4 vs d2
chr1	36985662	36986353	692	-3.03703	7.86383e-09	Distal Intergenic	37005439	37005557	119	1	ENSMUSG00000095944	-19086	NA	decreased d4 vs d2
chr1	37931640	37932337	698	-2.04272	1.34723e-05	Distal Intergenic	37933596	37954136	20541	1	ENSMUSG00000087374	-1259	NA	decreased d4 vs d2
chr1	38606602	38607265	664	-1.46892	0.00199668	Intron (ENSMUST00000095027/ENSMUSG00000037138, intron 1 of 21)	38177326	38664955	487630	2	ENSMUSG00000037138	57690	Aff3	decreased d4 vs d2
chr1	39902630	39903251	622	-2.12594	8.77383e-06	Intron (ENSMUST00000163854/ENSMUSG00000026074, intron 2 of 30)	39900913	40026310	125398	1	ENSMUSG00000026074	1717	Map4k4	decreased d4 vs d2
chr1	40665721	40666355	635	-3.09864	1.06931e-06	Distal Intergenic	40680574	40769273	88700	1	ENSMUSG00000026062	-14219	Slc9a2	decreased d4 vs d2
chr1	41131076	41131978	903	-2.17051	1.52106e-07	Distal Intergenic	41167587	41181252	13666	2	ENSMUSG00000104072	49274	4930448I06Rik	decreased d4 vs d2
chr1	42952468	42953542	1075	-0.937071	0.0015955	Promoter	42952872	43035456	82585	1	ENSMUSG00000041907	0	Gpr45	decreased d4 vs d2
chr1	44613242	44614097	856	-2.10843	1.81129e-06	Intron (ENSMUST00000074525/ENSMUSG00000056870, intron 1 of 10)	44551511	44796838	245328	1	ENSMUSG00000056870	61731	Gulp1	decreased d4 vs d2
chr1	45359534	45360239	706	-4.5938	1.21511e-07	Distal Intergenic	45311673	45311813	141	1	ENSMUSG00000105211	47861	NA	decreased d4 vs d2
chr1	46894196	46894834	639	-1.55909	6.03691e-05	Distal Intergenic	46807544	46892852	85309	2	ENSMUSG00000025986	-1344	Slc39a10	decreased d4 vs d2
chr1	47913993	47914818	826	-2.63677	2.37608e-07	Promoter	47914989	47915815	827	2	ENSMUSG00000101996	997	Gm19206	decreased d4 vs d2
chr1	52726282	52727666	1385	-1.11651	0.000180653	Promoter	52656286	52727462	71177	2	ENSMUSG00000041439	0	Mfsd6	decreased d4 vs d2
chr1	52952581	52953974	1394	-2.28434	1.93822e-11	5' UTR	52922324	53020179	97856	2	ENSMUSG00000043629	66205	1700019D03Rik	decreased d4 vs d2
chr1	53210041	53210633	593	-4.23558	1.03223e-07	Intron (ENSMUST00000027267/ENSMUSG00000026098, intron 6 of 12)	53189187	53297018	107832	2	ENSMUSG00000026098	86385	Pms1	decreased d4 vs d2
chr1	54484636	54485422	787	-3.09918	1.55074e-06	Intron (ENSMUST00000097739/ENSMUSG00000073678, intron 25 of 26)	54472994	54557684	84691	2	ENSMUSG00000073678	72262	Pgap1	decreased d4 vs d2
chr1	55198620	55199262	643	-3.20593	4.11918e-08	Intron (ENSMUST00000027121/ENSMUSG00000025978, intron 5 of 8)	55170159	55226782	56624	2	ENSMUSG00000025978	27520	Rftn2	decreased d4 vs d2
chr1	57013689	57014332	644	-2.81868	1.94557e-05	Intron (ENSMUST00000185204/ENSMUSG00000087022, intron 3 of 4)	56971412	57050084	78673	1	ENSMUSG00000087022	42277	9130024F11Rik	decreased d4 vs d2
chr1	59422807	59423681	875	-2.68411	4.91641e-10	Distal Intergenic	59447865	59449502	1638	2	ENSMUSG00000104502	25821	NA	decreased d4 vs d2
chr1	59448350	59449470	1121	-3.08596	5.08284e-10	Promoter	59447865	59449502	1638	2	ENSMUSG00000104502	32	NA	decreased d4 vs d2
chr1	60042262	60043263	1002	-1.35077	0.000451701	Promoter	59982490	60043184	60695	2	ENSMUSG00000026018	0	Ica1l	decreased d4 vs d2
chr1	62181393	62182243	851	-1.92982	2.11923e-06	Intron (ENSMUST00000075374/ENSMUSG00000052062, intron 10 of 22)	61638824	62642284	1003461	1	ENSMUSG00000052062	542569	Pard3b	decreased d4 vs d2
chr1	63213742	63214490	749	-2.13064	1.61432e-05	Promoter	63182691	63214543	31853	2	ENSMUSG00000046856	53	Cmklr2	decreased d4 vs d2
chr1	63445386	63446682	1297	-0.948399	0.00106364	Promoter	63445891	63596276	150386	1	ENSMUSG00000025964	0	Adam23	decreased d4 vs d2
chr1	64226021	64226711	691	-1.22995	0.00274681	Intron (ENSMUST00000190863/ENSMUSG00000101895, intron 1 of 1)	64185991	64303043	117053	2	ENSMUSG00000101895	76332	NA	decreased d4 vs d2
chr1	64247602	64248354	753	-3.24486	4.66641e-06	Intron (ENSMUST00000190863/ENSMUSG00000101895, intron 1 of 1)	64185991	64303043	117053	2	ENSMUSG00000101895	54689	NA	decreased d4 vs d2
chr1	64298842	64299515	674	-2.48696	1.88339e-05	Intron (ENSMUST00000190863/ENSMUSG00000101895, intron 1 of 1)	64185991	64303043	117053	2	ENSMUSG00000101895	3528	NA	decreased d4 vs d2
chr1	64311269	64311945	677	-2.76417	1.04804e-07	Distal Intergenic	64185991	64303043	117053	2	ENSMUSG00000101895	-8226	NA	decreased d4 vs d2
chr1	64655303	64655900	598	-3.15271	5.88967e-08	Distal Intergenic	64649935	64652756	2822	1	ENSMUSG00000100437	5368	NA	decreased d4 vs d2
chr1	64835707	64836293	587	-1.99299	0.000977721	Intron (ENSMUST00000139649/ENSMUSG00000051344, intron 6 of 8)	64785983	64956824	170842	2	ENSMUSG00000051344	120531	Plekhm3	decreased d4 vs d2
chr1	71531491	71532126	636	-1.3505	0.00245867	Distal Intergenic	71557150	71579631	22482	1	ENSMUSG00000026192	-25024	Atic	decreased d4 vs d2
chr1	71673227	71674065	839	-2.77173	8.9573e-10	Distal Intergenic	71585520	71653200	67681	2	ENSMUSG00000026193	-20027	Fn1	decreased d4 vs d2
chr1	71740939	71741796	858	-3.38105	1.93194e-10	Distal Intergenic	71714048	71714924	877	2	ENSMUSG00000100319	-26015	NA	decreased d4 vs d2
chr1	71923668	71924240	573	-2.16986	2.37842e-05	Distal Intergenic	71894068	71917125	23058	2	ENSMUSG00000101211	-6543	NA	decreased d4 vs d2
chr1	72182763	72183410	648	-1.59684	7.44161e-05	Intron (ENSMUST00000048860/ENSMUSG00000039395, intron 2 of 4)	72159442	72212307	52866	2	ENSMUSG00000039395	28897	Mreg	decreased d4 vs d2
chr1	73642534	73643284	751	-2.14478	9.44094e-05	Intron (ENSMUST00000191114/ENSMUSG00000100301, intron 2 of 3)	73618088	73864466	246379	2	ENSMUSG00000100301	221182	6030407O03Rik	decreased d4 vs d2
chr1	73744432	73745298	867	-1.93949	4.3548e-06	Intron (ENSMUST00000189514/ENSMUSG00000100301, intron 6 of 8)	73618088	73864466	246379	2	ENSMUSG00000100301	119168	6030407O03Rik	decreased d4 vs d2
chr1	73942043	73942713	671	-1.43035	0.00164033	Exon (ENSMUST00000169786/ENSMUSG00000055322, exon 20 of 35)	73910231	74124449	214219	2	ENSMUSG00000055322	181736	Tns1	decreased d4 vs d2
chr1	74111062	74111941	880	-2.67027	3.15959e-09	Intron (ENSMUST00000169786/ENSMUSG00000055322, intron 1 of 34)	73910231	74124449	214219	2	ENSMUSG00000055322	12508	Tns1	decreased d4 vs d2
chr1	74807975	74808555	581	-1.33914	0.000633683	Distal Intergenic	74791516	74804179	12664	1	ENSMUSG00000026167	16459	Wnt10a	decreased d4 vs d2
chr1	74824766	74825474	709	-2.45664	7.15198e-07	Distal Intergenic	74850895	74879953	29059	1	ENSMUSG00000089964	-25421	Gm16582	decreased d4 vs d2
chr1	74858033	74858894	862	-1.3334	5.6857e-05	Intron (ENSMUST00000159627/ENSMUSG00000089964, intron 2 of 3)	74850895	74879953	29059	1	ENSMUSG00000089964	7138	Gm16582	decreased d4 vs d2
chr1	74875308	74875896	589	-2.36379	7.58287e-05	Intron (ENSMUST00000159627/ENSMUSG00000089964, intron 3 of 3)	74850895	74879953	29059	1	ENSMUSG00000089964	24413	Gm16582	decreased d4 vs d2
chr1	75251496	75252112	617	-1.59901	9.80444e-05	Exon (ENSMUST00000027404/ENSMUSG00000026204, exon 19 of 23)	75247027	75264502	17476	2	ENSMUSG00000026204	12390	Ptprn	decreased d4 vs d2
chr1	75263929	75264629	701	-1.58834	8.8734e-06	Promoter	75247027	75264502	17476	2	ENSMUSG00000026204	0	Ptprn	decreased d4 vs d2
chr1	75344173	75345126	954	-0.878921	0.000673571	Distal Intergenic	75360329	75368579	8251	1	ENSMUSG00000026208	-15203	Des	decreased d4 vs d2
chr1	75374790	75375995	1206	-1.26114	0.000131129	Promoter	75375297	75432320	57024	1	ENSMUSG00000026207	0	Speg	decreased d4 vs d2
chr1	75381393	75382593	1201	-1.05323	0.000477704	5' UTR	75375297	75432320	57024	1	ENSMUSG00000026207	6096	Speg	decreased d4 vs d2
chr1	75546018	75547127	1110	-1.26877	3.89734e-05	Promoter	75546266	75562172	15907	1	ENSMUSG00000006576	0	Slc4a3	decreased d4 vs d2
chr1	75642391	75642978	588	-2.38931	2.14699e-06	Distal Intergenic	75636390	75637179	790	1	ENSMUSG00000082012	6001	Gm5257	decreased d4 vs d2
chr1	77441279	77441936	658	-2.25951	5.33391e-06	Intron (ENSMUST00000027451/ENSMUSG00000026235, intron 4 of 17)	77367185	77515088	147904	2	ENSMUSG00000026235	73152	Epha4	decreased d4 vs d2
chr1	77532164	77532716	553	-2.77181	1.48891e-05	Distal Intergenic	77515280	77517128	1849	1	ENSMUSG00000101849	16884	NA	decreased d4 vs d2
chr1	78181718	78182372	655	-1.59119	0.000221673	Intron (ENSMUST00000004994/ENSMUSG00000004872, intron 4 of 8)	78101267	78197134	95868	2	ENSMUSG00000004872	14762	Pax3	decreased d4 vs d2
chr1	78189260	78190253	994	-1.21684	0.000170753	Intron (ENSMUST00000004994/ENSMUSG00000004872, intron 4 of 8)	78101267	78197134	95868	2	ENSMUSG00000004872	6881	Pax3	decreased d4 vs d2
chr1	78196706	78197496	791	-1.28581	3.25981e-05	Promoter	78101267	78197134	95868	2	ENSMUSG00000004872	0	Pax3	decreased d4 vs d2
chr1	78309823	78311307	1485	-1.50315	3.98089e-07	Promoter	78310345	78420289	109945	1	ENSMUSG00000032908	0	Sgpp2	decreased d4 vs d2
chr1	80150548	80151190	643	-4.26589	2.63193e-08	Distal Intergenic	80146973	80148801	1829	2	ENSMUSG00000102518	-1747	NA	decreased d4 vs d2
chr1	80236042	80236611	570	-1.69454	0.000696309	Distal Intergenic	80225044	80228792	3749	1	ENSMUSG00000101257	10998	2310015K22Rik	decreased d4 vs d2
chr1	80424606	80425198	593	-2.26644	9.45274e-05	Distal Intergenic	80445932	80479867	33936	1	ENSMUSG00000101483	-20734	1700016L21Rik	decreased d4 vs d2
chr1	81562733	81563383	651	-2.74218	1.73947e-05	Distal Intergenic	81554157	81557483	3327	2	ENSMUSG00000101986	-5250	Gm6198	decreased d4 vs d2
chr1	82191449	82192089	641	-1.5846	0.000349698	Distal Intergenic	82233112	82235933	2822	1	ENSMUSG00000022591	-41023	NA	decreased d4 vs d2
chr1	83036752	83037335	584	-2.12466	8.2157e-05	Intron (ENSMUST00000045560/ENSMUSG00000038496, intron 1 of 6)	83012523	83038448	25926	2	ENSMUSG00000038496	1113	Slc19a3	decreased d4 vs d2
chr1	84176885	84177605	721	-5.08934	2.92304e-10	Intron (ENSMUST00000168574/ENSMUSG00000045658, intron 1 of 2)	84036296	84364180	327885	2	ENSMUSG00000045658	186575	Pid1	decreased d4 vs d2
chr1	84226067	84226763	697	-3.56553	3.45438e-06	Intron (ENSMUST00000168574/ENSMUSG00000045658, intron 1 of 2)	84036296	84364180	327885	2	ENSMUSG00000045658	137417	Pid1	decreased d4 vs d2
chr1	86032067	86032930	864	-3.15595	2.40098e-09	Distal Intergenic	86045863	86055456	9594	1	ENSMUSG00000026227	-12933	2810459M11Rik	decreased d4 vs d2
chr1	86302907	86303970	1064	-1.06181	0.000174526	Promoter	86302832	86307305	4474	1	ENSMUSG00000079445	75	B3gnt7	decreased d4 vs d2
chr1	86310455	86311428	974	-2.45554	1.65521e-08	Distal Intergenic	86303195	86304059	865	2	ENSMUSG00000099644	-6396	NA	decreased d4 vs d2
chr1	86449896	86450483	588	-4.36229	4.72198e-08	Distal Intergenic	86473659	86474006	348	1	ENSMUSG00000101328	-23176	NA	decreased d4 vs d2
chr1	86467169	86467871	703	-1.51777	0.000154841	Distal Intergenic	86473659	86474006	348	1	ENSMUSG00000101328	-5788	NA	decreased d4 vs d2
chr1	86510206	86510892	687	-2.99149	1.14957e-09	Distal Intergenic	86526726	86530712	3987	1	ENSMUSG00000026238	-15834	Ptma	decreased d4 vs d2
chr1	86633873	86634541	669	-1.6426	0.00123616	Distal Intergenic	86637552	86637608	57	2	ENSMUSG00000084468	3067	NA	decreased d4 vs d2
chr1	86751745	86752489	745	-2.21632	0.00011121	Intron (ENSMUST00000168237/ENSMUSG00000053333, intron 3 of 21)	86703808	87050095	346288	1	ENSMUSG00000053333	47937	Dis3l2	decreased d4 vs d2
chr1	87313067	87313598	532	-2.42978	0.000307689	Distal Intergenic	87326998	87450796	123799	1	ENSMUSG00000048000	-13400	Gigyf2	decreased d4 vs d2
chr1	87475037	87475860	824	-1.13671	0.00224852	3' UTR	87470271	87475482	5212	1	ENSMUSG00000026258	4766	Snorc	decreased d4 vs d2
chr1	87541524	87542131	608	-2.07865	9.09151e-05	Intron (ENSMUST00000166055/ENSMUSG00000079434, intron 1 of 2)	87476834	87573870	97037	2	ENSMUSG00000026259	31739	Ngef	decreased d4 vs d2
chr1	88605508	88606077	570	-2.48374	1.97393e-05	Distal Intergenic	88653085	88654845	1761	1	ENSMUSG00000104057	-47008	NA	decreased d4 vs d2
chr1	88668267	88670059	1793	-2.44386	8.39236e-12	Distal Intergenic	88656308	88658100	1793	1	ENSMUSG00000100367	11959	NA	decreased d4 vs d2
chr1	89756307	89756942	636	-2.35974	9.03608e-05	Intron (ENSMUST00000027521/ENSMUSG00000055013, intron 11 of 17)	89454806	89897617	442812	1	ENSMUSG00000055013	301501	Agap1	decreased d4 vs d2
chr1	89922550	89923360	811	-2.72324	2.7749e-10	Distal Intergenic	89930234	89933290	3057	1	ENSMUSG00000092627	-6874	LOC102637806	decreased d4 vs d2
chr1	89939902	89940853	952	-1.57488	1.46011e-06	Distal Intergenic	89927956	89931179	3224	2	ENSMUSG00000034486	-8723	Gbx2	decreased d4 vs d2
chr1	91413950	91414592	643	-1.68015	1.51524e-06	Promoter	91411483	91414038	2556	2	ENSMUSG00000067071	0	Hes6	decreased d4 vs d2
chr1	91600588	91601332	745	-1.23995	0.00127022	Distal Intergenic	91611406	91624500	13095	1	ENSMUSG00000101705	-10074	NA	decreased d4 vs d2
chr1	92224160	92224704	545	-2.77847	1.92078e-05	Distal Intergenic	91928779	92195699	266921	2	ENSMUSG00000026313	-28461	Hdac4	decreased d4 vs d2
chr1	93101595	93102336	742	-1.70015	1.53605e-07	Promoter	93015464	93101951	86488	2	ENSMUSG00000014602	0	Kif1a	decreased d4 vs d2
chr1	93223874	93224431	558	-1.38683	0.0024633	Exon (ENSMUST00000138595/ENSMUSG00000084989, exon 30 of 32)	93168725	93231072	62348	1	ENSMUSG00000084989	55149	Crocc2	decreased d4 vs d2
chr1	93667550	93668250	701	-1.29319	0.000100413	Distal Intergenic	93619751	93658659	38909	2	ENSMUSG00000026277	-8891	Stk25	decreased d4 vs d2
chr1	97929381	97930020	640	-2.35756	0.000175442	Intron (ENSMUST00000058762/ENSMUSG00000026335, intron 5 of 25)	97795114	98095646	300533	2	ENSMUSG00000026335	165626	Pam	decreased d4 vs d2
chr1	98073015	98073718	704	-3.30034	7.5201e-06	Intron (ENSMUST00000058762/ENSMUSG00000026335, intron 1 of 25)	97795114	98095646	300533	2	ENSMUSG00000026335	21928	Pam	decreased d4 vs d2
chr1	99907684	99908284	601	-1.88503	0.000406559	Intron (ENSMUST00000086738/ENSMUSG00000067028, intron 1 of 23)	99772765	100485942	713178	1	ENSMUSG00000067028	134919	Cntnap5b	decreased d4 vs d2
chr1	99970399	99971280	882	-2.80904	1.89868e-08	Intron (ENSMUST00000086738/ENSMUSG00000067028, intron 3 of 23)	99772765	100485942	713178	1	ENSMUSG00000067028	197634	Cntnap5b	decreased d4 vs d2
chr1	100877937	100878607	671	-3.9345	4.0071e-11	Distal Intergenic	100861793	100861901	109	1	ENSMUSG00000077039	16144	NA	decreased d4 vs d2
chr1	104746619	104747378	760	-3.17145	1.19077e-09	Distal Intergenic	104768529	104995481	226953	1	ENSMUSG00000050840	-21151	Cdh20	decreased d4 vs d2
chr1	106071767	106072563	797	-1.34928	0.00120503	Distal Intergenic	106072584	106075894	3311	2	ENSMUSG00000102501	3331	NA	decreased d4 vs d2
chr1	106221842	106222492	651	-2.27999	4.66332e-05	Exon (ENSMUST00000194600/ENSMUSG00000103291, exon 1 of 1)	106171752	106394250	222499	1	ENSMUSG00000044340	50090	Phlpp1	decreased d4 vs d2
chr1	106543111	106543658	548	-3.76816	8.06223e-06	3' UTR	106541943	106575045	33103	1	ENSMUSG00000054006	1168	NA	decreased d4 vs d2
chr1	106712282	106712856	575	-1.31733	0.00164154	Exon (ENSMUST00000112751/ENSMUSG00000057329, exon 1 of 2)	106538178	106714274	176097	2	ENSMUSG00000057329	1418	Bcl2	decreased d4 vs d2
chr1	106721917	106722763	847	-2.3197	1.48619e-06	3' UTR	106720459	106759727	39269	2	ENSMUSG00000009905	36964	Kdsr	decreased d4 vs d2
chr1	107978200	107978896	697	-2.87354	1.82632e-08	Intron (ENSMUST00000189497/ENSMUSG00000100457, intron 3 of 3)	107917259	108028337	111079	1	ENSMUSG00000100457	60941	D830032E09Rik	decreased d4 vs d2
chr1	108023595	108024219	625	-1.6739	0.000500998	Intron (ENSMUST00000189497/ENSMUSG00000100457, intron 3 of 3)	107917259	108028337	111079	1	ENSMUSG00000100457	106336	D830032E09Rik	decreased d4 vs d2
chr1	108181283	108182378	1096	-1.49368	5.87158e-05	Distal Intergenic	108376970	108379438	2469	2	ENSMUSG00000100041	197060	Gm5702	decreased d4 vs d2
chr1	109982292	109983532	1241	-1.38809	4.91504e-07	Promoter	109982431	110140157	157727	1	ENSMUSG00000026312	0	Cdh7	decreased d4 vs d2
chr1	110337306	110337972	667	-1.43263	0.00249443	Distal Intergenic	110410743	110411280	538	2	ENSMUSG00000100290	73308	Gm18552	decreased d4 vs d2
chr1	113358072	113358735	664	-1.91474	0.000784727	Distal Intergenic	113289340	113290365	1026	1	ENSMUSG00000101453	68732	NA	decreased d4 vs d2
chr1	113963930	113964738	809	-2.40388	1.17034e-05	Promoter	113891385	113964134	72750	2	ENSMUSG00000097648	0	NA	decreased d4 vs d2
chr1	114288195	114288926	732	-1.3277	0.00111243	Distal Intergenic	113891385	113964134	72750	2	ENSMUSG00000097648	-324061	NA	decreased d4 vs d2
chr1	114528406	114529077	672	-1.21714	0.0036139	Distal Intergenic	113891385	113964134	72750	2	ENSMUSG00000097648	-564272	NA	decreased d4 vs d2
chr1	114849618	114850182	565	-2.62122	8.33457e-06	Distal Intergenic	115219190	115219763	574	2	ENSMUSG00000101687	369581	Gm4854	decreased d4 vs d2
chr1	116091246	116091819	574	-2.0205	0.000642428	Intron (ENSMUST00000043725/ENSMUSG00000070695, intron 5 of 23)	115684756	116587323	902568	1	ENSMUSG00000070695	406490	Cntnap5a	decreased d4 vs d2
chr1	116366661	116367349	689	-1.62916	0.000163234	Intron (ENSMUST00000043725/ENSMUSG00000070695, intron 13 of 23)	115684756	116587323	902568	1	ENSMUSG00000070695	681905	Cntnap5a	decreased d4 vs d2
chr1	118837443	118838162	720	-1.35967	0.00314254	Exon (ENSMUST00000062483/ENSMUSG00000048402, exon 14 of 14)	118834132	119053619	219488	2	ENSMUSG00000048402	215457	Gli2	decreased d4 vs d2
chr1	118911076	118911680	605	-1.74401	0.000491289	Intron (ENSMUST00000062483/ENSMUSG00000048402, intron 2 of 13)	118834132	119053619	219488	2	ENSMUSG00000048402	141939	Gli2	decreased d4 vs d2
chr1	119305151	119306163	1013	-2.91547	1.82894e-12	Exon (ENSMUST00000189894/ENSMUSG00000099860, exon 4 of 4)	119305346	119326833	21488	2	ENSMUSG00000099860	20670	NA	decreased d4 vs d2
chr1	119634617	119635241	625	-1.5304	0.000864621	Intron (ENSMUST00000052404/ENSMUSG00000026383, intron 2 of 24)	119545037	119649000	103964	2	ENSMUSG00000026383	13759	Epb41l5	decreased d4 vs d2
chr1	120085606	120086166	561	-1.66105	0.000158767	Distal Intergenic	120067377	120074074	6698	2	ENSMUSG00000050777	-11532	Tmem37	decreased d4 vs d2
chr1	120978096	120978784	689	-1.89182	0.000762319	Distal Intergenic	121087405	121178441	91037	1	ENSMUSG00000097881	-108621	Celrr	decreased d4 vs d2
chr1	122667148	122667775	628	-2.30586	3.89139e-05	Distal Intergenic	122553173	122553316	144	1	ENSMUSG00000089190	113975	Gm25771	decreased d4 vs d2
chr1	125518945	125519636	692	-1.74741	0.000423835	Distal Intergenic	125560595	125595820	35226	1	ENSMUSG00000026342	-40959	Slc35f5	decreased d4 vs d2
chr1	126128962	126129624	663	-2.7228	1.58961e-05	Intron (ENSMUST00000161954/ENSMUSG00000049690, intron 5 of 14)	125913620	126830799	917180	2	ENSMUSG00000049690	701175	Nckap5	decreased d4 vs d2
chr1	126674816	126675579	764	-2.56128	3.32187e-07	Intron (ENSMUST00000094609/ENSMUSG00000049690, intron 2 of 12)	125913620	126830799	917180	2	ENSMUSG00000049690	155220	Nckap5	decreased d4 vs d2
chr1	127238714	127239509	796	-2.50427	5.57865e-09	Intron (ENSMUST00000189427/ENSMUSG00000036155, intron 1 of 7)	127205015	127488336	283322	1	ENSMUSG00000036155	33699	Mgat5	decreased d4 vs d2
chr1	127420272	127420999	728	-1.77443	0.000140625	Intron (ENSMUST00000038361/ENSMUSG00000036155, intron 12 of 17)	127205015	127488336	283322	1	ENSMUSG00000036155	215257	Mgat5	decreased d4 vs d2
chr1	127677183	127678356	1174	-1.38088	2.7442e-05	5' UTR	127486546	127679548	193003	2	ENSMUSG00000026347	1192	Tmem163	decreased d4 vs d2
chr1	127904688	127905434	747	-3.52671	5.60341e-10	Exon (ENSMUST00000150945/ENSMUSG00000036104, exon 2 of 2)	127868773	127943868	75096	1	ENSMUSG00000036104	35915	Rab3gap1	decreased d4 vs d2
chr1	127990115	127990961	847	-1.86894	3.52576e-07	Intron (ENSMUST00000086614/ENSMUSG00000036086, intron 11 of 20)	127954184	128103047	148864	2	ENSMUSG00000036086	112086	Zranb3	decreased d4 vs d2
chr1	128392320	128392900	581	-2.78709	1.37722e-05	Intron (ENSMUST00000027602/ENSMUSG00000026356, intron 4 of 15)	128363707	128417368	53662	2	ENSMUSG00000026356	24468	Dars	decreased d4 vs d2
chr1	129272630	129273983	1354	-2.33912	3.18624e-11	Promoter	129273302	130219278	945977	1	ENSMUSG00000042581	0	Thsd7b	decreased d4 vs d2
chr1	131970581	131971696	1116	-1.57079	4.67208e-08	5' UTR	131962967	131982969	20003	1	ENSMUSG00000026435	7614	Slc45a3	decreased d4 vs d2
chr1	132322519	132323328	810	-2.75373	5.28551e-10	Intron (ENSMUST00000072177/ENSMUSG00000009772, intron 1 of 7)	132316126	132333488	17363	1	ENSMUSG00000009772	6393	Nuak2	decreased d4 vs d2
chr1	132530514	132531158	645	-1.24379	0.00178136	Intron (ENSMUST00000186487/ENSMUSG00000053024, intron 2 of 21)	132509427	132543256	33830	2	ENSMUSG00000053024	12098	Cntn2	decreased d4 vs d2
chr1	132533584	132534501	918	-2.08028	5.80401e-06	5' UTR	132509427	132543256	33830	2	ENSMUSG00000053024	8755	Cntn2	decreased d4 vs d2
chr1	132542615	132543264	650	-1.83097	6.27929e-06	Promoter	132509427	132543256	33830	2	ENSMUSG00000053024	0	Cntn2	decreased d4 vs d2
chr1	132738899	132739631	733	-2.74733	5.21176e-09	Intron (ENSMUST00000094569/ENSMUSG00000026442, intron 1 of 29)	132564690	132741797	177108	2	ENSMUSG00000026442	2166	Nfasc	decreased d4 vs d2
chr1	132800049	132800751	703	-2.31047	1.26681e-06	Distal Intergenic	132814228	132814348	121	2	ENSMUSG00000088911	13597	Gm22609	decreased d4 vs d2
chr1	133667575	133668244	670	-1.97247	0.000103303	Distal Intergenic	133619871	133661380	41510	2	ENSMUSG00000116275	-6195	NA	decreased d4 vs d2
chr1	133766806	133767576	771	-1.7628	0.000684085	Intron (ENSMUST00000143567/ENSMUSG00000026463, intron 1 of 20)	133699457	133801041	101585	2	ENSMUSG00000026463	33465	Atp2b4	decreased d4 vs d2
chr1	134188824	134189631	808	-1.62752	5.47962e-05	3' UTR	134182176	134190181	8006	1	ENSMUSG00000064246	6648	Chil1	decreased d4 vs d2
chr1	134708729	134709631	903	-1.41886	0.000228089	5' UTR	134646677	134762593	115917	1	ENSMUSG00000026452	62052	Syt2	decreased d4 vs d2
chr1	135198848	135199926	1079	-2.00835	2.02561e-09	Distal Intergenic	135160234	135167681	7448	2	ENSMUSG00000026424	-31167	Gpr37l1	decreased d4 vs d2
chr1	135248281	135248919	639	-2.33808	8.7109e-06	Promoter	135248561	135266443	17883	1	ENSMUSG00000097680	0	NA	decreased d4 vs d2
chr1	135258237	135258853	617	-0.887582	0.00196611	Promoter	135253575	135258568	4994	2	ENSMUSG00000003051	0	Elf3	decreased d4 vs d2
chr1	135818403	135819186	784	-1.28365	0.000568505	Promoter	135818598	135833342	14745	1	ENSMUSG00000041782	0	Lad1	decreased d4 vs d2
chr1	136174002	136174786	785	-1.90316	6.5746e-07	3' UTR	136131389	136177998	46610	1	ENSMUSG00000041642	42613	Kif21b	decreased d4 vs d2
chr1	136570191	136570884	694	-1.5573	3.74855e-05	Distal Intergenic	136576938	136579477	2540	2	ENSMUSG00000104509	8593	NA	decreased d4 vs d2
chr1	137378428	137379098	671	-1.97173	6.29747e-05	Distal Intergenic	137367151	137367247	97	2	ENSMUSG00000088164	-11181	Gm23534	decreased d4 vs d2
chr1	138153961	138154673	713	-3.14142	9.62253e-08	Intron (ENSMUST00000182283/ENSMUSG00000026395, intron 2 of 29)	138062861	138175708	112848	2	ENSMUSG00000026395	21035	Ptprc	decreased d4 vs d2
chr1	138592391	138592982	592	-2.2953	4.28113e-05	Intron (ENSMUST00000186017/ENSMUSG00000026393, intron 1 of 9)	138482875	138620141	137267	2	ENSMUSG00000026393	27159	Nek7	decreased d4 vs d2
chr1	140429154	140429848	695	-2.69473	1.75866e-09	Intron (ENSMUST00000120709/ENSMUSG00000052726, intron 11 of 26)	140246158	140612067	365910	1	ENSMUSG00000052726	182996	Kcnt2	decreased d4 vs d2
chr1	140788833	140789468	636	-1.71424	0.000804105	Distal Intergenic	140823327	140823718	392	1	ENSMUSG00000102500	-33859	NA	decreased d4 vs d2
chr1	143311395	143311918	524	-1.95752	0.000727816	Distal Intergenic	143093347	143094616	1270	2	ENSMUSG00000101795	-216779	Gm5835	decreased d4 vs d2
chr1	143555328	143556009	682	-3.0334	3.20114e-09	Distal Intergenic	143640664	143654614	13951	1	ENSMUSG00000033849	-84655	B3galt2	decreased d4 vs d2
chr1	143731597	143732191	595	-2.51111	1.64696e-05	Intron (ENSMUST00000185367/ENSMUSG00000018196, intron 5 of 9)	143716338	143749676	33339	1	ENSMUSG00000018196	15259	Glrx2	decreased d4 vs d2
chr1	144896764	144897563	800	-2.40984	1.73692e-06	Distal Intergenic	144952928	144954071	1144	1	ENSMUSG00000101049	-55365	NA	decreased d4 vs d2
chr1	147125428	147126001	574	-2.81911	4.3485e-05	Distal Intergenic	147089037	147090935	1899	1	ENSMUSG00000104269	36391	NA	decreased d4 vs d2
chr1	147215584	147216126	543	-3.47946	4.39431e-06	Distal Intergenic	147280758	147281942	1185	2	ENSMUSG00000102134	65816	NA	decreased d4 vs d2
chr1	150496834	150497462	629	-3.25951	5.76222e-06	Distal Intergenic	150449412	150466165	16754	2	ENSMUSG00000006014	-30669	Prg4	decreased d4 vs d2
chr1	151778503	151779139	637	-2.56807	3.77463e-06	Intron (ENSMUST00000188145/ENSMUSG00000043019, intron 6 of 20)	151755371	151822051	66681	1	ENSMUSG00000043019	23132	Edem3	decreased d4 vs d2
chr1	152942820	152943494	675	-2.49066	2.38509e-06	Distal Intergenic	152936604	152937041	438	1	ENSMUSG00000103840	6216	NA	decreased d4 vs d2
chr1	153590094	153590783	690	-2.56627	4.02026e-05	Distal Intergenic	153619604	153620673	1070	2	ENSMUSG00000099858	29890	Gm6652	decreased d4 vs d2
chr1	153740002	153740638	637	-0.981758	0.00256348	Promoter	153740349	153745468	5120	1	ENSMUSG00000026475	0	Rgs16	decreased d4 vs d2
chr1	154292564	154293204	641	-2.06672	0.000250919	Distal Intergenic	154311408	154311527	120	2	ENSMUSG00000064860	18323	NA	decreased d4 vs d2
chr1	155086336	155086979	644	-1.43604	6.12778e-06	Distal Intergenic	155063447	155083266	19820	2	ENSMUSG00000096950	-3070	Gm9530	decreased d4 vs d2
chr1	156302852	156303932	1081	-1.31246	4.24422e-05	Promoter	156255296	156303664	48369	2	ENSMUSG00000060985	0	Tdrd5	decreased d4 vs d2
chr1	156475993	156476608	616	-1.76377	2.80939e-06	Distal Intergenic	156424525	156474331	49807	2	ENSMUSG00000026600	-1662	Soat1	decreased d4 vs d2
chr1	156668431	156669280	850	-1.60461	1.82629e-06	Exon (ENSMUST00000150557/ENSMUSG00000060519, exon 4 of 7)	156653617	156674356	20740	2	ENSMUSG00000060519	5076	Tor3a	decreased d4 vs d2
chr1	156920418	156921052	635	-1.51694	0.00156361	Intron (ENSMUST00000172057/ENSMUSG00000026594, intron 1 of 18)	156804166	156939626	135461	2	ENSMUSG00000026594	18574	Ralgps2	decreased d4 vs d2
chr1	157180950	157181611	662	-1.39287	0.000103073	Exon (ENSMUST00000128538/ENSMUSG00000070565, exon 1 of 2)	157135182	157412595	277414	2	ENSMUSG00000070565	230984	Rasal2	decreased d4 vs d2
chr1	158294650	158295390	741	-2.49874	3.08197e-07	Intron (ENSMUST00000195271/ENSMUSG00000004031, intron 3 of 7)	158245269	158356326	111058	2	ENSMUSG00000004031	60936	Brinp2	decreased d4 vs d2
chr1	158361904	158363057	1154	-1.49151	1.13e-05	Promoter	158362273	158691781	329509	1	ENSMUSG00000026587	0	Astn1	decreased d4 vs d2
chr1	159226516	159227146	631	-2.54597	2.73889e-05	Distal Intergenic	159232320	159347640	115321	1	ENSMUSG00000040782	-5174	Cop1	decreased d4 vs d2
chr1	160145910	160146499	590	-1.75058	0.00188579	Exon (ENSMUST00000039178/ENSMUSG00000026725, exon 3 of 22)	160085029	160153580	68552	2	ENSMUSG00000026725	7081	Tnn	decreased d4 vs d2
chr1	160308858	160309590	733	-2.98262	4.52802e-08	3' UTR	160219174	160793211	574038	2	ENSMUSG00000026721	483621	Rabgap1l	decreased d4 vs d2
chr1	160363211	160363938	728	-3.93753	7.40159e-11	Intron (ENSMUST00000194105/ENSMUSG00000104302, intron 4 of 4)	160219174	160793211	574038	2	ENSMUSG00000026721	429273	Rabgap1l	decreased d4 vs d2
chr1	161444669	161445347	679	-3.8116	6.15532e-10	Distal Intergenic	161395409	161418410	23002	1	ENSMUSG00000026700	49260	Tnfsf4	decreased d4 vs d2
chr1	163163500	163164123	624	-2.82528	1.11673e-05	Distal Intergenic	163118227	163118348	122	1	ENSMUSG00000089174	45273	Gm22434	decreased d4 vs d2
chr1	164377030	164377647	618	-1.09472	0.00220028	Intron (ENSMUST00000193808/ENSMUSG00000026575, intron 10 of 15)	164304121	164437725	133605	1	ENSMUSG00000026575	72909	Nme7	decreased d4 vs d2
chr1	166125036	166125700	665	-2.63595	3.70968e-06	Intron (ENSMUST00000192369/ENSMUSG00000026564, intron 2 of 5)	166098148	166127922	29775	2	ENSMUSG00000026564	2222	Styxl2	decreased d4 vs d2
chr1	166238249	166239052	804	-1.48073	0.00106364	Promoter	166201201	166238747	37547	2	ENSMUSG00000040629	0	Mael	decreased d4 vs d2
chr1	167093495	167094027	533	-3.08676	1.30141e-05	Distal Intergenic	167141155	167141822	668	1	ENSMUSG00000102870	-47128	Gm17868	decreased d4 vs d2
chr1	167446337	167447021	685	-1.6099	0.000170146	Intron (ENSMUST00000036643/ENSMUSG00000040485, intron 1 of 1)	167445669	167466780	21112	2	ENSMUSG00000040485	19759	Lrrc52	decreased d4 vs d2
chr1	167497838	167498660	823	-2.3419	1.38134e-07	Distal Intergenic	167445669	167466780	21112	2	ENSMUSG00000040485	-31058	Lrrc52	decreased d4 vs d2
chr1	167688158	167689224	1067	-1.12851	0.000192457	Promoter	167689237	167848741	159505	1	ENSMUSG00000026686	-13	Lmx1a	decreased d4 vs d2
chr1	168334709	168335407	699	-2.69384	2.39027e-06	Intron (ENSMUST00000188912/ENSMUSG00000052534, intron 2 of 7)	168119364	168432270	312907	2	ENSMUSG00000052534	96863	Pbx1	decreased d4 vs d2
chr1	168357620	168358822	1203	-1.33878	1.20532e-05	Intron (ENSMUST00000188912/ENSMUSG00000052534, intron 2 of 7)	168119364	168432270	312907	2	ENSMUSG00000052534	73448	Pbx1	decreased d4 vs d2
chr1	168382328	168383358	1031	-1.93093	4.49316e-09	Intron (ENSMUST00000188912/ENSMUSG00000052534, intron 2 of 7)	168119364	168432270	312907	2	ENSMUSG00000052534	48912	Pbx1	decreased d4 vs d2
chr1	168549911	168550644	734	-2.54407	2.99365e-06	Distal Intergenic	168490643	168490762	120	1	ENSMUSG00000098407	59268	Mir6348	decreased d4 vs d2
chr1	170380315	170381051	737	-2.40306	4.10223e-06	Intron (ENSMUST00000160456/ENSMUSG00000038473, intron 3 of 9)	170302668	170589861	287194	2	ENSMUSG00000038473	208810	Nos1ap	decreased d4 vs d2
chr1	170477516	170478323	808	-2.01351	1.58286e-07	Intron (ENSMUST00000160456/ENSMUSG00000038473, intron 2 of 9)	170302668	170589861	287194	2	ENSMUSG00000038473	111538	Nos1ap	decreased d4 vs d2
chr1	171159292	171160130	839	-2.86331	8.68675e-08	3' UTR	171150711	171161130	10420	1	ENSMUSG00000056569	8581	Mpz	decreased d4 vs d2
chr1	171319589	171320287	699	-2.29334	4.12441e-08	Distal Intergenic	171320601	171326177	5577	2	ENSMUSG00000103983	5890	NA	decreased d4 vs d2
chr1	171370083	171370717	635	-2.73033	5.76267e-07	Promoter	171370099	171388598	18500	1	ENSMUSG00000006411	0	Nectin4	decreased d4 vs d2
chr1	171401659	171402280	622	-2.12093	8.92949e-05	Exon (ENSMUST00000056449/ENSMUSG00000048865, exon 4 of 12)	171388954	171410298	21345	1	ENSMUSG00000048865	12705	Arhgap30	decreased d4 vs d2
chr1	171419343	171420138	796	-3.90129	1.08965e-11	Promoter	171418872	171420352	1481	1	ENSMUSG00000103711	471	Tstd1	decreased d4 vs d2
chr1	171871163	171871737	575	-2.27126	7.12941e-05	Intron (ENSMUST00000155802/ENSMUSG00000038147, intron 3 of 8)	171839697	171890718	51022	1	ENSMUSG00000038147	31466	Cd84	decreased d4 vs d2
chr1	172024049	172024699	651	-1.43139	1.34206e-05	Intron (ENSMUST00000027837/ENSMUSG00000026556, intron 1 of 7)	172000960	172028444	27485	2	ENSMUSG00000026556	3745	Vangl2	decreased d4 vs d2
chr1	172302738	172303348	611	-1.34136	0.00174618	Intron (ENSMUST00000139528/ENSMUSG00000038034, intron 3 of 8)	172261641	172319841	58201	1	ENSMUSG00000038034	41097	Igsf8	decreased d4 vs d2
chr1	172349704	172350451	748	-1.88282	1.35535e-05	Intron (ENSMUST00000056136/ENSMUSG00000044708, intron 1 of 1)	172341210	172374085	32876	1	ENSMUSG00000044708	8494	Kcnj10	decreased d4 vs d2
chr1	172418049	172418708	660	-2.98382	4.5297e-09	Distal Intergenic	172388234	172390989	2756	2	ENSMUSG00000102278	-27060	NA	decreased d4 vs d2
chr1	172510395	172511048	654	-1.84366	1.29419e-05	Distal Intergenic	172513249	172514807	1559	1	ENSMUSG00000104351	-2201	NA	decreased d4 vs d2
chr1	172550447	172551242	796	-1.86874	1.02346e-08	Exon (ENSMUST00000132370/ENSMUSG00000085184, exon 1 of 3)	172538133	172558129	19997	2	ENSMUSG00000085184	6887	4933439K11Rik	decreased d4 vs d2
chr1	173348456	173349106	651	-1.84001	1.36077e-06	Exon (ENSMUST00000005470/ENSMUSG00000005338, exon 2 of 10)	173333258	173367695	34438	2	ENSMUSG00000005338	18589	Cadm3	decreased d4 vs d2
chr1	175039462	175040272	811	-2.72744	3.50211e-08	Distal Intergenic	174833785	174921819	88035	2	ENSMUSG00000050069	-117643	Grem2	decreased d4 vs d2
chr1	176071841	176072465	625	-2.84961	1.27348e-06	Intron (ENSMUST00000065967/ENSMUSG00000055214, intron 4 of 9)	175962306	176275312	313007	2	ENSMUSG00000055214	202847	Pld5	decreased d4 vs d2
chr1	176343885	176344499	615	-1.8903	0.000287478	Distal Intergenic	176339127	176339643	517	2	ENSMUSG00000102446	-4242	Gm17965	decreased d4 vs d2
chr1	176644153	176644821	669	-3.32779	3.90945e-07	Distal Intergenic	176641897	176642558	662	2	ENSMUSG00000103471	-1595	Gm17966	decreased d4 vs d2
chr1	176997581	176998466	886	-3.12545	2.01657e-12	Exon (ENSMUST00000139589/ENSMUSG00000026504, exon 1 of 3)	176814660	177020437	205778	1	ENSMUSG00000026504	182921	Sdccag8	decreased d4 vs d2
chr1	177753378	177754045	668	-2.41447	4.5917e-05	Downstream (<=300bp)	177729814	177753324	23511	1	ENSMUSG00000015962	23564	1700016C15Rik	decreased d4 vs d2
chr1	178686946	178687551	606	-1.66065	4.40222e-05	Intron (ENSMUST00000193931/ENSMUSG00000026494, intron 3 of 3)	178529125	178939200	410076	1	ENSMUSG00000026494	157821	Kif26b	decreased d4 vs d2
chr1	179552631	179553223	593	-1.50284	0.00321528	Intron (ENSMUST00000040706/ENSMUSG00000038949, intron 1 of 10)	179546370	179627478	81109	1	ENSMUSG00000038949	6261	Cnst	decreased d4 vs d2
chr1	179844784	179845427	644	-1.78371	2.10735e-05	Distal Intergenic	179744894	179803680	58787	2	ENSMUSG00000026491	-41104	Ahctf1	decreased d4 vs d2
chr1	180548366	180549328	963	-2.56691	2.54682e-09	Distal Intergenic	180568924	180601254	32331	1	ENSMUSG00000026496	-19596	Parp1	decreased d4 vs d2
chr1	180873908	180874581	674	-1.29132	0.00302153	Promoter	180874878	180875326	449	1	ENSMUSG00000104251	-297	Gm18036	decreased d4 vs d2
chr1	181880641	181881372	732	-1.37458	0.000799597	Distal Intergenic	181851574	181853189	1616	2	ENSMUSG00000056699	-27452	NA	decreased d4 vs d2
chr1	182162844	182163503	660	-2.26537	8.29932e-05	Promoter	182154704	182164486	9783	2	ENSMUSG00000091013	983	Vmn1r1	decreased d4 vs d2
chr1	182585146	182585877	732	-2.83532	2.24734e-07	Intron (ENSMUST00000168514/ENSMUSG00000038599, intron 2 of 9)	182565007	182632352	67346	1	ENSMUSG00000038599	20139	Capn8	decreased d4 vs d2
chr1	182664676	182665312	637	-1.67687	0.00027187	Distal Intergenic	182679939	182681892	1954	1	ENSMUSG00000104376	-14627	NA	decreased d4 vs d2
chr1	182686033	182686788	756	-2.87344	1.34826e-07	Promoter	182687730	182688228	499	1	ENSMUSG00000102688	-942	NA	decreased d4 vs d2
chr1	182868421	182869415	995	-1.77457	0.000257597	Intron (ENSMUST00000153348/ENSMUSG00000038576, intron 5 of 8)	182763860	182896591	132732	1	ENSMUSG00000038576	104561	Susd4	decreased d4 vs d2
chr1	184496875	184497550	676	-1.93561	8.88772e-06	Distal Intergenic	184442980	184443734	755	1	ENSMUSG00000104419	53895	NA	decreased d4 vs d2
chr1	184727400	184728150	751	-1.98248	1.24931e-06	3' UTR	184727140	184732619	5480	2	ENSMUSG00000039377	4469	Hlx	decreased d4 vs d2
chr1	184776946	184777595	650	-2.5801	4.75416e-06	Distal Intergenic	184786767	184811313	24547	2	ENSMUSG00000026621	33718	Mtarc1	decreased d4 vs d2
chr1	184792990	184793607	618	-1.67495	0.000153203	Intron (ENSMUST00000048462/ENSMUSG00000026621, intron 6 of 6)	184786767	184811313	24547	2	ENSMUSG00000026621	17706	Mtarc1	decreased d4 vs d2
chr1	185037965	185038680	716	-1.9481	0.00011903	Distal Intergenic	184896789	184999570	102782	2	ENSMUSG00000026620	-38395	Mark1	decreased d4 vs d2
chr1	185104806	185105509	704	-2.97937	3.55788e-07	Distal Intergenic	185091991	185099547	7557	1	ENSMUSG00000104461	12815	NA	decreased d4 vs d2
chr1	185209480	185210336	857	-2.1788	3.08475e-07	Intron (ENSMUST00000194740/ENSMUSG00000039318, intron 1 of 34)	185204117	185286759	82643	1	ENSMUSG00000039318	5363	Rab3gap2	decreased d4 vs d2
chr1	185928751	185929436	686	-3.06291	6.32758e-07	Distal Intergenic	185878084	185878885	802	2	ENSMUSG00000102546	-49866	Gm9722	decreased d4 vs d2
chr1	186474762	186475300	539	-1.86644	0.000683907	Distal Intergenic	186511838	186558681	46844	2	ENSMUSG00000103690	83381	A730004F24Rik	decreased d4 vs d2
chr1	186564503	186565106	604	-1.49387	0.00334175	Distal Intergenic	186511838	186558681	46844	2	ENSMUSG00000103690	-5822	A730004F24Rik	decreased d4 vs d2
chr1	186922621	186923231	611	-1.93005	0.000474678	Distal Intergenic	186926933	186930112	3180	1	ENSMUSG00000103503	-3702	NA	decreased d4 vs d2
chr1	186967166	186968019	854	-2.23279	1.44099e-05	Promoter	186967416	186970627	3212	1	ENSMUSG00000039224	0	D1Pas1	decreased d4 vs d2
chr1	187233068	187233778	711	-2.48585	6.04326e-08	5' UTR	187215508	187351704	136197	1	ENSMUSG00000039210	17560	Gpatch2	decreased d4 vs d2
chr1	187604017	187604636	620	-2.09604	1.38532e-06	Distal Intergenic	187608791	188214885	606095	1	ENSMUSG00000026610	-4155	Esrrg	decreased d4 vs d2
chr1	187606912	187607571	660	-2.31071	1.37924e-06	Distal Intergenic	187608791	188214885	606095	1	ENSMUSG00000026610	-1220	Esrrg	decreased d4 vs d2
chr1	188475243	188475880	638	-2.44799	2.79951e-05	Intron (ENSMUST00000060479/ENSMUSG00000026609, intron 20 of 70)	188262023	188965041	703019	1	ENSMUSG00000026609	213220	Ush2a	decreased d4 vs d2
chr1	189013046	189013963	918	-2.36767	9.02913e-10	Distal Intergenic	188971095	189007841	36747	2	ENSMUSG00000026608	-5205	Kctd3	decreased d4 vs d2
chr1	189080685	189081391	707	-1.28802	0.00275934	Promoter	189078159	189079704	1546	2	ENSMUSG00000104464	-981	NA	decreased d4 vs d2
chr1	189343266	189344390	1125	-1.52993	1.66701e-06	Promoter	189343431	189344897	1467	1	ENSMUSG00000104507	0	NA	decreased d4 vs d2
chr1	189761362	189762104	743	-2.58811	9.24095e-08	Intron (ENSMUST00000097442/ENSMUSG00000026604, intron 1 of 18)	189728268	189876695	148428	1	ENSMUSG00000026604	33094	Ptpn14	decreased d4 vs d2
chr1	189830598	189831481	884	-2.45967	1.51651e-07	Intron (ENSMUST00000097442/ENSMUSG00000026604, intron 5 of 18)	189728268	189876695	148428	1	ENSMUSG00000026604	102330	Ptpn14	decreased d4 vs d2
chr1	190131314	190132053	740	-1.70101	8.5753e-05	Intron (ENSMUST00000175916/ENSMUSG00000010175, intron 4 of 4)	190118035	190170714	52680	2	ENSMUSG00000010175	38661	Prox1	decreased d4 vs d2
chr1	190447778	190448820	1043	-2.73831	9.01195e-09	Distal Intergenic	190419333	190444855	25523	2	ENSMUSG00000103510	-2923	NA	decreased d4 vs d2
chr1	191097855	191098912	1058	-1.04491	0.000471669	Promoter	191097847	191108945	11099	1	ENSMUSG00000026630	8	Batf3	decreased d4 vs d2
chr1	191288643	191289400	758	-1.61542	3.26557e-05	Exon (ENSMUST00000192965/ENSMUSG00000103174, exon 6 of 6)	191267178	191288714	21537	1	ENSMUSG00000103174	21465	NA	decreased d4 vs d2
chr1	192794687	192795510	824	-2.43425	1.40851e-09	Distal Intergenic	192496711	192771223	274513	2	ENSMUSG00000037375	-23464	Hhat	decreased d4 vs d2
chr1	193509955	193510732	778	-2.48496	3.20814e-08	Promoter	193507238	193510174	2937	2	ENSMUSG00000097850	0	NA	decreased d4 vs d2
chr1	193948110	193948653	544	-1.84943	0.000837019	Distal Intergenic	193867009	193867936	928	1	ENSMUSG00000104182	81101	NA	decreased d4 vs d2
chr1	194798262	194799020	759	-1.73075	0.000245788	Intron (ENSMUST00000027952/ENSMUSG00000026640, intron 22 of 31)	194618218	194816869	198652	1	ENSMUSG00000026640	180044	Plxna2	decreased d4 vs d2
chr1	194938573	194939492	920	-1.90144	5.54192e-07	Promoter	194938819	194961279	22461	1	ENSMUSG00000016494	0	Cd34	decreased d4 vs d2
chr1	4491932	4493998	2067	-0.722206	5.27655e-05	5' UTR	4490931	4497354	6424	2	ENSMUSG00000025902	3356	Sox17	decreased d4 vs d2
chr1	14506315	14507517	1203	-0.810355	0.000539119	Distal Intergenic	14168954	14310235	141282	2	ENSMUSG00000025932	-196080	Eya1	decreased d4 vs d2
chr1	19103964	19105087	1124	-1.5511	1.06933e-06	Promoter	19063300	19104840	41541	2	ENSMUSG00000089787	0	Gm15825	decreased d4 vs d2
chr1	19234652	19235338	687	-1.17206	0.000123402	3' UTR	19208914	19238576	29663	1	ENSMUSG00000025927	25738	Tfap2b	decreased d4 vs d2
chr1	22533003	22534278	1276	-0.659226	0.00255737	Exon (ENSMUST00000081544/ENSMUSG00000041670, exon 7 of 32)	22286251	22805994	519744	2	ENSMUSG00000041670	271716	Rims1	decreased d4 vs d2
chr1	34536342	34537513	1172	-0.794069	0.000919048	Promoter	34535648	34544313	8666	1	ENSMUSG00000026124	694	Cfc1	decreased d4 vs d2
chr1	36580304	36581281	978	-0.89471	0.000155683	Intron (ENSMUST00000170295/ENSMUSG00000046337, intron 11 of 14)	36562692	36683183	120492	2	ENSMUSG00000046337	101902	Fam178b	decreased d4 vs d2
chr1	71507162	71507834	673	-1.18338	0.000411454	Distal Intergenic	71493737	71493814	78	2	ENSMUSG00000101617	-13348	NA	decreased d4 vs d2
chr1	72805815	72806838	1024	-1.6623	6.27179e-08	Distal Intergenic	72824503	72852474	27972	1	ENSMUSG00000039323	-17665	Igfbp2	decreased d4 vs d2
chr1	74332091	74333022	932	-0.699687	0.000883604	5' UTR	74284930	74353694	68765	1	ENSMUSG00000026179	47161	Pnkd	decreased d4 vs d2
chr1	74386512	74387471	960	-0.889855	0.000316875	Distal Intergenic	74391509	74397285	5777	1	ENSMUSG00000026176	-4038	Ctdsp1	decreased d4 vs d2
chr1	75218458	75220084	1627	-1.31085	3.00381e-07	Promoter	75214228	75219865	5638	2	ENSMUSG00000026202	0	Tuba4a	decreased d4 vs d2
chr1	75487269	75488311	1043	-0.72016	0.00307752	Exon (ENSMUST00000113567/ENSMUSG00000026211, exon 16 of 20)	75479310	75506452	27143	2	ENSMUSG00000026211	18141	Obsl1	decreased d4 vs d2
chr1	82586596	82587610	1015	-0.926497	0.00354124	Promoter	82448423	82586849	138427	2	ENSMUSG00000067158	0	Col4a4	decreased d4 vs d2
chr1	86509252	86510043	792	-1.25261	3.78751e-06	Distal Intergenic	86526726	86530712	3987	1	ENSMUSG00000026238	-16683	Ptma	decreased d4 vs d2
chr1	86669721	86671051	1331	-1.04303	0.000113945	Promoter	86666291	86670571	4281	2	ENSMUSG00000026241	0	Nppc	decreased d4 vs d2
chr1	96871684	96872570	887	-0.944853	0.000484912	Promoter	96816270	96872171	55902	2	ENSMUSG00000040693	0	Slco4c1	decreased d4 vs d2
chr1	115843494	115844147	654	-1.4225	2.64484e-05	Intron (ENSMUST00000043725/ENSMUSG00000070695, intron 1 of 23)	115684756	116587323	902568	1	ENSMUSG00000070695	158738	Cntnap5a	decreased d4 vs d2
chr1	119388543	119389409	867	-0.919026	0.000998479	Distal Intergenic	119415465	119422248	6784	2	ENSMUSG00000037035	32839	Inhbb	decreased d4 vs d2
chr1	124045447	124046516	1070	-0.989969	0.000346409	5' UTR	123321471	124846039	1524569	2	ENSMUSG00000036815	799523	Dpp10	decreased d4 vs d2
chr1	125911238	125913006	1769	-0.91158	2.5657e-05	Promoter	125867622	125913101	45480	2	ENSMUSG00000026344	95	Lypd1	decreased d4 vs d2
chr1	131797056	131797951	896	-1.10389	0.000131565	Promoter	131797381	131821473	24093	1	ENSMUSG00000042251	0	Pm20d1	decreased d4 vs d2
chr1	132200406	132201326	921	-1.86979	1.71161e-09	5' UTR	132191431	132259227	67797	1	ENSMUSG00000079330	8975	Lemd1	decreased d4 vs d2
chr1	133397271	133398311	1041	-1.72354	1.23775e-06	Intron (ENSMUST00000153799/ENSMUSG00000070643, intron 1 of 13)	133382303	133424377	42075	2	ENSMUSG00000070643	26066	Sox13	decreased d4 vs d2
chr1	133492656	133493885	1230	-1.50691	2.21551e-08	Distal Intergenic	133529479	133530270	792	1	ENSMUSG00000101004	-35594	Gm8596	decreased d4 vs d2
chr1	134060718	134061544	827	-1.09075	2.49248e-05	Distal Intergenic	134075170	134079120	3951	2	ENSMUSG00000020423	17576	Btg2	decreased d4 vs d2
chr1	134062923	134063851	929	-1.5011	5.44513e-07	Distal Intergenic	134075170	134079120	3951	2	ENSMUSG00000020423	15269	Btg2	decreased d4 vs d2
chr1	135510175	135510946	772	-1.02179	0.000153401	Exon (ENSMUST00000189362/ENSMUSG00000009418, exon 1 of 14)	135434580	135688105	253526	2	ENSMUSG00000009418	177159	Nav1	decreased d4 vs d2
chr1	135918604	135919769	1166	-1.6823	5.44435e-07	Promoter	135871395	135919207	47813	2	ENSMUSG00000026413	0	Pkp1	decreased d4 vs d2
chr1	136707167	136707939	773	-0.822141	0.0020498	Intron (ENSMUST00000181274/ENSMUSG00000097448, intron 2 of 4)	136696211	136726142	29932	1	ENSMUSG00000097448	10956	NA	decreased d4 vs d2
chr1	139379028	139380057	1030	-0.872559	0.00146361	Promoter	139379452	139402852	23401	1	ENSMUSG00000103844	0	4933436E23Rik	decreased d4 vs d2
chr1	157439977	157440817	841	-1.2722	0.00170631	Distal Intergenic	157458577	157492638	34062	1	ENSMUSG00000033488	-17760	Cryzl2	decreased d4 vs d2
chr1	157449493	157450518	1026	-1.11021	8.47828e-06	Distal Intergenic	157458577	157492638	34062	1	ENSMUSG00000033488	-8059	Cryzl2	decreased d4 vs d2
chr1	157560476	157561390	915	-1.30044	4.59821e-05	Exon (ENSMUST00000086130/ENSMUSG00000026589, exon 21 of 28)	157506728	157568425	61698	1	ENSMUSG00000026589	53748	Sec16b	decreased d4 vs d2
chr1	158355819	158356680	862	-1.01339	2.65568e-05	Promoter	158245269	158356326	111058	2	ENSMUSG00000004031	0	Brinp2	decreased d4 vs d2
chr1	159523901	159524596	696	-1.15189	0.0022868	Promoter	159523769	159931729	407961	1	ENSMUSG00000015829	132	Tnr	decreased d4 vs d2
chr1	164275287	164276121	835	-0.757888	0.00201617	Promoter	164275585	164287847	12263	1	ENSMUSG00000026578	0	Ccdc181	decreased d4 vs d2
chr1	164721827	164722639	813	-1.71361	2.83329e-08	Distal Intergenic	164705419	164712541	7123	2	ENSMUSG00000102163	-9286	NA	decreased d4 vs d2
chr1	171437053	171438107	1055	-1.4072	7.0009e-09	Promoter	171437535	171464603	27069	1	ENSMUSG00000038235	0	F11r	decreased d4 vs d2
chr1	171477906	171478658	753	-1.32811	0.000347587	Distal Intergenic	171503048	171503163	116	2	ENSMUSG00000094668	24505	NA	decreased d4 vs d2
chr1	173367079	173368326	1248	-0.859442	2.07075e-05	Promoter	173333258	173367695	34438	2	ENSMUSG00000005338	0	Cadm3	decreased d4 vs d2
chr1	173389725	173390602	878	-1.50116	6.13395e-07	Intron (ENSMUST00000147604/ENSMUSG00000037860, intron 1 of 11)	173350879	173466040	115162	1	ENSMUSG00000037860	38846	Aim2	decreased d4 vs d2
chr1	178530153	178531103	951	-1.16831	1.46376e-05	Exon (ENSMUST00000193931/ENSMUSG00000026494, exon 2 of 4)	178529125	178939200	410076	1	ENSMUSG00000026494	1028	Kif26b	decreased d4 vs d2
chr1	183368593	183370091	1499	-0.713088	7.44265e-05	Promoter	183326725	183369553	42829	2	ENSMUSG00000056050	0	Mia3	decreased d4 vs d2
chr1	184882090	184883404	1315	-1.01139	0.000211637	Promoter	184871926	184883218	11293	2	ENSMUSG00000039349	0	C130074G19Rik	decreased d4 vs d2
chr1	185454355	185455745	1391	-0.818906	4.59987e-05	Promoter	185454848	185468762	13915	1	ENSMUSG00000026614	0	Slc30a10	decreased d4 vs d2
chr1	192745134	192746348	1215	-1.05319	3.35547e-05	Promoter	192745571	192745686	116	1	ENSMUSG00000094131	0	NA	decreased d4 vs d2
chr1	193152620	193153649	1030	-1.65746	2.20516e-08	Promoter	193153111	193172023	18913	1	ENSMUSG00000026638	0	Irf6	decreased d4 vs d2
chr1	193272299	193273840	1542	-1.31621	4.78775e-07	Promoter	193272161	193273217	1057	2	ENSMUSG00000009633	0	G0s2	decreased d4 vs d2
chr2	3437910	3438436	527	-1.60438	0.00121636	Exon (ENSMUST00000100463/ENSMUSG00000026648, exon 8 of 15)	3424131	3464130	40000	1	ENSMUSG00000026648	13779	Dclre1c	decreased d4 vs d2
chr2	4221633	4222321	689	-1.69669	0.000225159	Intron (ENSMUST00000177457/ENSMUSG00000026657, intron 2 of 24)	4017717	4614043	596327	1	ENSMUSG00000026657	203916	Frmd4a	decreased d4 vs d2
chr2	4817640	4818346	707	-1.28839	0.00226921	Distal Intergenic	4834136	4834612	477	2	ENSMUSG00000083407	16266	NA	decreased d4 vs d2
chr2	5137713	5138596	884	-1.33774	0.000299295	Promoter	5137776	5230878	93103	1	ENSMUSG00000026676	0	Ccdc3	decreased d4 vs d2
chr2	7115871	7116458	588	-2.49398	8.90975e-06	Intron (ENSMUST00000002176/ENSMUSG00000002107, intron 2 of 15)	6539694	7509563	969870	2	ENSMUSG00000002107	393105	Celf2	decreased d4 vs d2
chr2	7309975	7310576	602	-1.43741	0.00218617	Intron (ENSMUST00000002176/ENSMUSG00000002107, intron 1 of 15)	6539694	7509563	969870	2	ENSMUSG00000002107	198987	Celf2	decreased d4 vs d2
chr2	8498357	8499141	785	-2.85291	4.61522e-08	Distal Intergenic	8472094	8472384	291	2	ENSMUSG00000088574	-25973	NA	decreased d4 vs d2
chr2	11570900	11571609	710	-2.16632	0.000321605	Distal Intergenic	11471433	11554077	82645	2	ENSMUSG00000026773	-16823	Pfkfb3	decreased d4 vs d2
chr2	13010314	13011468	1155	-1.15045	1.92972e-05	Promoter	13003457	13011806	8350	2	ENSMUSG00000049630	338	C1ql3	decreased d4 vs d2
chr2	13509235	13510107	873	-2.86852	3.58529e-07	3' UTR	13509014	13544668	35655	2	ENSMUSG00000026723	34561	Trdmt1	decreased d4 vs d2
chr2	13514875	13515462	588	-2.62541	3.053e-05	Intron (ENSMUST00000124488/ENSMUSG00000026723, intron 10 of 10)	13509014	13544668	35655	2	ENSMUSG00000026723	29206	Trdmt1	decreased d4 vs d2
chr2	14518120	14518773	654	-2.69309	1.00394e-05	Intron (ENSMUST00000192745/ENSMUSG00000084901, intron 3 of 3)	14512591	14542811	30221	1	ENSMUSG00000084901	5529	Gm13266	decreased d4 vs d2
chr2	15013641	15014412	772	-2.81443	2.76363e-08	Intron (ENSMUST00000028034/ENSMUSG00000026707, intron 7 of 10)	14995131	15055069	59939	2	ENSMUSG00000026707	40657	Nsun6	decreased d4 vs d2
chr2	16110536	16111188	653	-2.90423	5.56195e-08	Intron (ENSMUST00000146205/ENSMUSG00000075520, intron 32 of 38)	15526479	16255555	729077	1	ENSMUSG00000075520	584057	Malrd1	decreased d4 vs d2
chr2	16811912	16812521	610	-2.15063	0.00181283	Distal Intergenic	16959909	16960018	110	2	ENSMUSG00000076950	147497	NA	decreased d4 vs d2
chr2	17852549	17853494	946	-2.36674	1.83453e-08	Distal Intergenic	17796834	17797984	1151	2	ENSMUSG00000081851	-54565	NA	decreased d4 vs d2
chr2	18690157	18690795	639	-1.31825	0.00133201	Distal Intergenic	18694032	18750413	56382	1	ENSMUSG00000037708	-3237	Spag6	decreased d4 vs d2
chr2	18698705	18699416	712	-1.13525	0.00144292	5' UTR	18694032	18750413	56382	1	ENSMUSG00000037708	4673	Spag6	decreased d4 vs d2
chr2	18906503	18907232	730	-2.17822	1.79263e-05	Intron (ENSMUST00000006912/ENSMUSG00000026737, intron 2 of 9)	18842255	18998126	155872	2	ENSMUSG00000026737	90894	Pip4k2a	decreased d4 vs d2
chr2	19160633	19161300	668	-1.82241	0.000186475	Distal Intergenic	19199302	19310241	110940	1	ENSMUSG00000037683	-38002	Armc3	decreased d4 vs d2
chr2	19445055	19445963	909	-1.01575	0.00265983	Promoter	19445663	19447501	1839	1	ENSMUSG00000026735	0	Ptf1a	decreased d4 vs d2
chr2	19451984	19452862	879	-1.60504	4.34044e-05	Promoter	19451828	19454995	3168	1	ENSMUSG00000056329	156	NA	decreased d4 vs d2
chr2	20209199	20209878	680	-3.19925	4.52458e-07	Intron (ENSMUST00000114610/ENSMUSG00000036617, intron 2 of 7)	19909780	20810713	900934	1	ENSMUSG00000036617	299419	Etl4	decreased d4 vs d2
chr2	20654715	20655450	736	-1.05882	0.003532	Intron (ENSMUST00000114610/ENSMUSG00000036617, intron 4 of 7)	19909780	20810713	900934	1	ENSMUSG00000036617	744935	Etl4	decreased d4 vs d2
chr2	20943929	20944706	778	-2.69758	1.02535e-09	Intron (ENSMUST00000154230/ENSMUSG00000036591, intron 1 of 24)	20847919	20968881	120963	2	ENSMUSG00000036591	24175	Arhgap21	decreased d4 vs d2
chr2	21392553	21393354	802	-3.32134	4.72877e-08	Intron (ENSMUST00000055946/ENSMUSG00000045967, intron 1 of 10)	21367542	21830547	463006	1	ENSMUSG00000045967	25011	Gpr158	decreased d4 vs d2
chr2	24405360	24406153	794	-1.15385	0.000516445	Exon (ENSMUST00000102942/ENSMUSG00000026979, exon 16 of 18)	24367580	24414954	47375	1	ENSMUSG00000026979	37780	Psd4	decreased d4 vs d2
chr2	24409120	24409737	618	-1.43121	0.000277379	3' UTR	24367580	24414954	47375	1	ENSMUSG00000026979	41540	Psd4	decreased d4 vs d2
chr2	24607909	24608757	849	-2.11003	4.1009e-06	Exon (ENSMUST00000070864/ENSMUSG00000004113, exon 44 of 46)	24603887	24763152	159266	2	ENSMUSG00000004113	154395	Cacna1b	decreased d4 vs d2
chr2	24678985	24679681	697	-1.42897	0.00204456	Exon (ENSMUST00000070864/ENSMUSG00000004113, exon 19 of 46)	24603887	24763152	159266	2	ENSMUSG00000004113	83471	Cacna1b	decreased d4 vs d2
chr2	24928001	24928889	889	-1.93176	2.53681e-06	Exon (ENSMUST00000156706/ENSMUSG00000026972, exon 1 of 4)	24925352	24935252	9901	2	ENSMUSG00000026972	6363	Arrdc1	decreased d4 vs d2
chr2	25395550	25396391	842	-1.10637	0.0017634	Promoter	25395874	25401321	5448	1	ENSMUSG00000015085	0	Entpd2	decreased d4 vs d2
chr2	25402672	25403543	872	-1.39781	0.000130485	5' UTR	25399351	25409494	10144	1	ENSMUSG00000015094	3321	Npdc1	decreased d4 vs d2
chr2	25863564	25864316	753	-1.72753	0.000151382	Promoter	25863734	25918273	54540	1	ENSMUSG00000058740	0	Kcnt1	decreased d4 vs d2
chr2	25877606	25878497	892	-1.65153	0.00063632	5' UTR	25863734	25918273	54540	1	ENSMUSG00000058740	13872	Kcnt1	decreased d4 vs d2
chr2	26091079	26092035	957	-1.22985	4.43591e-05	5' UTR	26055535	26123220	67686	2	ENSMUSG00000026932	31185	Nacc2	decreased d4 vs d2
chr2	26459317	26460063	747	-1.39722	1.88259e-05	3' UTR	26457903	26516663	58761	2	ENSMUSG00000026923	56600	Notch1	decreased d4 vs d2
chr2	26603588	26604827	1240	-0.99621	7.74901e-05	Promoter	26593057	26604417	11361	2	ENSMUSG00000026922	0	Agpat2	decreased d4 vs d2
chr2	28517098	28517746	649	-0.998591	0.00202698	Intron (ENSMUST00000135803/ENSMUSG00000026821, intron 1 of 3)	28513125	28553081	39957	1	ENSMUSG00000026821	3973	Ralgds	decreased d4 vs d2
chr2	28907913	28908861	949	-1.95733	2.55772e-07	3' UTR	28907679	28916668	8990	2	ENSMUSG00000026805	7807	Barhl1	decreased d4 vs d2
chr2	28915912	28916515	604	-1.31081	0.00109786	Promoter	28907679	28916668	8990	2	ENSMUSG00000026805	153	Barhl1	decreased d4 vs d2
chr2	29339992	29340564	573	-2.15122	0.000660537	Distal Intergenic	29346819	29524793	177975	1	ENSMUSG00000026799	-6255	Med27	decreased d4 vs d2
chr2	29629179	29629964	786	-2.3643	2.20132e-08	Intron (ENSMUST00000095087/ENSMUSG00000039844, intron 1 of 25)	29619720	29740978	121259	1	ENSMUSG00000039844	9459	Rapgef1	decreased d4 vs d2
chr2	29643253	29643922	670	-1.58389	0.00080292	5' UTR	29619720	29740978	121259	1	ENSMUSG00000039844	23533	Rapgef1	decreased d4 vs d2
chr2	29835436	29836016	581	-3.89127	7.26169e-07	Intron (ENSMUST00000149379/ENSMUSG00000069020, intron 2 of 4)	29820075	29845002	24928	1	ENSMUSG00000069020	15361	Urm1	decreased d4 vs d2
chr2	30061513	30062278	766	-1.02215	0.000459599	5' UTR	30057378	30072577	15200	1	ENSMUSG00000054766	4135	Set	decreased d4 vs d2
chr2	30938478	30939122	645	-2.81878	6.34714e-06	Distal Intergenic	30889471	30929863	40393	2	ENSMUSG00000050737	-8615	Ptges	decreased d4 vs d2
chr2	30942622	30943215	594	-1.34142	0.00345723	Distal Intergenic	30952959	30959015	6057	1	ENSMUSG00000026848	-9744	Tor1b	decreased d4 vs d2
chr2	30985117	30985866	750	-1.88943	2.31817e-06	Intron (ENSMUST00000102849/ENSMUSG00000026854, intron 1 of 24)	30982279	31023586	41308	1	ENSMUSG00000026854	2838	Usp20	decreased d4 vs d2
chr2	31469803	31470580	778	-1.21198	0.000826925	Promoter	31470207	31520672	50466	1	ENSMUSG00000076441	0	Ass1	decreased d4 vs d2
chr2	31904203	31905060	858	-1.46552	1.65057e-05	Intron (ENSMUST00000138325/ENSMUSG00000026840, intron 4 of 27)	31887291	31946539	59249	1	ENSMUSG00000026840	16912	Lamc3	decreased d4 vs d2
chr2	32362682	32363501	820	-1.02278	0.0019695	5' UTR	32352327	32380970	28644	1	ENSMUSG00000039205	10355	Ciz1	decreased d4 vs d2
chr2	32612136	32612718	583	-2.16298	4.79524e-05	5' UTR	32599709	32620806	21098	1	ENSMUSG00000026811	12427	St6galnac6	decreased d4 vs d2
chr2	33594627	33595502	876	-2.92521	8.6399e-10	Intron (ENSMUST00000041730/ENSMUSG00000038765, intron 2 of 7)	33560965	33640608	79644	2	ENSMUSG00000038765	45106	Lmx1b	decreased d4 vs d2
chr2	33604842	33605593	752	-2.55446	7.38879e-07	Intron (ENSMUST00000041730/ENSMUSG00000038765, intron 2 of 7)	33560965	33640608	79644	2	ENSMUSG00000038765	35015	Lmx1b	decreased d4 vs d2
chr2	33615931	33616829	899	-1.99748	3.36452e-07	Intron (ENSMUST00000041730/ENSMUSG00000038765, intron 2 of 7)	33560965	33640608	79644	2	ENSMUSG00000038765	23779	Lmx1b	decreased d4 vs d2
chr2	34249374	34250067	694	-1.19694	0.00110515	Intron (ENSMUST00000113132/ENSMUSG00000038718, intron 2 of 7)	34171457	34373142	201686	2	ENSMUSG00000038718	123075	Pbx3	decreased d4 vs d2
chr2	35282108	35282766	659	-1.29694	0.00325086	5' UTR	35256380	35307892	51513	1	ENSMUSG00000026879	25728	Gsn	decreased d4 vs d2
chr2	35582394	35583081	688	-0.972031	0.00258832	5' UTR	35558266	35730994	172729	1	ENSMUSG00000026883	24128	Dab2ip	decreased d4 vs d2
chr2	37756051	37756681	631	-2.26983	4.48304e-05	Distal Intergenic	37776249	37799103	22855	1	ENSMUSG00000035403	-19568	Crb2	decreased d4 vs d2
chr2	37767048	37767775	728	-1.46033	9.52779e-06	Distal Intergenic	37776249	37799103	22855	1	ENSMUSG00000035403	-8474	Crb2	decreased d4 vs d2
chr2	37939753	37940365	613	-3.21832	3.46733e-07	Intron (ENSMUST00000102787/ENSMUSG00000035392, intron 12 of 21)	37798991	38287390	488400	2	ENSMUSG00000035392	347025	Dennd1a	decreased d4 vs d2
chr2	38378915	38379857	943	-1.66602	2.15037e-06	Distal Intergenic	38359580	38363980	4401	2	ENSMUSG00000087539	-14935	NA	decreased d4 vs d2
chr2	38423942	38425123	1182	-2.13138	7.32922e-09	Promoter	38424002	38455851	31850	1	ENSMUSG00000085950	0	NA	decreased d4 vs d2
chr2	39351422	39352160	739	-2.5658	2.37052e-07	Distal Intergenic	39395413	39399730	4318	1	ENSMUSG00000083401	-43253	NA	decreased d4 vs d2
chr2	40332243	40333117	875	-2.07371	6.44803e-06	Distal Intergenic	40298517	40298642	126	1	ENSMUSG00000088512	33726	Gm24467	decreased d4 vs d2
chr2	40910701	40911485	785	-3.48083	5.13704e-13	Intron (ENSMUST00000052550/ENSMUSG00000049252, intron 47 of 90)	40595246	42653624	2058379	2	ENSMUSG00000049252	1742139	Lrp1b	decreased d4 vs d2
chr2	41130693	41131387	695	-3.66523	7.26064e-08	Intron (ENSMUST00000052550/ENSMUSG00000049252, intron 35 of 90)	40595246	42653624	2058379	2	ENSMUSG00000049252	1522237	Lrp1b	decreased d4 vs d2
chr2	43365737	43366430	694	-1.75509	0.00146382	Distal Intergenic	43518464	43519398	935	2	ENSMUSG00000080994	152968	Gm13464	decreased d4 vs d2
chr2	43554900	43555649	750	-1.33084	0.00100807	Promoter	43555329	43682715	127387	1	ENSMUSG00000026866	0	Kynu	decreased d4 vs d2
chr2	43931551	43932105	555	-2.21877	0.000280675	Intron (ENSMUST00000112824/ENSMUSG00000049744, intron 6 of 14)	43748824	44395953	647130	1	ENSMUSG00000049744	182727	Arhgap15	decreased d4 vs d2
chr2	44525045	44525902	858	-2.46648	1.53387e-08	Distal Intergenic	44428935	44429043	109	1	ENSMUSG00000088124	96110	NA	decreased d4 vs d2
chr2	44537862	44538717	856	-3.73283	1.97904e-09	Distal Intergenic	44428935	44429043	109	1	ENSMUSG00000088124	108927	NA	decreased d4 vs d2
chr2	45037465	45038103	639	-2.59667	2.78276e-06	Intron (ENSMUST00000176438/ENSMUSG00000026872, intron 3 of 10)	44983632	45117395	133764	2	ENSMUSG00000026872	79292	Zeb2	decreased d4 vs d2
chr2	45556329	45556935	607	-2.26741	5.27792e-05	Distal Intergenic	45647191	45647603	413	1	ENSMUSG00000083510	-90256	Gm13478	decreased d4 vs d2
chr2	45736177	45736807	631	-3.56219	2.99323e-08	Intron (ENSMUST00000129687/ENSMUSG00000086710, intron 2 of 2)	45733457	45753311	19855	1	ENSMUSG00000086710	2720	NA	decreased d4 vs d2
chr2	48445822	48446500	679	-1.64266	0.00058079	Intron (ENSMUST00000127672/ENSMUSG00000086353, intron 1 of 5)	48062548	48457245	394698	2	ENSMUSG00000086353	10745	Gm13481	decreased d4 vs d2
chr2	49272467	49273113	647	-2.27702	5.08191e-06	Exon (ENSMUST00000047413/ENSMUSG00000036792, exon 5 of 10)	48949508	49325405	375898	1	ENSMUSG00000036792	322959	Mbd5	decreased d4 vs d2
chr2	49286872	49287508	637	-1.45495	0.000254334	Intron (ENSMUST00000112754/ENSMUSG00000036792, intron 12 of 14)	48949508	49325405	375898	1	ENSMUSG00000036792	337364	Mbd5	decreased d4 vs d2
chr2	49787199	49788294	1096	-1.37212	5.00851e-05	Promoter	49787688	49948849	161162	1	ENSMUSG00000026765	0	Lypd6b	decreased d4 vs d2
chr2	49827787	49828310	524	-2.11462	0.000619098	Intron (ENSMUST00000028103/ENSMUSG00000026765, intron 1 of 9)	49787688	49948849	161162	1	ENSMUSG00000026765	40099	Lypd6b	decreased d4 vs d2
chr2	50186768	50187559	792	-2.56884	6.4518e-09	Intron (ENSMUST00000112712/ENSMUSG00000050447, intron 3 of 4)	50066429	50193569	127141	1	ENSMUSG00000050447	120339	Lypd6	decreased d4 vs d2
chr2	50980135	50980752	618	-3.07292	2.12309e-06	Distal Intergenic	50909684	50911849	2166	1	ENSMUSG00000083270	70451	Gm13498	decreased d4 vs d2
chr2	54158563	54159243	681	-1.47404	0.000970569	Distal Intergenic	54100430	54100562	133	1	ENSMUSG00000064596	58133	Gm22298	decreased d4 vs d2
chr2	54759745	54760344	600	-2.26712	4.57113e-05	Intron (ENSMUST00000112636/ENSMUSG00000060988, intron 3 of 11)	54436317	55118309	681993	1	ENSMUSG00000060988	323428	Galnt13	decreased d4 vs d2
chr2	54937191	54937861	671	-2.19999	0.000100479	Intron (ENSMUST00000112636/ENSMUSG00000060988, intron 8 of 11)	54436317	55118309	681993	1	ENSMUSG00000060988	500874	Galnt13	decreased d4 vs d2
chr2	57256291	57256955	665	-2.61083	1.09862e-06	Intron (ENSMUST00000141536/ENSMUSG00000026827, intron 1 of 11)	57237635	57370719	133085	1	ENSMUSG00000026827	18656	Gpd2	decreased d4 vs d2
chr2	58163379	58164204	826	-2.9367	1.71651e-08	Promoter	58164001	58177063	13063	1	ENSMUSG00000086862	0	Gm13546	decreased d4 vs d2
chr2	58551589	58552378	790	-1.18722	0.000368983	Intron (ENSMUST00000090935/ENSMUSG00000026836, intron 1 of 12)	58388644	58567157	178514	2	ENSMUSG00000026836	14779	Acvr1	decreased d4 vs d2
chr2	58627835	58628466	632	-2.86482	7.49698e-07	Intron (ENSMUST00000135737/ENSMUSG00000026839, intron 1 of 1)	58567298	58792971	225674	1	ENSMUSG00000026839	60537	Upp2	decreased d4 vs d2
chr2	59633727	59634393	667	-2.63632	4.79343e-06	Intron (ENSMUST00000112568/ENSMUSG00000035168, intron 1 of 26)	59612042	59846149	234108	1	ENSMUSG00000035168	21685	Tanc1	decreased d4 vs d2
chr2	60196665	60197388	724	-1.69028	0.000417555	Intron (ENSMUST00000144893/ENSMUSG00000026987, intron 1 of 3)	59899363	60209839	310477	2	ENSMUSG00000026987	12451	Baz2b	decreased d4 vs d2
chr2	62684612	62685726	1115	-1.50382	2.58505e-06	Intron (ENSMUST00000028257/ENSMUSG00000026893, intron 3 of 7)	62664285	62694109	29825	1	ENSMUSG00000026893	20327	Gca	decreased d4 vs d2
chr2	64591736	64592614	879	-2.85672	1.90978e-11	Distal Intergenic	64569863	64570640	778	2	ENSMUSG00000081065	-21096	Gm13576	decreased d4 vs d2
chr2	68484987	68485756	770	-2.81193	6.61429e-07	Promoter	68484143	68484384	242	1	ENSMUSG00000088365	844	NA	decreased d4 vs d2
chr2	69418284	69419034	751	-1.34553	0.00165465	Distal Intergenic	69380445	69404533	24089	1	ENSMUSG00000027068	37839	Dhrs9	decreased d4 vs d2
chr2	70471695	70472478	784	-1.74772	5.25309e-07	Distal Intergenic	70474923	70477729	2807	1	ENSMUSG00000075304	-2445	Sp5	decreased d4 vs d2
chr2	71546156	71547131	976	-1.14976	6.31106e-05	Promoter	71543408	71546754	3347	2	ENSMUSG00000023391	0	Dlx2	decreased d4 vs d2
chr2	71629597	71630253	657	-2.11948	3.47201e-05	Distal Intergenic	71543408	71546754	3347	2	ENSMUSG00000023391	-82843	Dlx2	decreased d4 vs d2
chr2	71786723	71788040	1318	-0.913437	0.000722807	5' UTR	71745616	71858416	112801	1	ENSMUSG00000027111	41107	Itga6	decreased d4 vs d2
chr2	73041490	73042095	606	-2.45048	3.75565e-05	Distal Intergenic	72971548	72986716	15169	2	ENSMUSG00000079286	-54774	NA	decreased d4 vs d2
chr2	73277122	73277956	835	-1.42498	4.11084e-05	3' UTR	73271925	73284706	12782	1	ENSMUSG00000068859	5197	Sp9	decreased d4 vs d2
chr2	74667676	74668572	897	-1.58318	5.32236e-06	Promoter	74668310	74671599	3290	1	ENSMUSG00000001819	0	Hoxd13	decreased d4 vs d2
chr2	74681385	74682407	1023	-2.07407	2.31726e-07	5' UTR	74679557	74687016	7460	1	ENSMUSG00000042499	1828	Hoxd11	decreased d4 vs d2
chr2	74711785	74712734	950	-0.94783	0.00364844	Promoter	74711927	74748442	36516	1	ENSMUSG00000079277	0	Hoxd3	decreased d4 vs d2
chr2	75873784	75874572	789	-2.88522	9.57382e-09	Exon (ENSMUST00000176626/ENSMUSG00000042410, exon 1 of 3)	75832177	75931350	99174	1	ENSMUSG00000042410	41607	Agps	decreased d4 vs d2
chr2	77289567	77290228	662	-2.23008	7.01635e-06	Distal Intergenic	77291331	77292440	1110	1	ENSMUSG00000081611	-1103	NA	decreased d4 vs d2
chr2	78309224	78310192	969	-3.05451	1.18333e-10	Distal Intergenic	78237547	78302230	64684	1	ENSMUSG00000054510	71677	4930440I19Rik	decreased d4 vs d2
chr2	81848658	81849347	690	-3.58052	4.44201e-10	Distal Intergenic	82053222	82259879	206658	1	ENSMUSG00000070866	-203875	Zfp804a	decreased d4 vs d2
chr2	85443342	85443934	593	-1.85663	0.000135959	Promoter	85437528	85443639	6112	2	ENSMUSG00000075218	0	Or5ak25	decreased d4 vs d2
chr2	86050720	86051253	534	-2.06414	0.000306366	3' UTR	86046937	86057882	10946	2	ENSMUSG00000083418	6629	Or8u37-ps1	decreased d4 vs d2
chr2	90889308	90890650	1343	-0.978346	0.000247104	5' UTR	90885860	90890525	4666	1	ENSMUSG00000040794	3448	C1qtnf4	decreased d4 vs d2
chr2	91308580	91309162	583	-2.6348	0.00013861	Intron (ENSMUST00000064652/ENSMUSG00000040591, intron 3 of 8)	91275068	91444704	169637	2	ENSMUSG00000040591	135542	Cstpp1	decreased d4 vs d2
chr2	91469990	91470779	790	-2.88866	2.12182e-08	Intron (ENSMUST00000143874/ENSMUSG00000027253, intron 1 of 11)	91457511	91513779	56269	1	ENSMUSG00000027253	12479	Lrp4	decreased d4 vs d2
chr2	91975420	91976683	1264	-1.68083	8.54228e-07	Promoter	91932824	91975864	43041	2	ENSMUSG00000040479	0	Dgkz	decreased d4 vs d2
chr2	92370722	92371472	751	-1.30049	1.67137e-05	5' UTR	92365046	92374869	9824	2	ENSMUSG00000040434	3397	Large2	decreased d4 vs d2
chr2	93176766	93177554	789	-2.09434	8.54163e-09	Distal Intergenic	93187548	93201759	14212	1	ENSMUSG00000068735	-9994	Trp53i11	decreased d4 vs d2
chr2	93232309	93233005	697	-1.56101	0.000725972	Intron (ENSMUST00000111265/ENSMUSG00000027217, intron 2 of 9)	93201760	93334505	132746	2	ENSMUSG00000027217	101500	Tspan18	decreased d4 vs d2
chr2	93891291	93891985	695	-2.02263	3.09006e-06	Distal Intergenic	93855361	93869157	13797	2	ENSMUSG00000075023	-22134	Accsl	decreased d4 vs d2
chr2	94242937	94243726	790	-1.48794	2.7463e-06	Exon (ENSMUST00000210721/ENSMUSG00000075020, exon 1 of 2)	94160636	94264918	104283	2	ENSMUSG00000075020	21192	NA	decreased d4 vs d2
chr2	94764220	94764893	674	-2.13138	8.78207e-05	Distal Intergenic	94792205	94792336	132	2	ENSMUSG00000077281	27443	NA	decreased d4 vs d2
chr2	95494601	95495281	681	-1.56745	9.33916e-05	Distal Intergenic	95394242	95397651	3410	1	ENSMUSG00000084906	100359	NA	decreased d4 vs d2
chr2	96063421	96064168	748	-1.32899	0.00155953	Distal Intergenic	96133435	96133594	160	1	ENSMUSG00000082327	-69267	NA	decreased d4 vs d2
chr2	96579845	96580729	885	-2.16117	1.99997e-06	Intron (ENSMUST00000135431/ENSMUSG00000050587, intron 2 of 6)	96318169	97631666	1313498	1	ENSMUSG00000050587	261676	Lrrc4c	decreased d4 vs d2
chr2	99558027	99558738	712	-3.34989	4.78024e-09	Distal Intergenic	99555251	99555878	628	1	ENSMUSG00000084313	2776	NA	decreased d4 vs d2
chr2	100077005	100077587	583	-1.90127	0.000753116	Distal Intergenic	100058933	100059116	184	1	ENSMUSG00000082259	18072	NA	decreased d4 vs d2
chr2	101364281	101364817	537	-1.27303	0.00356562	Distal Intergenic	101570624	101570834	211	1	ENSMUSG00000093614	-205807	NA	decreased d4 vs d2
chr2	101755066	101755733	668	-2.08393	2.37818e-07	Intron (ENSMUST00000171088/ENSMUSG00000032841, intron 4 of 8)	101714285	101883027	168743	2	ENSMUSG00000032841	127294	Prr5l	decreased d4 vs d2
chr2	101786783	101787382	600	-2.95073	5.37405e-05	Intron (ENSMUST00000171088/ENSMUSG00000032841, intron 1 of 8)	101714285	101883027	168743	2	ENSMUSG00000032841	95645	Prr5l	decreased d4 vs d2
chr2	102117263	102117859	597	-2.0038	2.71954e-05	Intron (ENSMUST00000111222/ENSMUSG00000048058, intron 1 of 5)	101950203	102186385	236183	2	ENSMUSG00000048058	68526	Ldlrad3	decreased d4 vs d2
chr2	102244355	102245041	687	-3.52815	8.76627e-09	Distal Intergenic	102209412	102210379	968	2	ENSMUSG00000081774	-33976	Gm13866	decreased d4 vs d2
chr2	102544224	102544893	670	-1.50494	0.00182779	Distal Intergenic	102550012	102643041	93030	1	ENSMUSG00000027188	-5119	Pamr1	decreased d4 vs d2
chr2	104002672	104003383	712	-1.43085	0.000683978	Intron (ENSMUST00000123966/ENSMUSG00000046085, intron 2 of 3)	103966943	104028361	61419	2	ENSMUSG00000046085	24978	4931422A03Rik	decreased d4 vs d2
chr2	104207858	104208497	640	-1.44422	0.000535391	Exon (ENSMUST00000089726/ENSMUSG00000068373, exon 13 of 21)	104143073	104411013	267941	2	ENSMUSG00000068373	202516	D430041D05Rik	decreased d4 vs d2
chr2	104746182	104746743	562	-2.08852	2.15211e-05	Distal Intergenic	104721784	104742878	21095	2	ENSMUSG00000027173	-3304	Depdc7	decreased d4 vs d2
chr2	105113779	105114544	766	-2.55556	6.26327e-08	Intron (ENSMUST00000172701/ENSMUSG00000074987, intron 1 of 6)	105076538	105126510	49973	2	ENSMUSG00000074987	11966	Wt1os	decreased d4 vs d2
chr2	105134206	105134878	673	-1.13594	0.000506712	Intron (ENSMUST00000143043/ENSMUSG00000016458, intron 3 of 9)	105126529	105173616	47088	1	ENSMUSG00000016458	7677	Wt1	decreased d4 vs d2
chr2	105308400	105309091	692	-1.92156	0.000279613	Intron (ENSMUST00000068813/ENSMUSG00000055312, intron 3 of 3)	105224320	105379796	155477	1	ENSMUSG00000055312	84080	Them7	decreased d4 vs d2
chr2	105476171	105476791	621	-1.49705	0.000954805	Promoter	105476501	105477357	857	1	ENSMUSG00000086764	0	NA	decreased d4 vs d2
chr2	105510628	105511430	803	-1.67068	2.44677e-07	Distal Intergenic	105537093	105537482	390	2	ENSMUSG00000081701	26052	NA	decreased d4 vs d2
chr2	105668168	105669084	917	-1.96033	1.70941e-07	Promoter	105668900	105697364	28465	1	ENSMUSG00000027168	0	Pax6	decreased d4 vs d2
chr2	106856258	106857055	798	-1.7622	0.000150216	Intron (ENSMUST00000111063/ENSMUSG00000016386, intron 4 of 6)	106693269	106868356	175088	1	ENSMUSG00000016386	162989	Mpped2	decreased d4 vs d2
chr2	107084098	107084824	727	-2.61938	1.04077e-07	Distal Intergenic	107097206	107097475	270	2	ENSMUSG00000089408	12651	NA	decreased d4 vs d2
chr2	107813786	107814508	723	-4.0061	9.8879e-09	Distal Intergenic	107886508	107886639	132	2	ENSMUSG00000077480	72131	NA	decreased d4 vs d2
chr2	109374818	109375450	633	-2.35083	4.86362e-05	Distal Intergenic	109458248	109458733	486	2	ENSMUSG00000084167	83283	Gm13924	decreased d4 vs d2
chr2	112037471	112038208	738	-1.18953	0.0036351	3' UTR	112038068	112050238	12171	2	ENSMUSG00000074947	12030	Or4f59	decreased d4 vs d2
chr2	112251419	112252091	673	-2.39233	2.04735e-07	Exon (ENSMUST00000043970/ENSMUSG00000041358, exon 4 of 7)	112247948	112259291	11344	2	ENSMUSG00000041358	7200	Nutm1	decreased d4 vs d2
chr2	113252640	113253294	655	-2.92396	5.58498e-06	Distal Intergenic	113285732	113297190	11459	1	ENSMUSG00000041255	-32438	Tmco5b	decreased d4 vs d2
chr2	113595358	113596115	758	-1.6559	4.02623e-05	Intron (ENSMUST00000099576/ENSMUSG00000044042, intron 12 of 18)	113327736	113716767	389032	1	ENSMUSG00000044042	267622	Fmn1	decreased d4 vs d2
chr2	113807107	113807676	570	-1.62083	0.00242837	Intron (ENSMUST00000024005/ENSMUSG00000023236, intron 2 of 5)	113776362	113829121	52760	2	ENSMUSG00000023236	21445	Scg5	decreased d4 vs d2
chr2	114013131	114014217	1087	-1.63743	1.92363e-07	Promoter	114009601	114013619	4019	2	ENSMUSG00000068615	0	Gjd2	decreased d4 vs d2
chr2	114177667	114178654	988	-3.93705	1.26486e-12	Intron (ENSMUST00000147191/ENSMUSG00000040383, intron 1 of 3)	114101170	114187024	85855	2	ENSMUSG00000040383	8370	Aqr	decreased d4 vs d2
chr2	115723285	115724015	731	-2.9467	4.69265e-09	Intron (ENSMUST00000166472/ENSMUSG00000040282, intron 10 of 10)	115581716	115778768	197053	1	ENSMUSG00000040282	141569	Cdin1	decreased d4 vs d2
chr2	115869905	115870646	742	-2.78862	3.80285e-06	Intron (ENSMUST00000028639/ENSMUSG00000027210, intron 9 of 11)	115863064	116065839	202776	2	ENSMUSG00000027210	195193	Meis2	decreased d4 vs d2
chr2	116060009	116060750	742	-1.10852	0.000246395	Exon (ENSMUST00000028639/ENSMUSG00000027210, exon 4 of 12)	115863064	116065839	202776	2	ENSMUSG00000027210	5089	Meis2	decreased d4 vs d2
chr2	116876810	116877524	715	-1.40708	0.00262639	Promoter	116848099	116877168	29070	2	ENSMUSG00000086462	0	NA	decreased d4 vs d2
chr2	117331507	117332102	596	-1.40093	0.00180713	Intron (ENSMUST00000102534/ENSMUSG00000027347, intron 2 of 16)	117279993	117343001	63009	2	ENSMUSG00000027347	10899	Rasgrp1	decreased d4 vs d2
chr2	117338387	117338998	612	-2.14083	1.42451e-06	Exon (ENSMUST00000102534/ENSMUSG00000027347, exon 2 of 17)	117279993	117343001	63009	2	ENSMUSG00000027347	4003	Rasgrp1	decreased d4 vs d2
chr2	117499548	117500195	648	-1.87124	0.000840211	Distal Intergenic	117414392	117417697	3306	2	ENSMUSG00000085681	-81851	Gm13982	decreased d4 vs d2
chr2	118430574	118431350	777	-1.63891	0.000312144	Exon (ENSMUST00000005233/ENSMUSG00000005102, exon 12 of 39)	118388618	118475234	86617	1	ENSMUSG00000005102	41956	Eif2ak4	decreased d4 vs d2
chr2	118702388	118703948	1561	-0.821459	0.00059809	Promoter	118699103	118703963	4861	2	ENSMUSG00000078137	15	Ankrd63	decreased d4 vs d2
chr2	118790199	118791219	1021	-1.28925	4.74706e-05	Exon (ENSMUST00000037547/ENSMUSG00000040035, exon 8 of 8)	118779719	118811293	31575	1	ENSMUSG00000040035	10480	Disp2	decreased d4 vs d2
chr2	118896116	118896999	884	-2.40239	2.4385e-10	Distal Intergenic	118900377	118924528	24152	1	ENSMUSG00000040007	-3378	Bahd1	decreased d4 vs d2
chr2	118909797	118910494	698	-2.71842	4.38295e-08	Intron (ENSMUST00000151162/ENSMUSG00000040007, intron 1 of 1)	118900377	118924528	24152	1	ENSMUSG00000040007	9420	Bahd1	decreased d4 vs d2
chr2	118939834	118940458	625	-1.62174	0.000262881	Distal Intergenic	118926496	118928585	2090	1	ENSMUSG00000074916	13338	Chst14	decreased d4 vs d2
chr2	119236800	119238249	1450	-2.29326	1.40582e-11	Promoter	119237362	119249527	12166	1	ENSMUSG00000027315	0	Spint1	decreased d4 vs d2
chr2	119322280	119323172	893	-1.52208	5.40342e-06	Intron (ENSMUST00000147929/ENSMUSG00000074912, intron 3 of 3)	119321187	119326194	5008	2	ENSMUSG00000074912	3022	Gm14207	decreased d4 vs d2
chr2	119506977	119507575	599	-1.76793	0.00150333	Distal Intergenic	119508552	119509229	678	2	ENSMUSG00000082369	1654	NA	decreased d4 vs d2
chr2	119742444	119743179	736	-1.34434	0.000705791	Promoter	119742337	119751263	8927	1	ENSMUSG00000027296	107	Itpka	decreased d4 vs d2
chr2	122370005	122370568	564	-1.91017	1.31668e-06	Promoter	122348892	122369162	20271	2	ENSMUSG00000033256	-843	Shf	decreased d4 vs d2
chr2	122810501	122811275	775	-4.4665	7.34488e-12	Distal Intergenic	122765237	122809569	44333	1	ENSMUSG00000005803	45264	Sqor	decreased d4 vs d2
chr2	123385463	123386149	687	-2.21875	6.90097e-06	Distal Intergenic	123273924	123274211	288	1	ENSMUSG00000084372	111539	NA	decreased d4 vs d2
chr2	124145218	124146025	808	-2.04856	5.10252e-07	Intron (ENSMUST00000103241/ENSMUSG00000027200, intron 2 of 20)	124089969	124667770	577802	1	ENSMUSG00000027200	55249	Sema6d	decreased d4 vs d2
chr2	124289139	124289839	701	-2.78965	4.28984e-08	Intron (ENSMUST00000103241/ENSMUSG00000027200, intron 2 of 20)	124089969	124667770	577802	1	ENSMUSG00000027200	199170	Sema6d	decreased d4 vs d2
chr2	124675437	124676206	770	-2.7092	8.66534e-07	Distal Intergenic	124708655	124711083	2429	1	ENSMUSG00000087450	-32449	NA	decreased d4 vs d2
chr2	125074683	125075537	855	-3.71687	9.62093e-10	Intron (ENSMUST00000070353/ENSMUSG00000035183, intron 2 of 8)	125068124	125088677	20554	1	ENSMUSG00000035183	6559	Slc24a5	decreased d4 vs d2
chr2	125125069	125125750	682	-3.41675	2.51413e-08	Intron (ENSMUST00000138875/ENSMUSG00000087056, intron 3 of 3)	125124356	125134327	9972	2	ENSMUSG00000087056	8577	NA	decreased d4 vs d2
chr2	125134036	125134667	632	-2.30901	4.16413e-06	Promoter	125124356	125134327	9972	2	ENSMUSG00000087056	0	NA	decreased d4 vs d2
chr2	125452807	125453519	713	-2.03554	0.000322538	Intron (ENSMUST00000028633/ENSMUSG00000027204, intron 6 of 65)	125300594	125507993	207400	2	ENSMUSG00000027204	54474	Fbn1	decreased d4 vs d2
chr2	125704714	125705491	778	-2.91683	8.90428e-09	Intron (ENSMUST00000042246/ENSMUSG00000035109, intron 1 of 11)	125627447	125724148	96702	2	ENSMUSG00000035109	18657	Shc4	decreased d4 vs d2
chr2	127521454	127522513	1060	-1.23148	1.83432e-05	Promoter	127456498	127522094	65597	2	ENSMUSG00000079056	0	Kcnip3	decreased d4 vs d2
chr2	127540959	127541844	886	-1.76946	2.20418e-05	Promoter	127526473	127541467	14995	2	ENSMUSG00000027376	0	Prom2	decreased d4 vs d2
chr2	128211554	128212481	928	-2.38651	3.92818e-08	Intron (ENSMUST00000225087/ENSMUSG00000074813, intron 3 of 6)	128178319	128502765	324447	2	ENSMUSG00000074813	290284	Morrbid	decreased d4 vs d2
chr2	128240381	128241035	655	-2.53422	5.78065e-08	Exon (ENSMUST00000239311/ENSMUSG00000074813, exon 1 of 2)	128178319	128502765	324447	2	ENSMUSG00000074813	261730	Morrbid	decreased d4 vs d2
chr2	128241194	128241892	699	-2.46184	4.16061e-07	Intron (ENSMUST00000225087/ENSMUSG00000074813, intron 2 of 6)	128178319	128502765	324447	2	ENSMUSG00000074813	260873	Morrbid	decreased d4 vs d2
chr2	128892150	128892749	600	-2.18199	4.78835e-05	Exon (ENSMUST00000110324/ENSMUSG00000027386, exon 6 of 9)	128862981	128897034	34054	1	ENSMUSG00000027386	29169	Fbln7	decreased d4 vs d2
chr2	129038876	129039709	834	-1.21723	0.00364572	Exon (ENSMUST00000145798/ENSMUSG00000079051, exon 3 of 7)	129025073	129048172	23100	2	ENSMUSG00000079051	8463	Vinac1	decreased d4 vs d2
chr2	129056516	129057141	626	-2.61834	4.34757e-06	Distal Intergenic	129025073	129048172	23100	2	ENSMUSG00000079051	-8344	Vinac1	decreased d4 vs d2
chr2	129574175	129574844	670	-1.47588	0.00112032	Distal Intergenic	129565047	129566068	1022	2	ENSMUSG00000087015	-8107	NA	decreased d4 vs d2
chr2	129587675	129588485	811	-1.1983	0.000343682	Distal Intergenic	129592835	129632228	39394	1	ENSMUSG00000037902	-4350	Sirpa	decreased d4 vs d2
chr2	133158085	133158714	630	-1.82931	3.99652e-05	Distal Intergenic	133199611	133200220	610	1	ENSMUSG00000083689	-40897	Gm14094	decreased d4 vs d2
chr2	134405793	134406563	771	-1.71928	0.000155716	Distal Intergenic	134497361	134554368	57008	2	ENSMUSG00000027261	147805	Hao1	decreased d4 vs d2
chr2	134455975	134456698	724	-1.56641	4.45794e-05	Distal Intergenic	134497361	134554368	57008	2	ENSMUSG00000027261	97670	Hao1	decreased d4 vs d2
chr2	134534828	134535472	645	-2.08351	0.000230744	Intron (ENSMUST00000028704/ENSMUSG00000027261, intron 2 of 7)	134497361	134554368	57008	2	ENSMUSG00000027261	18896	Hao1	decreased d4 vs d2
chr2	134929379	134929970	592	-1.72094	0.000527393	Intron (ENSMUST00000131552/ENSMUSG00000051177, intron 2 of 32)	134786067	135475258	689192	1	ENSMUSG00000051177	143312	Plcb1	decreased d4 vs d2
chr2	135072803	135073491	689	-1.68385	0.000795374	Intron (ENSMUST00000131552/ENSMUSG00000051177, intron 3 of 32)	134786067	135475258	689192	1	ENSMUSG00000051177	286736	Plcb1	decreased d4 vs d2
chr2	135323839	135324456	618	-1.17917	0.00241513	Intron (ENSMUST00000131552/ENSMUSG00000051177, intron 13 of 32)	134786067	135475258	689192	1	ENSMUSG00000051177	537772	Plcb1	decreased d4 vs d2
chr2	135770093	135770679	587	-1.67131	0.00115843	Intron (ENSMUST00000146018/ENSMUSG00000039943, intron 2 of 2)	135659011	136014593	355583	1	ENSMUSG00000039943	111082	Plcb4	decreased d4 vs d2
chr2	136108728	136109414	687	-2.50951	1.60127e-07	Intron (ENSMUST00000035264/ENSMUSG00000039913, intron 5 of 10)	136081104	136387967	306864	2	ENSMUSG00000039913	278553	Pak5	decreased d4 vs d2
chr2	136375212	136375860	649	-1.61251	0.00206266	Intron (ENSMUST00000035264/ENSMUSG00000039913, intron 1 of 10)	136081104	136387967	306864	2	ENSMUSG00000039913	12107	Pak5	decreased d4 vs d2
chr2	136617864	136618579	716	-3.12693	8.33351e-08	Distal Intergenic	136679961	136680226	266	1	ENSMUSG00000103066	-61382	NA	decreased d4 vs d2
chr2	137756261	137756984	724	-1.89729	7.93869e-06	Intron (ENSMUST00000134833/ENSMUSG00000085640, intron 4 of 4)	137663435	137829244	165810	1	ENSMUSG00000085640	92826	NA	decreased d4 vs d2
chr2	138278179	138278886	708	-1.0872	0.00367364	5' UTR	138256565	138589292	332728	1	ENSMUSG00000062098	21614	Btbd3	decreased d4 vs d2
chr2	138446383	138446905	523	-2.02222	0.00151714	Intron (ENSMUST00000155646/ENSMUSG00000062098, intron 2 of 3)	138256565	138589292	332728	1	ENSMUSG00000062098	189818	Btbd3	decreased d4 vs d2
chr2	139609603	139610245	643	-2.17429	7.54235e-05	Intron (ENSMUST00000110083/ENSMUSG00000039092, intron 9 of 11)	139493913	139637674	143762	1	ENSMUSG00000039092	115690	Sptlc3	decreased d4 vs d2
chr2	139873591	139874372	782	-2.91287	2.58036e-08	Intron (ENSMUST00000046656/ENSMUSG00000039033, intron 12 of 13)	139833480	140066805	233326	2	ENSMUSG00000039033	192433	Tasp1	decreased d4 vs d2
chr2	140676537	140677401	865	-1.61368	0.000567554	Intron (ENSMUST00000110067/ENSMUSG00000068205, intron 3 of 16)	140395309	142392966	1997658	1	ENSMUSG00000068205	281228	Macrod2	decreased d4 vs d2
chr2	141455260	141455823	564	-2.11132	8.31271e-05	Intron (ENSMUST00000110067/ENSMUSG00000068205, intron 5 of 16)	140395309	142392966	1997658	1	ENSMUSG00000068205	1059951	Macrod2	decreased d4 vs d2
chr2	141954895	141955657	763	-1.85108	0.00061629	Intron (ENSMUST00000110067/ENSMUSG00000068205, intron 8 of 16)	140395309	142392966	1997658	1	ENSMUSG00000068205	1559586	Macrod2	decreased d4 vs d2
chr2	142303240	142303812	573	-2.19008	1.02068e-05	Intron (ENSMUST00000110067/ENSMUSG00000068205, intron 13 of 16)	140395309	142392966	1997658	1	ENSMUSG00000068205	1907931	Macrod2	decreased d4 vs d2
chr2	143620751	143621541	791	-2.38287	1.26908e-06	Intron (ENSMUST00000028905/ENSMUSG00000027419, intron 2 of 11)	143546156	143816285	270130	1	ENSMUSG00000027419	74595	Pcsk2	decreased d4 vs d2
chr2	143889771	143890530	760	-2.19636	1.78878e-05	Distal Intergenic	143881177	143881509	333	1	ENSMUSG00000080711	8594	NA	decreased d4 vs d2
chr2	145860368	145861097	730	-1.52183	0.000124454	3' UTR	145675215	145887616	212402	1	ENSMUSG00000001768	185153	Rin2	decreased d4 vs d2
chr2	146223353	146223967	615	-1.84024	1.90988e-05	3' UTR	146221921	146225020	3100	1	ENSMUSG00000068154	1432	Insm1	decreased d4 vs d2
chr2	146302136	146302841	706	-3.26357	2.79994e-09	Intron (ENSMUST00000109986/ENSMUSG00000037110, intron 38 of 40)	146239879	146512344	272466	2	ENSMUSG00000037110	209503	Ralgapa2	decreased d4 vs d2
chr2	146400682	146401290	609	-2.17771	0.000191304	Intron (ENSMUST00000109986/ENSMUSG00000037110, intron 21 of 40)	146239879	146512344	272466	2	ENSMUSG00000037110	111054	Ralgapa2	decreased d4 vs d2
chr2	146548818	146549899	1082	-1.118	7.03666e-05	Distal Intergenic	146542931	146546108	3178	1	ENSMUSG00000085796	5887	4933406D12Rik	decreased d4 vs d2
chr2	146834128	146835395	1268	-1.27667	8.5713e-07	Intron (ENSMUST00000139345/ENSMUSG00000087618, intron 1 of 1)	146828327	146839732	11406	2	ENSMUSG00000087618	4337	NA	decreased d4 vs d2
chr2	146838520	146839230	711	-2.11453	7.63237e-06	Promoter	146828327	146839732	11406	2	ENSMUSG00000087618	502	NA	decreased d4 vs d2
chr2	146920460	146921723	1264	-2.46116	1.41271e-09	Intron (ENSMUST00000099278/ENSMUSG00000074749, intron 6 of 13)	146855864	146970097	114234	1	ENSMUSG00000074749	64596	Kiz	decreased d4 vs d2
chr2	147254188	147254791	604	-2.34909	1.25087e-05	Intron (ENSMUST00000136998/ENSMUSG00000086509, intron 1 of 5)	147184083	147331681	147599	1	ENSMUSG00000086509	70105	Nkx2-2os	decreased d4 vs d2
chr2	148021841	148022418	578	-2.12044	0.000231661	Intron (ENSMUST00000136555/ENSMUSG00000086141, intron 1 of 2)	147944740	148040203	95464	2	ENSMUSG00000086141	17785	9030622O22Rik	decreased d4 vs d2
chr2	148045859	148046937	1079	-1.23375	6.09426e-06	Promoter	148042877	148046969	4093	2	ENSMUSG00000037025	32	Foxa2	decreased d4 vs d2
chr2	148052996	148053859	864	-2.80179	1.29018e-10	Promoter	148053124	148053202	79	1	ENSMUSG00000099304	0	NA	decreased d4 vs d2
chr2	148114509	148115092	584	-1.24365	0.000615554	Distal Intergenic	148151150	148151462	313	1	ENSMUSG00000089458	-36058	Gm24221	decreased d4 vs d2
chr2	148206397	148207023	627	-1.63546	0.000490917	Distal Intergenic	148151150	148151462	313	1	ENSMUSG00000089458	55247	Gm24221	decreased d4 vs d2
chr2	148884608	148885202	595	-1.78912	0.000345624	Distal Intergenic	148889924	148890288	365	2	ENSMUSG00000103559	5086	NA	decreased d4 vs d2
chr2	150589002	150589547	546	-1.75797	0.000904668	Exon (ENSMUST00000046399/ENSMUSG00000033096, exon 5 of 9)	150583080	150608567	25488	2	ENSMUSG00000033096	19020	Apmap	decreased d4 vs d2
chr2	150637557	150638484	928	-1.85076	3.71754e-06	Exon (ENSMUST00000028944/ENSMUSG00000027452, exon 4 of 14)	150618105	150668500	50396	2	ENSMUSG00000027452	30016	Acss1	decreased d4 vs d2
chr2	150643845	150644555	711	-1.09779	0.00138044	Intron (ENSMUST00000028944/ENSMUSG00000027452, intron 2 of 13)	150618105	150668500	50396	2	ENSMUSG00000027452	23945	Acss1	decreased d4 vs d2
chr2	151669870	151671188	1319	-1.71604	4.08359e-07	Distal Intergenic	151645404	151668533	23130	2	ENSMUSG00000074704	-1337	Rad21l	decreased d4 vs d2
chr2	151701029	151701716	688	-2.16272	1.47728e-05	Promoter	151702008	151712157	10150	1	ENSMUSG00000044364	-292	Tmem74b	decreased d4 vs d2
chr2	151963849	151964739	891	-2.25518	3.33524e-09	Distal Intergenic	151967529	151967617	89	2	ENSMUSG00000088491	2878	Mir1953	decreased d4 vs d2
chr2	152177068	152177841	774	-2.96338	4.75883e-09	Distal Intergenic	152185291	152185682	392	2	ENSMUSG00000081087	7841	Rps15a-ps7	decreased d4 vs d2
chr2	152375497	152376206	710	-2.07392	1.81787e-05	Promoter	152368755	152376638	7884	2	ENSMUSG00000059361	432	Nrsn2	decreased d4 vs d2
chr2	152723693	152724503	811	-1.70431	0.000140659	Distal Intergenic	152736251	152737410	1160	1	ENSMUSG00000042745	-11748	Id1	decreased d4 vs d2
chr2	152816195	152817036	842	-3.15497	7.92648e-09	Intron (ENSMUST00000007803/ENSMUSG00000007659, intron 2 of 2)	152780668	152831728	51061	2	ENSMUSG00000007659	14692	Bcl2l1	decreased d4 vs d2
chr2	152962149	152962888	740	-1.36072	0.00118078	Promoter	152962485	153008482	45998	1	ENSMUSG00000074673	0	Ttll9	decreased d4 vs d2
chr2	153108196	153108949	754	-1.22258	0.000430053	Promoter	153108468	153151441	42974	1	ENSMUSG00000003283	0	Hck	decreased d4 vs d2
chr2	153492477	153493411	935	-1.01205	0.000306255	Promoter	153492790	153493841	1052	1	ENSMUSG00000079001	0	NA	decreased d4 vs d2
chr2	154426436	154427192	757	-1.82804	1.72606e-07	Distal Intergenic	154436481	154539356	102876	1	ENSMUSG00000038533	-9289	Cbfa2t2	decreased d4 vs d2
chr2	154427746	154428402	657	-2.27591	1.41695e-06	Distal Intergenic	154436481	154539356	102876	1	ENSMUSG00000038533	-8079	Cbfa2t2	decreased d4 vs d2
chr2	154465861	154466411	551	-3.41553	3.07817e-06	Intron (ENSMUST00000109725/ENSMUSG00000038533, intron 1 of 10)	154436481	154539356	102876	1	ENSMUSG00000038533	29380	Cbfa2t2	decreased d4 vs d2
chr2	155946113	155946960	848	-2.38715	1.6672e-07	Promoter	155941023	155945367	4345	2	ENSMUSG00000038259	-746	Gdf5	decreased d4 vs d2
chr2	156401166	156401872	707	-1.42215	0.000505615	Distal Intergenic	156388065	156392979	4915	2	ENSMUSG00000102869	-8187	Norad	decreased d4 vs d2
chr2	156447216	156447942	727	-1.11887	0.000555866	Promoter	156445033	156447608	2576	2	ENSMUSG00000086872	0	NA	decreased d4 vs d2
chr2	156613520	156614222	703	-1.44405	0.0008632	Promoter	156613705	156764363	150659	1	ENSMUSG00000061689	0	Dlgap4	decreased d4 vs d2
chr2	157248038	157248626	589	-1.6073	0.000678526	Intron (ENSMUST00000143663/ENSMUSG00000074627, intron 8 of 24)	157208550	157279549	71000	2	ENSMUSG00000074627	30923	Mroh8	decreased d4 vs d2
chr2	157328260	157329064	805	-1.95842	1.82938e-06	Distal Intergenic	157329497	157347506	18010	2	ENSMUSG00000027643	18442	Ghrh	decreased d4 vs d2
chr2	157900118	157900652	535	-2.5321	5.62197e-05	Promoter	157901536	157902012	477	1	ENSMUSG00000062846	-884	NA	decreased d4 vs d2
chr2	158152750	158153333	584	-1.70789	0.000301283	Distal Intergenic	158116402	158146436	30035	2	ENSMUSG00000037820	-6314	Tgm2	decreased d4 vs d2
chr2	158370031	158370726	696	-1.47387	5.57295e-05	Distal Intergenic	158375638	158386151	10514	1	ENSMUSG00000044349	-4912	Snhg11	decreased d4 vs d2
chr2	158375321	158376225	905	-1.256	0.000101905	Promoter	158375638	158386151	10514	1	ENSMUSG00000044349	0	Snhg11	decreased d4 vs d2
chr2	158616258	158616836	579	-1.75108	5.93145e-05	Distal Intergenic	158610910	158611820	911	2	ENSMUSG00000087563	-4438	NA	decreased d4 vs d2
chr2	159069025	159069755	731	-2.86209	5.23414e-08	Promoter	159069863	159069955	93	1	ENSMUSG00000104628	-108	NA	decreased d4 vs d2
chr2	159234848	159235509	662	-1.36823	0.002028	Distal Intergenic	159139361	159139492	132	1	ENSMUSG00000077188	95487	NA	decreased d4 vs d2
chr2	160148568	160149276	709	-2.35347	0.000141636	Distal Intergenic	160016653	160040619	23967	1	ENSMUSG00000086653	131915	9130015L21Rik	decreased d4 vs d2
chr2	160359881	160360786	906	-2.97917	3.02081e-10	Distal Intergenic	160363703	160367065	3363	2	ENSMUSG00000074622	6279	Mafb	decreased d4 vs d2
chr2	160451389	160452124	736	-1.29175	9.57286e-05	Distal Intergenic	160363703	160367065	3363	2	ENSMUSG00000074622	-84324	Mafb	decreased d4 vs d2
chr2	160887801	160888582	782	-0.994136	0.000662244	Promoter	160840836	160888028	47193	2	ENSMUSG00000085303	0	NA	decreased d4 vs d2
chr2	161148038	161148645	608	-2.0966	0.000108845	Distal Intergenic	161179064	161216577	37514	1	ENSMUSG00000067745	-30419	NA	decreased d4 vs d2
chr2	161166309	161167210	902	-2.67192	1.94465e-10	Distal Intergenic	161179064	161216577	37514	1	ENSMUSG00000067745	-11854	NA	decreased d4 vs d2
chr2	161187324	161188114	791	-1.97396	7.13894e-07	Intron (ENSMUST00000131401/ENSMUSG00000067745, intron 2 of 2)	161179064	161216577	37514	1	ENSMUSG00000067745	8260	NA	decreased d4 vs d2
chr2	161339166	161339964	799	-0.925837	0.000887122	Distal Intergenic	161331314	161332253	940	1	ENSMUSG00000087031	7852	NA	decreased d4 vs d2
chr2	161705432	161706102	671	-2.50195	9.37538e-07	Intron (ENSMUST00000109443/ENSMUSG00000053141, intron 13 of 30)	161521990	162661147	1139158	2	ENSMUSG00000053141	955045	Ptprt	decreased d4 vs d2
chr2	162029931	162030649	719	-2.70679	1.26297e-07	Intron (ENSMUST00000109443/ENSMUSG00000053141, intron 7 of 30)	161521990	162661147	1139158	2	ENSMUSG00000053141	630498	Ptprt	decreased d4 vs d2
chr2	162814079	162814709	631	-1.43101	0.00143565	Distal Intergenic	162816311	162816468	158	2	ENSMUSG00000088064	1759	NA	decreased d4 vs d2
chr2	163122201	163122907	707	-1.65642	3.65683e-05	Promoter	163122606	163143959	21354	1	ENSMUSG00000086152	0	Gm11454	decreased d4 vs d2
chr2	163278307	163278908	602	-2.59725	1.18005e-06	Intron (ENSMUST00000109428/ENSMUSG00000074607, intron 3 of 8)	163203125	163324170	121046	1	ENSMUSG00000074607	75182	Tox2	decreased d4 vs d2
chr2	163375527	163376549	1023	-1.90851	3.77662e-05	Exon (ENSMUST00000017961/ENSMUSG00000017817, exon 2 of 6)	163336242	163397993	61752	2	ENSMUSG00000017817	21444	Jph2	decreased d4 vs d2
chr2	163438134	163439103	970	-1.08428	0.00171064	Promoter	163438476	163455324	16849	1	ENSMUSG00000017943	0	Gdap1l1	decreased d4 vs d2
chr2	163534827	163535414	588	-1.30766	0.00343625	Intron (ENSMUST00000143911/ENSMUSG00000017950, intron 1 of 2)	163506808	163572910	66103	1	ENSMUSG00000017950	28019	Hnf4a	decreased d4 vs d2
chr2	163776671	163777617	947	-3.2807	3.03453e-09	Distal Intergenic	163726584	163750239	23656	2	ENSMUSG00000017697	-26432	Ada	decreased d4 vs d2
chr2	163914055	163914632	578	-2.69925	4.04033e-07	Intron (ENSMUST00000044734/ENSMUSG00000035226, intron 1 of 5)	163859751	163918683	58933	2	ENSMUSG00000035226	4051	Rims4	decreased d4 vs d2
chr2	164047196	164047837	642	-1.63674	0.000335048	Exon (ENSMUST00000067715/ENSMUSG00000054582, exon 12 of 14)	164025450	164050538	25089	1	ENSMUSG00000054582	21746	Pabpc1l	decreased d4 vs d2
chr2	164938396	164939123	728	-1.08836	0.00274244	Distal Intergenic	164940780	164955850	15071	1	ENSMUSG00000017737	-1657	Mmp9	decreased d4 vs d2
chr2	165234195	165235311	1117	-0.84961	0.00318829	Promoter	165111507	165234853	123347	2	ENSMUSG00000053166	0	Cdh22	decreased d4 vs d2
chr2	166316259	166316976	718	-1.90804	6.24495e-05	Distal Intergenic	166273908	166294831	20924	1	ENSMUSG00000084840	42351	Gm11468	decreased d4 vs d2
chr2	166552591	166553194	604	-1.9017	0.000125906	Distal Intergenic	166500036	166522373	22338	2	ENSMUSG00000085682	-30218	Gm14267	decreased d4 vs d2
chr2	166632564	166633189	626	-2.60895	1.62416e-06	Intron (ENSMUST00000036719/ENSMUSG00000039621, intron 5 of 39)	166566342	166713832	147491	2	ENSMUSG00000039621	80643	Prex1	decreased d4 vs d2
chr2	166683701	166684777	1077	-1.58653	3.2138e-07	Intron (ENSMUST00000036719/ENSMUSG00000039621, intron 1 of 39)	166566342	166713832	147491	2	ENSMUSG00000039621	29055	Prex1	decreased d4 vs d2
chr2	167144572	167145343	772	-2.43583	5.48541e-06	Intron (ENSMUST00000207917/ENSMUSG00000050556, intron 1 of 1)	167095969	167190155	94187	2	ENSMUSG00000050556	44812	Kcnb1	decreased d4 vs d2
chr2	167188435	167189786	1352	-1.36469	9.84695e-06	Promoter	167188702	167192808	4107	1	ENSMUSG00000085151	0	NA	decreased d4 vs d2
chr2	168213739	168214514	776	-2.17906	2.63948e-06	Exon (ENSMUST00000136582/ENSMUSG00000078919, exon 1 of 2)	168209048	168230591	21544	2	ENSMUSG00000078919	16077	Dpm1	decreased d4 vs d2
chr2	168524695	168526176	1482	-1.82295	6.54086e-10	Intron (ENSMUST00000074618/ENSMUSG00000027544, intron 5 of 9)	168476410	168601657	125248	2	ENSMUSG00000027544	75481	Nfatc2	decreased d4 vs d2
chr2	168807544	168808215	672	-1.90708	3.05991e-05	Distal Intergenic	168748332	168767943	19612	2	ENSMUSG00000027547	-39601	Sall4	decreased d4 vs d2
chr2	168870315	168870925	611	-2.09617	4.3109e-05	Distal Intergenic	168882040	168882168	129	2	ENSMUSG00000077761	11243	Gm25214	decreased d4 vs d2
chr2	169293317	169293891	575	-1.96859	0.000494614	Distal Intergenic	169234991	169237770	2780	1	ENSMUSG00000085369	58326	NA	decreased d4 vs d2
chr2	169753259	169753856	598	-2.39491	0.000129309	Intron (ENSMUST00000109159/ENSMUSG00000047907, intron 1 of 2)	169633013	170071816	438804	1	ENSMUSG00000047907	120246	Tshz2	decreased d4 vs d2
chr2	169914758	169915343	586	-1.68652	0.000823378	Intron (ENSMUST00000123300/ENSMUSG00000047907, intron 1 of 1)	169633013	170071816	438804	1	ENSMUSG00000047907	281745	Tshz2	decreased d4 vs d2
chr2	170356671	170357575	905	-1.79543	1.67728e-05	Exon (ENSMUST00000131931/ENSMUSG00000086999, exon 2 of 8)	170346991	170427845	80855	2	ENSMUSG00000013523	70270	Bcas1	decreased d4 vs d2
chr2	170469391	170470128	738	-1.46139	7.44611e-05	Distal Intergenic	170463514	170463819	306	2	ENSMUSG00000084067	-5572	NA	decreased d4 vs d2
chr2	170529651	170530518	868	-3.13221	6.57143e-08	Distal Intergenic	170499357	170511927	12571	2	ENSMUSG00000085495	-17724	Gm16796	decreased d4 vs d2
chr2	170771933	170772722	790	-2.23035	6.24002e-08	Intron (ENSMUST00000029075/ENSMUSG00000027560, intron 1 of 7)	170731807	170879769	147963	1	ENSMUSG00000027560	40126	Dok5	decreased d4 vs d2
chr2	171746901	171747659	759	-3.42073	1.82229e-07	Distal Intergenic	171956879	171962824	5946	2	ENSMUSG00000086823	215165	1700028P15Rik	decreased d4 vs d2
chr2	171994704	171995358	655	-2.20139	4.53125e-06	Distal Intergenic	171988195	171989195	1001	2	ENSMUSG00000085426	-5509	NA	decreased d4 vs d2
chr2	172030065	172030625	561	-1.99775	0.000388429	Distal Intergenic	172036233	172043466	7234	2	ENSMUSG00000067578	12841	Cbln4	decreased d4 vs d2
chr2	172376994	172377662	669	-1.81966	0.000370866	Exon (ENSMUST00000116375/ENSMUSG00000027498, exon 5 of 6)	172370681	172382448	11768	1	ENSMUSG00000027498	6313	Cstf1	decreased d4 vs d2
chr2	172516418	172517233	816	-2.29992	1.08184e-07	Distal Intergenic	172509521	172509691	171	2	ENSMUSG00000081344	-6727	NA	decreased d4 vs d2
chr2	174257230	174257787	558	-1.63748	0.000327047	Distal Intergenic	174247928	174247995	68	1	ENSMUSG00000098467	9302	NA	decreased d4 vs d2
chr2	174284671	174285655	985	-1.14943	3.27822e-05	Promoter	174284320	174346744	62425	1	ENSMUSG00000027523	351	Gnas	decreased d4 vs d2
chr2	174665273	174665897	625	-2.19488	0.000107991	Intron (ENSMUST00000059452/ENSMUSG00000050600, intron 3 of 4)	174643534	174710832	67299	1	ENSMUSG00000050600	21739	Zfp831	decreased d4 vs d2
chr2	174671821	174672982	1162	-2.42353	4.04491e-09	Intron (ENSMUST00000059452/ENSMUSG00000050600, intron 3 of 4)	174643534	174710832	67299	1	ENSMUSG00000050600	28287	Zfp831	decreased d4 vs d2
chr2	178406927	178408015	1089	-1.46639	9.32141e-05	Promoter	178345293	178407685	62393	2	ENSMUSG00000060445	0	Sycp2	decreased d4 vs d2
chr2	179584331	179585018	688	-2.24704	2.46476e-05	Intron (ENSMUST00000000314/ENSMUSG00000000305, intron 2 of 15)	179442431	179899373	456943	1	ENSMUSG00000000305	141900	Cdh4	decreased d4 vs d2
chr2	180288967	180290275	1309	-1.53683	7.14675e-07	Promoter	180277646	180289879	12234	2	ENSMUSG00000038980	0	Rbbp8nl	decreased d4 vs d2
chr2	180365472	180366063	592	-2.85072	7.83517e-06	Distal Intergenic	180370491	180385885	15395	2	ENSMUSG00000084843	19822	NA	decreased d4 vs d2
chr2	180499662	180500314	653	-1.3913	0.0025246	Promoter	180499976	180544980	45005	1	ENSMUSG00000027568	0	Ntsr1	decreased d4 vs d2
chr2	180522577	180523284	708	-1.60517	0.000280683	Intron (ENSMUST00000029084/ENSMUSG00000027568, intron 1 of 3)	180499976	180544980	45005	1	ENSMUSG00000027568	22601	Ntsr1	decreased d4 vs d2
chr2	180641582	180642310	729	-1.5753	0.000350227	Promoter	180621956	180642708	20753	2	ENSMUSG00000038932	398	Tcfl5	decreased d4 vs d2
chr2	180678578	180679295	718	-1.69291	0.0001497	Intron (ENSMUST00000087517/ENSMUSG00000038914, intron 6 of 15)	180657964	180709999	52036	2	ENSMUSG00000038914	30704	Dido1	decreased d4 vs d2
chr2	180740033	180740961	929	-2.97435	8.56452e-11	Exon (ENSMUST00000094218/ENSMUSG00000023393, exon 11 of 13)	180725263	180742280	17018	1	ENSMUSG00000023393	14770	Slc17a9	decreased d4 vs d2
chr2	180775833	180777212	1380	-1.44422	2.03097e-05	Promoter	180774381	180776900	2520	2	ENSMUSG00000045493	0	Bhlhe23	decreased d4 vs d2
chr2	180854401	180855409	1009	-2.67261	5.13031e-10	Intron (ENSMUST00000137629/ENSMUSG00000086166, intron 1 of 3)	180829490	180889660	60171	2	ENSMUSG00000086166	34251	NA	decreased d4 vs d2
chr2	180890359	180890908	550	-1.93406	3.1661e-06	Promoter	180829490	180889660	60171	2	ENSMUSG00000086166	-699	NA	decreased d4 vs d2
chr2	181038664	181039679	1016	-1.23554	0.000394505	5' UTR	181018380	181043546	25167	2	ENSMUSG00000027577	3867	Chrna4	decreased d4 vs d2
chr2	5714103	5715457	1355	-0.828259	0.00017165	Promoter	5293457	5714515	421059	2	ENSMUSG00000039145	0	Camk1d	decreased d4 vs d2
chr2	22227043	22227934	892	-1.39889	2.4335e-06	Promoter	22227503	22618252	390750	1	ENSMUSG00000025716	0	Myo3a	decreased d4 vs d2
chr2	29820036	29821071	1036	-1.7605	2.75081e-08	Promoter	29820075	29845002	24928	1	ENSMUSG00000069020	0	Urm1	decreased d4 vs d2
chr2	32741117	32742778	1662	-1.28397	1.83909e-06	Exon (ENSMUST00000141670/ENSMUSG00000059013, exon 3 of 3)	32721055	32755512	34458	1	ENSMUSG00000059013	20062	Sh2d3c	decreased d4 vs d2
chr2	37703108	37704142	1035	-1.16666	2.96163e-06	Promoter	37483228	37703859	220632	2	ENSMUSG00000026915	0	Strbp	decreased d4 vs d2
chr2	38931612	38932480	869	-0.672733	0.00366696	Promoter	38931978	38963753	31776	1	ENSMUSG00000046618	0	Olfml2a	decreased d4 vs d2
chr2	49618975	49620042	1068	-1.06414	6.81341e-06	Promoter	49619298	49774778	155481	1	ENSMUSG00000026764	0	Kif5c	decreased d4 vs d2
chr2	52071768	52073077	1310	-1.45567	1.87757e-07	Promoter	52072832	52122383	49552	1	ENSMUSG00000036202	0	Rif1	decreased d4 vs d2
chr2	52675420	52676869	1450	-0.948728	0.000213363	Promoter	52428320	52676831	248512	2	ENSMUSG00000017412	0	Cacnb4	decreased d4 vs d2
chr2	59697798	59698821	1024	-0.831191	0.000648065	Intron (ENSMUST00000112568/ENSMUSG00000035168, intron 2 of 26)	59612042	59846149	234108	1	ENSMUSG00000035168	85756	Tanc1	decreased d4 vs d2
chr2	66123759	66125628	1870	-0.821051	0.000374568	Promoter	66082766	66124994	42229	2	ENSMUSG00000026994	0	Galnt3	decreased d4 vs d2
chr2	66634338	66635290	953	-1.57708	3.25536e-08	Promoter	66480080	66634962	154883	2	ENSMUSG00000075316	0	Scn9a	decreased d4 vs d2
chr2	71655558	71656570	1013	-1.39807	1.16858e-06	Distal Intergenic	71719417	71730966	11550	1	ENSMUSG00000064263	-62847	Platr26	decreased d4 vs d2
chr2	80448092	80448811	720	-0.781402	0.000534149	Promoter	80411970	80447625	35656	2	ENSMUSG00000027004	-467	Frzb	decreased d4 vs d2
chr2	84886083	84887401	1319	-1.12486	1.12158e-05	Promoter	84871924	84886710	14787	2	ENSMUSG00000050896	0	Rtn4rl2	decreased d4 vs d2
chr2	90474689	90475511	823	-1.42887	1.46066e-06	Exon (ENSMUST00000111495/ENSMUSG00000025314, exon 2 of 26)	90429754	90580647	150894	2	ENSMUSG00000025314	105136	Ptprj	decreased d4 vs d2
chr2	91256370	91257598	1229	-1.0073	9.15573e-06	Promoter	91255954	91264679	8726	1	ENSMUSG00000027257	416	Pacsin3	decreased d4 vs d2
chr2	92914755	92915646	892	-1.26299	4.13186e-05	Promoter	92915098	92956058	40961	1	ENSMUSG00000027220	0	Syt13	decreased d4 vs d2
chr2	93187118	93188008	891	-0.933963	0.000999713	Promoter	93187548	93201759	14212	1	ENSMUSG00000068735	0	Trp53i11	decreased d4 vs d2
chr2	94273001	94274115	1115	-0.915106	0.000431903	Distal Intergenic	94160636	94264918	104283	2	ENSMUSG00000075020	-8083	NA	decreased d4 vs d2
chr2	95448739	95449511	773	-2.80713	6.78866e-14	Distal Intergenic	95394242	95397651	3410	1	ENSMUSG00000084906	54497	NA	decreased d4 vs d2
chr2	103969174	103970917	1744	-0.676675	0.00135844	5' UTR	103957986	103981878	23893	1	ENSMUSG00000032698	11188	Lmo2	decreased d4 vs d2
chr2	104849148	104850143	996	-1.43816	1.03863e-06	Promoter	104830741	104849876	19136	2	ENSMUSG00000027171	0	Prrg4	decreased d4 vs d2
chr2	105126122	105127701	1580	-0.822544	0.00012306	Promoter	105126529	105173616	47088	1	ENSMUSG00000016458	0	Wt1	decreased d4 vs d2
chr2	106895407	106896455	1049	-1.42655	1.01109e-05	Distal Intergenic	106916771	106917238	468	1	ENSMUSG00000085530	-20316	NA	decreased d4 vs d2
chr2	117341977	117343259	1283	-0.953181	0.000108413	Promoter	117279993	117343001	63009	2	ENSMUSG00000027347	0	Rasgrp1	decreased d4 vs d2
chr2	119299847	119300887	1041	-1.19485	1.94797e-06	Distal Intergenic	119288740	119298453	9714	1	ENSMUSG00000034216	11107	Vps18	decreased d4 vs d2
chr2	119350733	119351647	915	-0.888027	0.000388125	Promoter	119351229	119354381	3153	1	ENSMUSG00000027313	0	Chac1	decreased d4 vs d2
chr2	121288926	121290140	1215	-0.963273	1.29384e-05	Promoter	121289600	121310832	21233	1	ENSMUSG00000027254	0	Map1a	decreased d4 vs d2
chr2	121358269	121359081	813	-1.34841	1.33392e-05	Promoter	121357714	121363737	6024	1	ENSMUSG00000000308	555	Ckmt1	decreased d4 vs d2
chr2	121621035	121621796	762	-1.07473	0.000442424	Intron (ENSMUST00000110593/ENSMUSG00000027238, intron 1 of 14)	121545529	121807087	261559	2	ENSMUSG00000027238	185291	Frmd5	decreased d4 vs d2
chr2	124955488	124956334	847	-1.49106	0.000159139	Distal Intergenic	125068124	125088677	20554	1	ENSMUSG00000035183	-111790	Slc24a5	decreased d4 vs d2
chr2	126552271	126553724	1454	-1.64224	6.95239e-09	Promoter	126552407	126588243	35837	1	ENSMUSG00000027359	0	Slc27a2	decreased d4 vs d2
chr2	129908633	129909746	1114	-1.75583	1.04837e-08	Distal Intergenic	129948568	129949207	640	1	ENSMUSG00000100255	-38822	NA	decreased d4 vs d2
chr2	131186436	131187502	1067	-0.930214	5.14352e-05	Promoter	131170261	131187282	17022	2	ENSMUSG00000027329	0	Spef1	decreased d4 vs d2
chr2	131491540	131492741	1202	-1.25978	7.85152e-06	Promoter	131491496	131525922	34427	1	ENSMUSG00000027333	44	Smox	decreased d4 vs d2
chr2	131847334	131848478	1145	-1.78882	3.13297e-09	Promoter	131820006	131847683	27678	2	ENSMUSG00000086822	0	5330413P13Rik	decreased d4 vs d2
chr2	132384902	132385731	830	-1.05106	0.000347973	Promoter	132337733	132385447	47715	2	ENSMUSG00000050558	0	Prokr2	decreased d4 vs d2
chr2	132781159	132782203	1045	-1.01521	3.98084e-07	Promoter	132781278	132795079	13802	1	ENSMUSG00000027350	0	Chgb	decreased d4 vs d2
chr2	132879163	132880028	866	-0.898861	0.000427662	Promoter	132868305	132880891	12587	2	ENSMUSG00000043110	863	Lrrn4	decreased d4 vs d2
chr2	132945018	132945969	952	-1.32246	8.76261e-06	Promoter	132904389	132945906	41518	2	ENSMUSG00000027356	0	Fermt1	decreased d4 vs d2
chr2	135717217	135718161	945	-1.23006	0.000188175	Intron (ENSMUST00000144931/ENSMUSG00000039943, intron 1 of 1)	135659011	136014593	355583	1	ENSMUSG00000039943	58206	Plcb4	decreased d4 vs d2
chr2	143545128	143546448	1321	-1.47837	1.48792e-09	Promoter	143546156	143816285	270130	1	ENSMUSG00000027419	0	Pcsk2	decreased d4 vs d2
chr2	147193711	147195251	1541	-0.824352	0.000264288	Promoter	147177546	147194243	16698	2	ENSMUSG00000027434	0	Nkx2-2	decreased d4 vs d2
chr2	151701773	151702837	1065	-0.891144	0.000895887	Promoter	151702008	151712157	10150	1	ENSMUSG00000044364	0	Tmem74b	decreased d4 vs d2
chr2	152081549	152082622	1074	-1.21144	1.08253e-05	Promoter	152081529	152095802	14274	1	ENSMUSG00000060257	20	Scrt2	decreased d4 vs d2
chr2	152094760	152095705	946	-0.934869	0.000426064	3' UTR	152081529	152095802	14274	1	ENSMUSG00000060257	13231	Scrt2	decreased d4 vs d2
chr2	152804176	152805173	998	-1.61652	3.50996e-08	Intron (ENSMUST00000007803/ENSMUSG00000007659, intron 2 of 2)	152780668	152831728	51061	2	ENSMUSG00000007659	26555	Bcl2l1	decreased d4 vs d2
chr2	157464630	157465334	705	-0.984834	0.000625086	Exon (ENSMUST00000109533/ENSMUSG00000027646, exon 8 of 14)	157418444	157471862	53419	1	ENSMUSG00000027646	46186	Src	decreased d4 vs d2
chr2	168741060	168741998	939	-0.745704	0.00362221	Promoter	168634438	168742409	107972	2	ENSMUSG00000027546	411	Atp9a	decreased d4 vs d2
chr2	168790765	168791808	1044	-1.54445	1.32125e-06	Distal Intergenic	168748332	168767943	19612	2	ENSMUSG00000027547	-22822	Sall4	decreased d4 vs d2
chr2	170287257	170288076	820	-1.39381	1.38171e-05	Distal Intergenic	170285035	170285880	846	1	ENSMUSG00000084013	2222	NA	decreased d4 vs d2
chr2	172613573	172614487	915	-1.47082	4.57533e-06	Distal Intergenic	172549593	172558622	9030	1	ENSMUSG00000028640	63980	Tfap2c	decreased d4 vs d2
chr2	174917243	174918036	794	-1.48881	4.4282e-08	Distal Intergenic	174856289	174866531	10243	1	ENSMUSG00000086177	60954	NA	decreased d4 vs d2
chr2	180103444	180105025	1582	-1.15446	3.92342e-06	Promoter	180099465	180104488	5024	2	ENSMUSG00000039059	0	Hrh3	decreased d4 vs d2
chr2	180225363	180226468	1106	-1.05731	9.9756e-06	Promoter	180176373	180225859	49487	2	ENSMUSG00000015647	0	Lama5	decreased d4 vs d2
chr2	180227275	180228102	828	-0.967839	4.34083e-05	Distal Intergenic	180176373	180225859	49487	2	ENSMUSG00000015647	-1416	Lama5	decreased d4 vs d2
chr2	180455722	180456785	1064	-0.945242	5.59599e-05	Promoter	180456245	180474867	18623	1	ENSMUSG00000038963	0	Slco4a1	decreased d4 vs d2
chr3	6173652	6174207	556	-3.03622	1.90704e-05	Distal Intergenic	6164895	6167824	2930	2	ENSMUSG00000103733	-5828	Gm6162	decreased d4 vs d2
chr3	7579276	7580019	744	-1.81816	0.000156822	Intron (ENSMUST00000194279/ENSMUSG00000040329, intron 2 of 4)	7569994	7613760	43767	2	ENSMUSG00000040329	33741	Il7	decreased d4 vs d2
chr3	9003636	9004794	1159	-1.19823	6.49427e-05	Promoter	8925593	9004723	79131	2	ENSMUSG00000027506	0	Tpd52	decreased d4 vs d2
chr3	9008501	9009072	572	-3.05337	4.21156e-07	Distal Intergenic	8925593	9004723	79131	2	ENSMUSG00000027506	-3778	Tpd52	decreased d4 vs d2
chr3	9519770	9520797	1028	-1.2996	6.73848e-06	Intron (ENSMUST00000041124/ENSMUSG00000040209, intron 2 of 8)	9427020	9610085	183066	2	ENSMUSG00000040209	89288	Zfp704	decreased d4 vs d2
chr3	10446054	10446686	633	-4.00347	1.57902e-08	Distal Intergenic	10417817	10440102	22286	2	ENSMUSG00000027534	-5952	Snx16	decreased d4 vs d2
chr3	15000509	15001196	688	-1.21871	0.00143202	Intron (ENSMUST00000182586/ENSMUSG00000098008, intron 3 of 3)	14971201	15002727	31527	1	ENSMUSG00000098008	29308	A930001A20Rik	decreased d4 vs d2
chr3	16118638	16119321	684	-2.3336	0.000220132	Distal Intergenic	16115615	16115943	329	2	ENSMUSG00000088874	-2695	NA	decreased d4 vs d2
chr3	16940910	16941749	840	-2.50533	1.99137e-10	Distal Intergenic	16823249	16823312	64	2	ENSMUSG00000088644	-117598	NA	decreased d4 vs d2
chr3	21553861	21554419	559	-2.48112	0.000217968	Distal Intergenic	21603810	21605508	1699	1	ENSMUSG00000106085	-49391	NA	decreased d4 vs d2
chr3	21798047	21798671	625	-3.33593	2.19083e-06	Intron (ENSMUST00000191725/ENSMUSG00000103441, intron 1 of 2)	21753529	21800773	47245	2	ENSMUSG00000103441	2102	NA	decreased d4 vs d2
chr3	21891960	21892667	708	-2.3066	3.9824e-08	Distal Intergenic	21753529	21800773	47245	2	ENSMUSG00000103441	-91187	NA	decreased d4 vs d2
chr3	25127856	25128497	642	-3.32735	4.47838e-07	Intron (ENSMUST00000204227/ENSMUSG00000102758, intron 1 of 2)	23798102	25144261	1346160	2	ENSMUSG00000102758	15764	Naaladl2	decreased d4 vs d2
chr3	26270883	26271451	569	-2.0146	0.000779796	Intron (ENSMUST00000193603/ENSMUSG00000063887, intron 1 of 7)	25426215	26332460	906246	2	ENSMUSG00000063887	61009	Nlgn1	decreased d4 vs d2
chr3	28038048	28038643	596	-3.14119	3.61526e-06	Intron (ENSMUST00000120834/ENSMUSG00000027695, intron 7 of 26)	27938695	28133362	194668	1	ENSMUSG00000027695	99353	Pld1	decreased d4 vs d2
chr3	28216936	28217601	666	-1.95677	1.79548e-05	Distal Intergenic	28245523	28245766	244	1	ENSMUSG00000103729	-27922	NA	decreased d4 vs d2
chr3	28842149	28842736	588	-2.06457	0.000299365	Distal Intergenic	28852033	28854257	2225	2	ENSMUSG00000104275	11521	NA	decreased d4 vs d2
chr3	30047941	30048643	703	-2.20384	9.86838e-05	Intron (ENSMUST00000125611/ENSMUSG00000085702, intron 3 of 3)	29951296	30548008	596713	2	ENSMUSG00000027684	499365	Mecom	decreased d4 vs d2
chr3	35332582	35333488	907	-2.00474	6.77273e-06	Distal Intergenic	35325614	35325705	92	1	ENSMUSG00000093499	6968	NA	decreased d4 vs d2
chr3	37063343	37063971	629	-1.70685	0.00098739	Promoter	37063527	37121930	58404	1	ENSMUSG00000027719	0	Adad1	decreased d4 vs d2
chr3	37569598	37570368	771	-3.04481	5.54077e-11	Intron (ENSMUST00000108112/ENSMUSG00000027722, intron 15 of 15)	37419896	37579096	159201	1	ENSMUSG00000027722	149702	Spata5	decreased d4 vs d2
chr3	37723713	37724881	1169	-1.9049	3.40686e-08	Promoter	37714190	37724490	10301	2	ENSMUSG00000058174	0	Gm5148	decreased d4 vs d2
chr3	38433463	38434191	729	-1.58718	0.000108791	Intron (ENSMUST00000199408/ENSMUSG00000105516, intron 1 of 2)	38426552	38443874	17323	2	ENSMUSG00000105516	9683	NA	decreased d4 vs d2
chr3	38564270	38565064	795	-4.45438	1.99125e-10	Distal Intergenic	38558137	38558668	532	2	ENSMUSG00000105360	-5602	NA	decreased d4 vs d2
chr3	38568525	38569113	589	-2.51348	9.85549e-07	Distal Intergenic	38558137	38558668	532	2	ENSMUSG00000105360	-9857	NA	decreased d4 vs d2
chr3	39082481	39083111	631	-2.21041	0.000164712	Distal Intergenic	39128533	39128905	373	2	ENSMUSG00000104792	45794	Gm43308	decreased d4 vs d2
chr3	39978749	39979454	706	-2.01956	5.11324e-05	Distal Intergenic	39823577	39827411	3835	1	ENSMUSG00000106948	155172	NA	decreased d4 vs d2
chr3	40069985	40070875	891	-2.49714	3.96834e-05	Distal Intergenic	39823577	39827411	3835	1	ENSMUSG00000106948	246408	NA	decreased d4 vs d2
chr3	41123617	41124367	751	-2.35881	2.37491e-06	Distal Intergenic	41066326	41083046	16721	2	ENSMUSG00000049940	-40571	Pgrmc2	decreased d4 vs d2
chr3	42573048	42573662	615	-2.07814	0.000312551	Promoter	42572458	42573002	545	1	ENSMUSG00000103426	590	NA	decreased d4 vs d2
chr3	45681238	45682001	764	-3.80298	1.37326e-13	Distal Intergenic	45690544	45690904	361	2	ENSMUSG00000103534	8903	NA	decreased d4 vs d2
chr3	49769223	49769840	618	-1.86532	0.00013527	Distal Intergenic	49780425	49780887	463	2	ENSMUSG00000102943	11047	NA	decreased d4 vs d2
chr3	50882259	50882907	649	-2.60446	4.09682e-06	Distal Intergenic	50883246	50887059	3814	2	ENSMUSG00000103012	4152	NA	decreased d4 vs d2
chr3	51590365	51590973	609	-1.78855	0.00020926	Distal Intergenic	51582306	51582847	542	1	ENSMUSG00000104075	8059	NA	decreased d4 vs d2
chr3	52022462	52023021	560	-2.44023	0.000280878	Intron (ENSMUST00000121440/ENSMUSG00000061143, intron 1 of 4)	51685907	52105076	419170	2	ENSMUSG00000061143	82055	Maml3	decreased d4 vs d2
chr3	52045874	52046658	785	-1.09231	0.000556474	Intron (ENSMUST00000121440/ENSMUSG00000061143, intron 1 of 4)	51685907	52105076	419170	2	ENSMUSG00000061143	58418	Maml3	decreased d4 vs d2
chr3	52253894	52254668	775	-2.91391	1.97154e-10	Distal Intergenic	52236865	52246945	10081	2	ENSMUSG00000102510	-6949	NA	decreased d4 vs d2
chr3	52400561	52401688	1128	-1.84773	4.13271e-08	Distal Intergenic	52425408	52425648	241	1	ENSMUSG00000103454	-23720	NA	decreased d4 vs d2
chr3	53649975	53650849	875	-1.92703	2.46249e-07	Intron (ENSMUST00000091137/ENSMUSG00000037016, intron 1 of 23)	53513938	53657355	143418	2	ENSMUSG00000037016	6506	Frem2	decreased d4 vs d2
chr3	55226759	55227385	627	-1.99806	9.61308e-05	Distal Intergenic	55242364	55539068	296705	1	ENSMUSG00000027797	-14979	Dclk1	decreased d4 vs d2
chr3	55763382	55764100	719	-2.58669	3.07272e-06	Intron (ENSMUST00000029374/ENSMUSG00000027799, intron 41 of 57)	55625195	56183701	558507	2	ENSMUSG00000027799	419601	Nbea	decreased d4 vs d2
chr3	58671592	58672292	701	-2.37333	1.05813e-05	Distal Intergenic	58665470	58666566	1097	2	ENSMUSG00000105336	-5026	NA	decreased d4 vs d2
chr3	60615525	60616103	579	-2.47832	6.6065e-06	Exon (ENSMUST00000193647/ENSMUSG00000027763, exon 6 of 7)	60472830	60629750	156921	1	ENSMUSG00000027763	142695	Mbnl1	decreased d4 vs d2
chr3	61306216	61306823	608	-2.55057	3.51053e-05	Distal Intergenic	61291155	61291446	292	2	ENSMUSG00000102242	-14770	NA	decreased d4 vs d2
chr3	62800957	62801536	580	-2.41956	1.25753e-05	Distal Intergenic	62761443	62762024	582	1	ENSMUSG00000103764	39514	Gm18382	decreased d4 vs d2
chr3	65566225	65566885	661	-1.59823	0.00105248	Distal Intergenic	65507257	65529379	22123	2	ENSMUSG00000074580	-36846	4931440P22Rik	decreased d4 vs d2
chr3	67503738	67504486	749	-2.17087	4.30909e-06	Intron (ENSMUST00000054825/ENSMUSG00000049404, intron 1 of 5)	67478972	67515523	36552	2	ENSMUSG00000049404	11037	Rarres1	decreased d4 vs d2
chr3	72858704	72859236	533	-2.73376	8.33829e-05	Distal Intergenic	72888557	72967863	79307	2	ENSMUSG00000027790	108627	Sis	decreased d4 vs d2
chr3	73005953	73006500	548	-1.43049	0.00118079	Distal Intergenic	73041975	73043839	1865	2	ENSMUSG00000102753	37339	NA	decreased d4 vs d2
chr3	75699839	75700668	830	-2.18783	3.2283e-05	Promoter	75698952	75699464	513	2	ENSMUSG00000102188	-375	NA	decreased d4 vs d2
chr3	79385263	79385881	619	-2.73077	5.61789e-06	Intron (ENSMUST00000195157/ENSMUSG00000091685, intron 1 of 3)	79336661	79464129	127469	1	ENSMUSG00000091685	48602	Gm17359	decreased d4 vs d2
chr3	79434766	79435613	848	-2.76687	8.06587e-07	Intron (ENSMUST00000164216/ENSMUSG00000091685, intron 3 of 4)	79336661	79464129	127469	1	ENSMUSG00000091685	98105	Gm17359	decreased d4 vs d2
chr3	80963635	80964176	542	-3.08998	4.14761e-05	Promoter	80962960	80971627	8668	1	ENSMUSG00000105092	675	NA	decreased d4 vs d2
chr3	81841098	81841890	793	-1.76444	0.000741352	Distal Intergenic	81880727	81880866	140	1	ENSMUSG00000089444	-38837	Gm22531	decreased d4 vs d2
chr3	82903552	82904877	1326	-1.31152	7.13138e-05	Promoter	82892579	82903973	11395	2	ENSMUSG00000028003	0	Lrat	decreased d4 vs d2
chr3	83111353	83112176	824	-2.70961	1.7751e-06	Distal Intergenic	83127948	83357209	229262	1	ENSMUSG00000102692	-15772	Dchs2	decreased d4 vs d2
chr3	83980078	83981014	937	-2.69832	2.47502e-11	Intron (ENSMUST00000191758/ENSMUSG00000033767, intron 3 of 34)	83897655	84040175	142521	2	ENSMUSG00000033767	59161	Tmem131l	decreased d4 vs d2
chr3	84181562	84182189	628	-2.78623	2.10375e-06	Intron (ENSMUST00000107692/ENSMUSG00000027993, intron 6 of 11)	84160439	84306877	146439	2	ENSMUSG00000027993	124688	Trim2	decreased d4 vs d2
chr3	84305044	84305864	821	-1.08148	0.00115037	5' UTR	84160439	84306877	146439	2	ENSMUSG00000027993	1013	Trim2	decreased d4 vs d2
chr3	85024841	85025456	616	-2.97764	8.47015e-07	Intron (ENSMUST00000154148/ENSMUSG00000102805, intron 3 of 9)	84496426	85887518	1391093	2	ENSMUSG00000102805	862062	Arfip1	decreased d4 vs d2
chr3	86677496	86678231	736	-3.02312	2.86329e-06	Intron (ENSMUST00000192145/ENSMUSG00000028080, intron 47 of 50)	86224680	86782692	558013	1	ENSMUSG00000028080	452816	Lrba	decreased d4 vs d2
chr3	86844963	86845587	625	-3.1142	2.94177e-06	Intron (ENSMUST00000191752/ENSMUSG00000028078, intron 2 of 13)	86786151	86920852	134702	2	ENSMUSG00000028078	75265	Dclk2	decreased d4 vs d2
chr3	86936109	86936693	585	-2.17712	0.000102975	Distal Intergenic	86933368	86933663	296	2	ENSMUSG00000103650	-2446	NA	decreased d4 vs d2
chr3	87974115	87974897	783	-1.87857	9.21879e-08	Exon (ENSMUST00000090973/ENSMUSG00000004891, exon 3 of 4)	87971078	87980451	9374	1	ENSMUSG00000004891	3037	Nes	decreased d4 vs d2
chr3	87996965	87997737	773	-1.27328	0.000656488	Exon (ENSMUST00000090971/ENSMUSG00000004892, exon 3 of 14)	87987531	88000230	12700	2	ENSMUSG00000004892	2493	Bcan	decreased d4 vs d2
chr3	88002598	88003173	576	-2.33835	7.70469e-05	Distal Intergenic	87987531	88000230	12700	2	ENSMUSG00000004892	-2368	Bcan	decreased d4 vs d2
chr3	88030507	88031083	577	-1.55517	0.00187527	Promoter	88030878	88033150	2273	1	ENSMUSG00000105843	0	NA	decreased d4 vs d2
chr3	88157649	88158444	796	-1.41405	1.4997e-05	Exon (ENSMUST00000001455/ENSMUSG00000001419, exon 4 of 11)	88142372	88172086	29715	1	ENSMUSG00000001419	15277	Mef2d	decreased d4 vs d2
chr3	88254319	88255065	747	-1.46527	0.00194581	Promoter	88242874	88254709	11836	2	ENSMUSG00000104445	0	Rhbg	decreased d4 vs d2
chr3	89225720	89226414	695	-2.89286	2.54356e-10	3' UTR	89215180	89226837	11658	1	ENSMUSG00000028047	10540	Thbs3	decreased d4 vs d2
chr3	89449449	89450114	666	-1.29423	0.000921322	3' UTR	89436706	89450952	14247	1	ENSMUSG00000042613	12743	Pbxip1	decreased d4 vs d2
chr3	90276733	90277396	664	-2.22051	6.86381e-06	Exon (ENSMUST00000129564/ENSMUSG00000042404, exon 20 of 28)	90265185	90280669	15485	1	ENSMUSG00000042404	11548	Dennd4b	decreased d4 vs d2
chr3	90623215	90623937	723	-1.46294	0.00330507	3' UTR	90612882	90624181	11300	1	ENSMUSG00000001025	10333	S100a6	decreased d4 vs d2
chr3	92033120	92033672	553	-1.68587	0.000938654	Distal Intergenic	92024567	92024911	345	1	ENSMUSG00000082826	8553	NA	decreased d4 vs d2
chr3	92623032	92623600	569	-3.20069	1.2886e-05	Distal Intergenic	92620081	92621660	1580	2	ENSMUSG00000086848	-1372	Lce6a	decreased d4 vs d2
chr3	92694548	92695102	555	-3.3312	4.29245e-06	Distal Intergenic	92689426	92690158	733	1	ENSMUSG00000091421	5122	Gm4202	decreased d4 vs d2
chr3	94372545	94373748	1204	-2.04368	1.70654e-10	Promoter	94372794	94398276	25483	1	ENSMUSG00000028150	0	Rorc	decreased d4 vs d2
chr3	94477856	94478446	591	-1.49963	0.000254843	Promoter	94478295	94492198	13904	1	ENSMUSG00000028137	0	Celf3	decreased d4 vs d2
chr3	94483836	94484629	794	-1.91014	5.95209e-08	5' UTR	94478295	94492198	13904	1	ENSMUSG00000028137	5541	Celf3	decreased d4 vs d2
chr3	95240638	95241363	726	-1.81396	0.000143659	5' UTR	95241271	95251193	9923	2	ENSMUSG00000028115	9830	Bnipl	decreased d4 vs d2
chr3	95701860	95702674	815	-1.0583	0.00036505	Distal Intergenic	95676201	95687917	11717	2	ENSMUSG00000015850	-13943	Adamtsl4	decreased d4 vs d2
chr3	95904855	95905708	854	-1.11849	0.00111039	Promoter	95897768	95904691	6924	2	ENSMUSG00000038526	-164	Car14	decreased d4 vs d2
chr3	96084309	96084854	546	-2.98087	0.000389033	Distal Intergenic	96086871	96087056	186	1	ENSMUSG00000105995	-2017	NA	decreased d4 vs d2
chr3	96180945	96181558	614	-1.39663	0.00194938	Promoter	96181151	96195521	14371	1	ENSMUSG00000038486	0	Sv2a	decreased d4 vs d2
chr3	96409594	96410288	695	-1.23556	0.000698784	Promoter	96407517	96409059	1543	2	ENSMUSG00000097041	-535	NA	decreased d4 vs d2
chr3	96440581	96441270	690	-2.11831	8.80894e-06	Exon (ENSMUST00000093126/ENSMUSG00000046317, exon 3 of 5)	96433788	96452306	18519	2	ENSMUSG00000046317	11036	BC107364	decreased d4 vs d2
chr3	97546098	97546711	614	-1.95095	5.6711e-05	Distal Intergenic	97609932	97613836	3905	1	ENSMUSG00000105004	-63221	NA	decreased d4 vs d2
chr3	97683729	97684374	646	-1.26874	0.000634703	Distal Intergenic	97690509	97690562	54	2	ENSMUSG00000098381	6188	Mir7225	decreased d4 vs d2
chr3	98024175	98024913	739	-2.34752	5.16835e-08	Intron (ENSMUST00000198324/ENSMUSG00000027878, intron 1 of 7)	98013527	98150361	136835	1	ENSMUSG00000027878	10648	Notch2	decreased d4 vs d2
chr3	100521498	100522108	611	-1.81314	0.00170868	Intron (ENSMUST00000122898/ENSMUSG00000053957, intron 2 of 2)	100489664	100523920	34257	1	ENSMUSG00000053957	31834	NA	decreased d4 vs d2
chr3	100932438	100933032	595	-2.38477	4.42905e-06	3' UTR	100922202	100936920	14719	1	ENSMUSG00000033233	10236	Trim45	decreased d4 vs d2
chr3	102469527	102470363	837	-0.980518	0.00110816	Promoter	102469919	102521013	51095	1	ENSMUSG00000027859	0	Ngf	decreased d4 vs d2
chr3	103188379	103189273	895	-1.90628	4.38294e-06	Distal Intergenic	103179689	103180443	755	2	ENSMUSG00000098153	-7936	NA	decreased d4 vs d2
chr3	103207548	103208290	743	-3.40232	5.98264e-09	Distal Intergenic	103198226	103198975	750	2	ENSMUSG00000054379	-8573	NA	decreased d4 vs d2
chr3	103260267	103260840	574	-1.64529	0.000659073	Distal Intergenic	103246975	103247263	289	2	ENSMUSG00000104976	-13004	NA	decreased d4 vs d2
chr3	103683275	103684211	937	-1.84269	2.08652e-06	Distal Intergenic	103694798	103695197	400	1	ENSMUSG00000081910	-10587	NA	decreased d4 vs d2
chr3	104675171	104675938	768	-1.25691	0.000919046	Distal Intergenic	104667032	104670010	2979	2	ENSMUSG00000101641	-5161	NA	decreased d4 vs d2
chr3	105272149	105272839	691	-2.37045	1.21937e-05	Distal Intergenic	105452330	105674002	221673	1	ENSMUSG00000040896	-179491	Kcnd3	decreased d4 vs d2
chr3	105812172	105812794	623	-1.481	0.000931473	Distal Intergenic	105815540	105817357	1818	1	ENSMUSG00000104835	-2746	Gm5547	decreased d4 vs d2
chr3	107458795	107460596	1802	-1.03021	1.36521e-05	Promoter	107438303	107459552	21250	2	ENSMUSG00000027895	0	Kcnc4	decreased d4 vs d2
chr3	107594652	107596161	1510	-1.06902	9.27083e-05	Promoter	107595031	107605776	10746	1	ENSMUSG00000014603	0	Alx3	decreased d4 vs d2
chr3	107833955	107834571	617	-2.17072	9.22039e-05	Promoter	107820221	107833539	13319	2	ENSMUSG00000106426	-416	NA	decreased d4 vs d2
chr3	107943457	107944145	689	-1.63559	0.000820621	Promoter	107938847	107943749	4903	2	ENSMUSG00000068762	0	Gstm6	decreased d4 vs d2
chr3	108310532	108311277	746	-3.18815	6.28315e-09	Intron (ENSMUST00000135636/ENSMUSG00000068747, intron 3 of 20)	108284082	108361511	77430	1	ENSMUSG00000068747	26450	Sort1	decreased d4 vs d2
chr3	108433252	108434281	1030	-3.08693	1.49987e-12	Exon (ENSMUST00000090553/ENSMUSG00000068739, exon 4 of 11)	108424865	108445209	20345	2	ENSMUSG00000068739	10928	Sars	decreased d4 vs d2
chr3	108536174	108536978	805	-1.24111	0.000573216	Promoter	108455694	108536536	80843	2	ENSMUSG00000040412	0	Elapor1	decreased d4 vs d2
chr3	108730253	108730773	521	-1.48345	0.00193887	Distal Intergenic	108678638	108722309	43672	2	ENSMUSG00000027883	-7944	Gpsm2	decreased d4 vs d2
chr3	108856686	108857423	738	-2.13114	1.08997e-07	Intron (ENSMUST00000180063/ENSMUSG00000045326, intron 11 of 12)	108853678	108890008	36331	2	ENSMUSG00000045326	32585	Fndc7	decreased d4 vs d2
chr3	108939849	108940735	887	-1.77858	0.000122429	Promoter	108940059	108960774	20716	1	ENSMUSG00000045662	0	Henmt1	decreased d4 vs d2
chr3	110105805	110106482	678	-2.17316	0.000218693	Intron (ENSMUST00000156177/ENSMUSG00000059857, intron 2 of 6)	109780040	110144011	363972	2	ENSMUSG00000059857	37529	Ntng1	decreased d4 vs d2
chr3	114142231	114142876	646	-1.95991	3.97507e-05	Intron (ENSMUST00000092155/ENSMUSG00000027966, intron 35 of 66)	114030540	114220718	190179	1	ENSMUSG00000027966	111691	Col11a1	decreased d4 vs d2
chr3	115951175	115951833	659	-2.41059	4.38594e-06	Intron (ENSMUST00000067485/ENSMUSG00000054414, intron 10 of 10)	115938973	116007406	68434	2	ENSMUSG00000054414	55573	Slc30a7	decreased d4 vs d2
chr3	116283940	116284540	601	-3.13208	7.22099e-06	Intron (ENSMUST00000106491/ENSMUSG00000033502, intron 13 of 13)	116272553	116428745	156193	2	ENSMUSG00000033502	144205	Cdc14a	decreased d4 vs d2
chr3	116718768	116719501	734	-2.92187	3.97242e-08	Distal Intergenic	116669470	116712831	43362	2	ENSMUSG00000027957	-5937	Slc35a3	decreased d4 vs d2
chr3	117376796	117377501	706	-2.21105	0.000764045	Distal Intergenic	117319139	117360876	41738	2	ENSMUSG00000044667	-15920	Plppr4	decreased d4 vs d2
chr3	119958792	119959688	897	-1.30992	0.00337244	Distal Intergenic	119968731	119969538	808	1	ENSMUSG00000104726	-9043	Gm18384	decreased d4 vs d2
chr3	120011536	120012140	605	-1.75472	0.000198635	Distal Intergenic	119968731	119969538	808	1	ENSMUSG00000104726	42805	Gm18384	decreased d4 vs d2
chr3	120176509	120177192	684	-3.54497	7.34164e-09	Distal Intergenic	120317884	120317989	106	2	ENSMUSG00000065684	140797	Gm23733	decreased d4 vs d2
chr3	120879267	120879973	707	-4.07869	5.97772e-10	Intron (ENSMUST00000182124/ENSMUSG00000098097, intron 1 of 11)	120604109	120886733	282625	2	ENSMUSG00000098097	6760	NA	decreased d4 vs d2
chr3	121531876	121532758	883	-2.19381	1.14111e-07	Promoter	121459528	121532404	72877	2	ENSMUSG00000039865	0	Slc44a3	decreased d4 vs d2
chr3	121601870	121602509	640	-1.73478	4.07565e-05	Distal Intergenic	121634936	121643485	8550	2	ENSMUSG00000044522	40976	A730020M07Rik	decreased d4 vs d2
chr3	122049061	122049693	633	-2.59109	3.3455e-06	Intron (ENSMUST00000013995/ENSMUSG00000028125, intron 1 of 49)	122044443	122180123	135681	1	ENSMUSG00000028125	4618	Abca4	decreased d4 vs d2
chr3	122145287	122145939	653	-2.56658	6.03741e-06	Intron (ENSMUST00000013995/ENSMUSG00000028125, intron 32 of 49)	122044443	122180123	135681	1	ENSMUSG00000028125	100844	Abca4	decreased d4 vs d2
chr3	122393154	122393932	779	-2.47318	1.38714e-06	Intron (ENSMUST00000196134/ENSMUSG00000028121, intron 6 of 6)	122294136	122530191	236056	1	ENSMUSG00000028121	99018	Bcar3	decreased d4 vs d2
chr3	122457596	122458393	798	-1.71279	6.14091e-05	Intron (ENSMUST00000029766/ENSMUSG00000028121, intron 3 of 11)	122294136	122530191	236056	1	ENSMUSG00000028121	163460	Bcar3	decreased d4 vs d2
chr3	123235658	123236445	788	-2.47207	4.16139e-09	Promoter	123076519	123236149	159631	2	ENSMUSG00000050315	0	Synpo2	decreased d4 vs d2
chr3	126443277	126443809	533	-2.83438	2.56802e-06	Exon (ENSMUST00000199285/ENSMUSG00000105695, exon 1 of 1)	126441012	126445066	4055	1	ENSMUSG00000105695	2265	NA	decreased d4 vs d2
chr3	126449450	126450039	590	-2.82873	0.000100577	Distal Intergenic	126447743	126447950	208	1	ENSMUSG00000105233	1707	NA	decreased d4 vs d2
chr3	126643286	126643922	637	-1.36806	0.00341826	Intron (ENSMUST00000143383/ENSMUSG00000053819, intron 2 of 2)	126596302	126846326	250025	1	ENSMUSG00000053819	46984	Camk2d	decreased d4 vs d2
chr3	126997541	126998864	1324	-1.70333	1.64827e-07	5' UTR	126921612	127499350	577739	2	ENSMUSG00000032826	500486	Ank2	decreased d4 vs d2
chr3	127202581	127203255	675	-1.64674	0.000488106	Intron (ENSMUST00000182078/ENSMUSG00000032826, intron 2 of 45)	126921612	127499350	577739	2	ENSMUSG00000032826	296095	Ank2	decreased d4 vs d2
chr3	127544528	127545335	808	-0.903088	0.000940402	Promoter	127545228	127545301	74	1	ENSMUSG00000076252	0	Mir302b	decreased d4 vs d2
chr3	127627541	127628198	658	-1.59372	6.07179e-05	Distal Intergenic	127633135	127635631	2497	1	ENSMUSG00000027967	-4937	Neurog2	decreased d4 vs d2
chr3	127695218	127695978	761	-1.84844	0.000242156	Exon (ENSMUST00000198955/ENSMUSG00000028028, exon 3 of 13)	127670310	127780527	110218	2	ENSMUSG00000028028	84549	Alpk1	decreased d4 vs d2
chr3	128369327	128369946	620	-1.48472	0.00317102	Distal Intergenic	128280658	128281091	434	2	ENSMUSG00000106119	-88236	NA	decreased d4 vs d2
chr3	129070195	129070822	628	-2.15107	6.22425e-05	Promoter	129067805	129070544	2740	2	ENSMUSG00000099640	0	NA	decreased d4 vs d2
chr3	129837944	129838514	571	-1.86633	0.000122655	Intron (ENSMUST00000200206/ENSMUSG00000058952, intron 2 of 3)	129835884	129875332	39449	1	ENSMUSG00000058952	2060	Cfi	decreased d4 vs d2
chr3	131064970	131065723	754	-2.92198	2.93963e-06	Distal Intergenic	131023839	131026370	2532	2	ENSMUSG00000104859	-38600	NA	decreased d4 vs d2
chr3	131102023	131102764	742	-2.0598	1.64414e-07	Distal Intergenic	131110471	131224356	113886	1	ENSMUSG00000027985	-7707	Lef1	decreased d4 vs d2
chr3	131143137	131143733	597	-2.0722	3.95159e-05	Intron (ENSMUST00000029611/ENSMUSG00000027985, intron 3 of 11)	131110471	131224356	113886	1	ENSMUSG00000027985	32666	Lef1	decreased d4 vs d2
chr3	131144160	131144743	584	-2.95678	3.63113e-07	Intron (ENSMUST00000029611/ENSMUSG00000027985, intron 3 of 11)	131110471	131224356	113886	1	ENSMUSG00000027985	33689	Lef1	decreased d4 vs d2
chr3	132470965	132471557	593	-1.51963	0.00065561	Distal Intergenic	132443673	132445548	1876	2	ENSMUSG00000106280	-25417	NA	decreased d4 vs d2
chr3	133234702	133235456	755	-2.70076	8.12055e-07	Promoter	133112278	133234949	122672	2	ENSMUSG00000040969	0	Arhgef38	decreased d4 vs d2
chr3	133533951	133534605	655	-1.72739	4.7727e-05	Intron (ENSMUST00000098603/ENSMUSG00000040943, intron 1 of 10)	133463679	133545139	81461	2	ENSMUSG00000040943	10534	Tet2	decreased d4 vs d2
chr3	135522703	135523344	642	-1.64216	0.00119529	3' UTR	135485611	135571404	85794	1	ENSMUSG00000028164	37092	Manba	decreased d4 vs d2
chr3	135630685	135631502	818	-1.96331	1.61523e-05	Intron (ENSMUST00000029812/ENSMUSG00000028163, intron 6 of 24)	135584655	135691547	106893	2	ENSMUSG00000028163	60045	Nfkb1	decreased d4 vs d2
chr3	135682180	135682848	669	-2.16059	3.19072e-06	Intron (ENSMUST00000029812/ENSMUSG00000028163, intron 1 of 24)	135584655	135691547	106893	2	ENSMUSG00000028163	8699	Nfkb1	decreased d4 vs d2
chr3	137683337	137683938	602	-1.24601	0.00335651	Distal Intergenic	137690987	137699128	8142	1	ENSMUSG00000106122	-7049	NA	decreased d4 vs d2
chr3	137779863	137780684	822	-1.78058	1.74827e-07	Distal Intergenic	137783535	137783615	81	2	ENSMUSG00000099011	2931	Mir6380	decreased d4 vs d2
chr3	137832992	137833594	603	-2.11366	2.49446e-05	Distal Intergenic	137795265	137803469	8205	2	ENSMUSG00000105427	-29523	NA	decreased d4 vs d2
chr3	137976964	137978005	1042	-2.35205	3.76446e-10	Intron (ENSMUST00000029806/ENSMUSG00000028159, intron 1 of 8)	137931007	137981545	50539	2	ENSMUSG00000028159	3540	Dapp1	decreased d4 vs d2
chr3	138668334	138668905	572	-2.63126	4.81564e-05	Distal Intergenic	138643756	138643944	189	2	ENSMUSG00000105126	-24390	NA	decreased d4 vs d2
chr3	138675800	138676422	623	-3.59907	2.58977e-07	Distal Intergenic	138643756	138643944	189	2	ENSMUSG00000105126	-31856	NA	decreased d4 vs d2
chr3	138692195	138692777	583	-2.75943	1.87218e-06	Distal Intergenic	138711535	138726984	15450	2	ENSMUSG00000105838	34207	4930425O10Rik	decreased d4 vs d2
chr3	139323369	139323944	576	-1.82745	0.00158431	Intron (ENSMUST00000106239/ENSMUSG00000047940, intron 10 of 13)	139205694	139710299	504606	1	ENSMUSG00000047940	117675	Stpg2	decreased d4 vs d2
chr3	140638645	140639278	634	-3.14828	4.63673e-06	Distal Intergenic	140627180	140627432	253	2	ENSMUSG00000106159	-11213	Gm31211	decreased d4 vs d2
chr3	140716817	140717475	659	-1.93213	0.000206804	Intron (ENSMUST00000198942/ENSMUSG00000105777, intron 1 of 2)	140692038	140760704	68667	2	ENSMUSG00000105777	43229	NA	decreased d4 vs d2
chr3	141594975	141595639	665	-1.76637	0.000156748	Intron (ENSMUST00000106236/ENSMUSG00000059921, intron 1 of 15)	141465216	141834924	369709	1	ENSMUSG00000059921	129759	Unc5c	decreased d4 vs d2
chr3	141848873	141849787	915	-4.2645	4.18518e-14	Intron (ENSMUST00000029948/ENSMUSG00000052430, intron 8 of 10)	141837136	142169425	332290	2	ENSMUSG00000052430	319638	Bmpr1b	decreased d4 vs d2
chr3	142348691	142349618	928	-1.82396	1.27505e-05	Intron (ENSMUST00000029941/ENSMUSG00000028273, intron 3 of 12)	142239590	142395696	156107	2	ENSMUSG00000028273	46078	Pdlim5	decreased d4 vs d2
chr3	142687913	142688900	988	-1.99625	4.08092e-05	Distal Intergenic	142701051	142746870	45820	1	ENSMUSG00000040213	-12151	Kyat3	decreased d4 vs d2
chr3	144412428	144413364	937	-2.36878	1.62001e-08	Distal Intergenic	144427180	144427672	493	2	ENSMUSG00000106416	14308	NA	decreased d4 vs d2
chr3	144610608	144611307	700	-1.79069	0.000437483	Distal Intergenic	144625403	144625964	562	2	ENSMUSG00000105045	14657	Rpl9-ps8	decreased d4 vs d2
chr3	146117159	146117892	734	-1.65581	0.000353249	Promoter	146117450	146141806	24357	1	ENSMUSG00000036853	0	Mcoln3	decreased d4 vs d2
chr3	147181367	147182450	1084	-0.98376	0.0002531	Distal Intergenic	147192468	147192918	451	2	ENSMUSG00000103099	10468	NA	decreased d4 vs d2
chr3	147963597	147964206	610	-2.59095	8.12861e-07	Distal Intergenic	148130244	148141598	11355	1	ENSMUSG00000106285	-166038	NA	decreased d4 vs d2
chr3	148899762	148900332	571	-2.21661	0.000171945	Intron (ENSMUST00000106128/ENSMUSG00000028184, intron 1 of 22)	148815583	148990555	174973	2	ENSMUSG00000028184	90223	Adgrl2	decreased d4 vs d2
chr3	148943557	148944194	638	-1.96043	2.38494e-05	Intron (ENSMUST00000106128/ENSMUSG00000028184, intron 1 of 22)	148815583	148990555	174973	2	ENSMUSG00000028184	46361	Adgrl2	decreased d4 vs d2
chr3	149844974	149845789	816	-1.64005	5.65185e-06	Distal Intergenic	149562882	149660396	97515	2	ENSMUSG00000104785	-184578	Gm31121	decreased d4 vs d2
chr3	150627328	150628116	789	-2.84952	5.56544e-06	Distal Intergenic	150588739	150612176	23438	1	ENSMUSG00000105190	38589	NA	decreased d4 vs d2
chr3	150852010	150852699	690	-2.76555	1.00963e-07	Distal Intergenic	151023792	151023862	71	2	ENSMUSG00000092830	171163	Mir3963	decreased d4 vs d2
chr3	152231536	152232217	682	-1.62489	0.000474107	3' UTR	152210422	152236826	26405	1	ENSMUSG00000028034	21114	Fubp1	decreased d4 vs d2
chr3	153674992	153675683	692	-2.118	8.07166e-07	Intron (ENSMUST00000200397/ENSMUSG00000052544, intron 1 of 4)	153198266	153725174	526909	2	ENSMUSG00000052544	49491	St6galnac3	decreased d4 vs d2
chr3	153675783	153676414	632	-2.37228	9.02091e-08	Intron (ENSMUST00000200397/ENSMUSG00000052544, intron 1 of 4)	153198266	153725174	526909	2	ENSMUSG00000052544	48760	St6galnac3	decreased d4 vs d2
chr3	153905407	153906263	857	-1.22722	0.000276665	Promoter	153857149	153906138	48990	2	ENSMUSG00000005493	0	Msh4	decreased d4 vs d2
chr3	153968418	153969058	641	-1.41029	0.00272184	Distal Intergenic	153973436	154271722	298287	1	ENSMUSG00000028360	-4378	Slc44a5	decreased d4 vs d2
chr3	153984294	153984919	626	-1.55606	0.000499229	Intron (ENSMUST00000089948/ENSMUSG00000028360, intron 1 of 21)	153973436	154271722	298287	1	ENSMUSG00000028360	10858	Slc44a5	decreased d4 vs d2
chr3	154173401	154174085	685	-2.14353	2.11365e-06	Intron (ENSMUST00000089948/ENSMUSG00000028360, intron 2 of 21)	153973436	154271722	298287	1	ENSMUSG00000028360	199965	Slc44a5	decreased d4 vs d2
chr3	154547469	154548587	1119	-1.86012	3.60521e-06	Distal Intergenic	154596711	154623182	26472	1	ENSMUSG00000028199	-48124	Cryz	decreased d4 vs d2
chr3	154812831	154813374	544	-1.74295	0.000151596	Intron (ENSMUST00000143410/ENSMUSG00000040086, intron 21 of 22)	154786291	155055407	269117	2	ENSMUSG00000040086	242033	Tnni3k	decreased d4 vs d2
chr3	155026915	155027629	715	-2.21963	1.36356e-05	Intron (ENSMUST00000143410/ENSMUSG00000040086, intron 5 of 22)	154786291	155055407	269117	2	ENSMUSG00000040086	27778	Tnni3k	decreased d4 vs d2
chr3	159011025	159011813	789	-2.29601	8.18604e-07	Distal Intergenic	158960446	158961442	997	1	ENSMUSG00000097966	50579	Gm9423	decreased d4 vs d2
chr3	159034919	159035514	596	-2.70249	2.00561e-06	Distal Intergenic	159076364	159308081	231718	1	ENSMUSG00000106053	-40850	Gm20752	decreased d4 vs d2
chr3	14862555	14863781	1227	-1.09741	5.2933e-06	Promoter	14863512	14872523	9012	1	ENSMUSG00000027559	0	Car3	decreased d4 vs d2
chr3	18242691	18243828	1138	-0.931094	0.000766416	Promoter	18071950	18243338	171389	2	ENSMUSG00000039519	0	Cyp7b1	decreased d4 vs d2
chr3	27282927	27283825	899	-0.923536	0.00143431	Intron (ENSMUST00000091284/ENSMUSG00000027698, intron 4 of 4)	27182965	27284608	101644	1	ENSMUSG00000027698	99962	Nceh1	decreased d4 vs d2
chr3	28176209	28176948	740	-1.32253	1.03726e-05	Promoter	28176553	28212209	35657	1	ENSMUSG00000109716	0	NA	decreased d4 vs d2
chr3	30514818	30515718	901	-0.871926	0.00133856	Intron (ENSMUST00000172754/ENSMUSG00000027684, intron 2 of 8)	29951296	30548008	596713	2	ENSMUSG00000027684	32290	Mecom	decreased d4 vs d2
chr3	30855448	30856604	1157	-1.35961	8.32219e-06	Promoter	30855950	30897192	41243	1	ENSMUSG00000037661	0	Gpr160	decreased d4 vs d2
chr3	55054737	55055921	1185	-1.01203	3.4914e-05	Promoter	55045469	55055501	10033	2	ENSMUSG00000027793	0	Ccna1	decreased d4 vs d2
chr3	55461480	55462254	775	-1.29427	9.03638e-06	5' UTR	55242364	55539068	296705	1	ENSMUSG00000027797	219116	Dclk1	decreased d4 vs d2
chr3	65658612	65659739	1128	-0.69133	0.00130488	Promoter	65659288	65659426	139	1	ENSMUSG00000098944	0	Mir8120	decreased d4 vs d2
chr3	68869031	68870944	1914	-1.11522	5.8167e-06	Promoter	68869586	68872163	2578	1	ENSMUSG00000046999	0	1110032F04Rik	decreased d4 vs d2
chr3	79842434	79843209	776	-0.732205	0.00289497	5' UTR	79812564	79852773	40210	2	ENSMUSG00000027956	9564	Tmem144	decreased d4 vs d2
chr3	83765913	83766963	1051	-0.915646	9.4872e-05	Promoter	83766321	83774316	7996	1	ENSMUSG00000027996	0	Sfrp2	decreased d4 vs d2
chr3	84445785	84446564	780	-1.19443	0.000641888	Exon (ENSMUST00000107689/ENSMUSG00000041842, exon 12 of 12)	84442198	84480429	38232	2	ENSMUSG00000041842	33865	Fhdc1	decreased d4 vs d2
chr3	84665191	84666210	1020	-2.87912	4.55334e-12	Promoter	84666192	84704575	38384	1	ENSMUSG00000056498	0	Tmem154	decreased d4 vs d2
chr3	96401509	96402609	1101	-1.01994	0.000102106	Promoter	96402381	96402948	568	1	ENSMUSG00000097299	0	NA	decreased d4 vs d2
chr3	101376670	101377619	950	-1.0679	0.000132536	Promoter	101377083	101463059	85977	1	ENSMUSG00000042035	0	Igsf3	decreased d4 vs d2
chr3	106482096	106483242	1147	-0.903145	0.000323504	Promoter	106482405	106503030	20626	1	ENSMUSG00000027901	0	Dennd2d	decreased d4 vs d2
chr3	108383309	108384103	795	-0.802967	0.000468674	Promoter	108383839	108388231	4393	1	ENSMUSG00000068744	0	Psrc1	decreased d4 vs d2
chr3	109782019	109783091	1073	-1.05301	0.000148401	3' UTR	109780040	110144011	363972	2	ENSMUSG00000059857	360920	Ntng1	decreased d4 vs d2
chr3	116251270	116252794	1525	-0.683743	0.00327503	Promoter	116249654	116253503	3850	2	ENSMUSG00000068696	709	Gpr88	decreased d4 vs d2
chr3	122923814	122924667	854	-0.722974	0.00106131	Promoter	122924203	122926184	1982	1	ENSMUSG00000054091	0	1810037I17Rik	decreased d4 vs d2
chr3	125937489	125939356	1868	-0.774047	1.89469e-05	Promoter	125865271	125938619	73349	2	ENSMUSG00000032854	0	Ugt8a	decreased d4 vs d2
chr3	135485103	135486200	1098	-1.19298	1.73186e-05	Promoter	135485611	135571404	85794	1	ENSMUSG00000028164	0	Manba	decreased d4 vs d2
chr3	137547341	137548475	1135	-1.67366	3.07263e-06	Distal Intergenic	137550045	137552622	2578	2	ENSMUSG00000055138	4147	Gm4861	decreased d4 vs d2
chr3	141931173	141931983	811	-1.55512	8.22766e-08	5' UTR	141837136	142169425	332290	2	ENSMUSG00000052430	237442	Bmpr1b	decreased d4 vs d2
chr3	145758226	145759843	1618	-1.02876	9.19705e-06	Promoter	145758675	145894277	135603	1	ENSMUSG00000028194	0	Ddah1	decreased d4 vs d2
chr3	146327437	146328374	938	-1.15709	0.000268917	Distal Intergenic	146324420	146325737	1318	1	ENSMUSG00000105209	3017	NA	decreased d4 vs d2
chr3	146404096	146405245	1150	-0.824667	0.000211807	Promoter	146404642	146440144	35503	1	ENSMUSG00000036825	0	Ssx2ip	decreased d4 vs d2
chr3	148343154	148344228	1075	-0.756683	0.00241724	Distal Intergenic	148354087	148354218	132	2	ENSMUSG00000077441	9990	Gm23131	decreased d4 vs d2
chr3	152099952	152100905	954	-0.921819	0.000275666	Intron (ENSMUST00000152283/ENSMUSG00000039131, intron 3 of 3)	152093533	152166230	72698	2	ENSMUSG00000039131	65325	Gipc2	decreased d4 vs d2
chr3	154663785	154664667	883	-2.03711	2.56743e-09	Promoter	154663859	154767790	103932	1	ENSMUSG00000078161	0	Erich3	decreased d4 vs d2
chr3	157320775	157321632	858	-1.48381	1.01814e-05	Distal Intergenic	157365998	157366104	107	1	ENSMUSG00000064510	-44366	NA	decreased d4 vs d2
chr4	6968641	6969308	668	-3.55541	2.08873e-08	Intron (ENSMUST00000039987/ENSMUSG00000041272, intron 1 of 8)	6686353	6991557	305205	2	ENSMUSG00000041272	22249	Tox	decreased d4 vs d2
chr4	8365112	8365701	590	-1.87604	0.00315516	Distal Intergenic	8438522	8454247	15726	2	ENSMUSG00000103127	88546	NA	decreased d4 vs d2
chr4	9031564	9032174	611	-2.48804	4.0547e-05	Distal Intergenic	8941259	8941656	398	1	ENSMUSG00000083786	90305	Rps18-ps2	decreased d4 vs d2
chr4	10031488	10032296	809	-1.76408	3.71808e-05	Distal Intergenic	9959354	9960016	663	1	ENSMUSG00000082501	72134	NA	decreased d4 vs d2
chr4	10550735	10551288	554	-2.0968	0.00181761	Intron (ENSMUST00000145856/ENSMUSG00000086080, intron 1 of 3)	10479962	10797811	317850	2	ENSMUSG00000086080	246523	1700123O12Rik	decreased d4 vs d2
chr4	10932184	10932779	596	-3.88585	3.48642e-08	Distal Intergenic	10946608	10947093	486	1	ENSMUSG00000081715	-13829	Rps11-ps3	decreased d4 vs d2
chr4	10996316	10996952	637	-1.98392	0.000339235	Intron (ENSMUST00000054776/ENSMUSG00000049969, intron 1 of 1)	10988662	11007927	19266	2	ENSMUSG00000049969	10975	Plekhf2	decreased d4 vs d2
chr4	11386309	11387645	1337	-2.19992	4.20439e-10	Promoter	11331933	11386783	54851	2	ENSMUSG00000040728	0	Esrp1	decreased d4 vs d2
chr4	13565350	13566237	888	-1.58496	0.000313809	Distal Intergenic	13606034	13606769	736	1	ENSMUSG00000081063	-39797	NA	decreased d4 vs d2
chr4	16714699	16715305	607	-2.84306	1.75177e-05	Promoter	16714944	16715602	659	1	ENSMUSG00000083229	0	Gm11862	decreased d4 vs d2
chr4	17091851	17092644	794	-2.11108	7.81635e-05	Distal Intergenic	17045574	17046052	479	2	ENSMUSG00000082552	-45799	Gm11850	decreased d4 vs d2
chr4	19441330	19442175	846	-1.61304	8.74814e-07	Intron (ENSMUST00000102999/ENSMUSG00000056494, intron 13 of 17)	19280850	19510623	229774	1	ENSMUSG00000056494	160480	Cngb3	decreased d4 vs d2
chr4	20006887	20007513	627	-2.59831	1.67762e-05	Promoter	20007938	20030785	22848	1	ENSMUSG00000073988	-425	Ttpa	decreased d4 vs d2
chr4	21722791	21723384	594	-2.41178	3.39701e-06	Distal Intergenic	21727701	21759922	32222	1	ENSMUSG00000028252	-4317	Ccnc	decreased d4 vs d2
chr4	21930796	21931932	1137	-0.924516	0.000785598	Promoter	21931329	21996839	65511	1	ENSMUSG00000028246	0	Faxc	decreased d4 vs d2
chr4	22133488	22134141	654	-2.12624	3.89018e-05	Distal Intergenic	22117134	22117532	399	2	ENSMUSG00000082490	-15956	NA	decreased d4 vs d2
chr4	22479100	22479834	735	-1.15717	0.00042007	Distal Intergenic	22482780	22488366	5587	2	ENSMUSG00000095139	8532	Pou3f2	decreased d4 vs d2
chr4	22494815	22495516	702	-0.866091	0.00252203	Distal Intergenic	22490548	22493126	2579	1	ENSMUSG00000107859	4267	Gm30731	decreased d4 vs d2
chr4	22667610	22668242	633	-2.12179	1.10712e-05	Distal Intergenic	22704057	22704758	702	1	ENSMUSG00000080762	-35815	NA	decreased d4 vs d2
chr4	23612923	23613627	705	-2.96772	3.57142e-06	Distal Intergenic	23626656	23626745	90	2	ENSMUSG00000089323	13118	NA	decreased d4 vs d2
chr4	28300066	28300649	584	-1.92183	0.00105742	Distal Intergenic	28353783	28354789	1007	1	ENSMUSG00000082703	-53134	Gm11907	decreased d4 vs d2
chr4	28967435	28968165	731	-2.92354	1.0745e-06	3' UTR	28813131	28967499	154369	1	ENSMUSG00000028289	154304	Epha7	decreased d4 vs d2
chr4	32923231	32923932	702	-1.59753	8.55432e-06	5' UTR	32804035	32950841	146807	2	ENSMUSG00000040183	26909	Ankrd6	decreased d4 vs d2
chr4	33197962	33198578	617	-3.38242	1.14198e-06	Distal Intergenic	33201764	33201953	190	1	ENSMUSG00000083887	-3186	NA	decreased d4 vs d2
chr4	33823741	33824438	698	-1.6935	6.56579e-06	Distal Intergenic	33924593	33948831	24239	1	ENSMUSG00000044288	-100155	Cnr1	decreased d4 vs d2
chr4	35221026	35221569	544	-1.79991	0.00012973	Intron (ENSMUST00000084724/ENSMUSG00000028300, intron 1 of 9)	35191285	35226175	34891	2	ENSMUSG00000028300	4606	C9orf72	decreased d4 vs d2
chr4	41706871	41707578	708	-1.16404	0.00127892	Intron (ENSMUST00000108041/ENSMUSG00000073889, intron 2 of 13)	41699989	41769474	69486	1	ENSMUSG00000073889	6882	Il11ra1	decreased d4 vs d2
chr4	44851705	44852417	713	-2.24512	3.00137e-05	Intron (ENSMUST00000107824/ENSMUSG00000035649, intron 2 of 8)	44755877	44932215	176339	1	ENSMUSG00000035649	95828	Zcchc7	decreased d4 vs d2
chr4	45489850	45490655	806	-1.718	1.00689e-06	Intron (ENSMUST00000061986/ENSMUSG00000044813, intron 1 of 5)	45423278	45532470	109193	2	ENSMUSG00000044813	41815	Shb	decreased d4 vs d2
chr4	45591211	45591893	683	-2.12839	2.87608e-07	Distal Intergenic	45550017	45550499	483	1	ENSMUSG00000081559	41194	Gm12411	decreased d4 vs d2
chr4	45763248	45764045	798	-1.85274	1.69742e-05	Promoter	45762377	45764223	1847	2	ENSMUSG00000085876	178	Gm12409	decreased d4 vs d2
chr4	45851534	45852292	759	-1.4041	0.000531887	Intron (ENSMUST00000107783/ENSMUSG00000028327, intron 2 of 18)	45848664	45887008	38345	1	ENSMUSG00000028327	2870	Stra6l	decreased d4 vs d2
chr4	46343191	46344349	1159	-1.38726	8.42403e-05	Promoter	46343609	46346412	2804	1	ENSMUSG00000070990	0	Foxe1	decreased d4 vs d2
chr4	46535760	46536614	855	-1.56804	8.10271e-06	Promoter	46493781	46536141	42361	2	ENSMUSG00000039853	0	Trim14	decreased d4 vs d2
chr4	46545354	46546004	651	-2.23606	1.62444e-05	Exon (ENSMUST00000030021/ENSMUSG00000028337, exon 7 of 13)	46536937	46602202	65266	2	ENSMUSG00000028337	56198	Coro2a	decreased d4 vs d2
chr4	46833047	46833602	556	-1.71719	0.000926834	Intron (ENSMUST00000107749/ENSMUSG00000039809, intron 3 of 18)	46662305	46991873	329569	2	ENSMUSG00000039809	158271	Gabbr2	decreased d4 vs d2
chr4	47060694	47061391	698	-1.68987	0.000172716	Distal Intergenic	47015669	47057427	41759	2	ENSMUSG00000066191	-3267	Anks6	decreased d4 vs d2
chr4	47208013	47208989	977	-1.61917	2.88259e-05	Promoter	47208161	47313167	105007	1	ENSMUSG00000028339	0	Col15a1	decreased d4 vs d2
chr4	47449448	47450055	608	-2.62448	8.32859e-06	Distal Intergenic	47453632	47454953	1322	1	ENSMUSG00000081152	-3577	NA	decreased d4 vs d2
chr4	48697230	48697897	668	-2.82877	8.62335e-07	Distal Intergenic	48675156	48675520	365	1	ENSMUSG00000080850	22074	NA	decreased d4 vs d2
chr4	48773652	48774362	711	-1.92961	0.000552794	Distal Intergenic	48762851	48762962	112	2	ENSMUSG00000093240	-10690	NA	decreased d4 vs d2
chr4	49149706	49150261	556	-1.67233	0.00112028	Intron (ENSMUST00000137884/ENSMUSG00000063446, intron 1 of 1)	49059273	49340259	280987	1	ENSMUSG00000063446	90433	Plppr1	decreased d4 vs d2
chr4	50440593	50441237	645	-1.91791	0.000446377	Distal Intergenic	50286746	50286877	132	1	ENSMUSG00000095394	153847	Gm25485	decreased d4 vs d2
chr4	52517413	52518171	759	-1.52539	0.000107439	Distal Intergenic	52496939	52497244	306	2	ENSMUSG00000061619	-20169	NA	decreased d4 vs d2
chr4	52557977	52558515	539	-2.64647	0.00012441	Distal Intergenic	52596274	52612430	16157	1	ENSMUSG00000028314	-37759	Toporsl	decreased d4 vs d2
chr4	52660423	52661241	819	-2.01522	2.4853e-08	Distal Intergenic	52596274	52612430	16157	1	ENSMUSG00000028314	64149	Toporsl	decreased d4 vs d2
chr4	53147336	53147908	573	-3.17389	1.31461e-06	Intron (ENSMUST00000030010/ENSMUSG00000015243, intron 1 of 49)	53030787	53159895	129109	2	ENSMUSG00000015243	11987	Abca1	decreased d4 vs d2
chr4	53775884	53776555	672	-2.82936	3.185e-10	3' UTR	53713998	53777890	63893	1	ENSMUSG00000028414	61886	Fktn	decreased d4 vs d2
chr4	53779326	53780012	687	-1.42427	0.000162779	Promoter	53779705	53788712	9008	1	ENSMUSG00000028417	0	Tal2	decreased d4 vs d2
chr4	53782583	53783159	577	-1.25164	0.00251719	Intron (ENSMUST00000030124/ENSMUSG00000028417, intron 1 of 1)	53779705	53788712	9008	1	ENSMUSG00000028417	2878	Tal2	decreased d4 vs d2
chr4	54072811	54073407	597	-2.5543	7.22456e-06	Distal Intergenic	54004057	54004187	131	1	ENSMUSG00000089552	68754	Gm24177	decreased d4 vs d2
chr4	55203566	55204276	711	-1.873	1.52499e-06	Intron (ENSMUST00000150455/ENSMUSG00000087614, intron 1 of 2)	55131208	55279479	148272	2	ENSMUSG00000087614	75203	NA	decreased d4 vs d2
chr4	55208778	55209465	688	-1.92374	1.50552e-06	Intron (ENSMUST00000150455/ENSMUSG00000087614, intron 1 of 2)	55131208	55279479	148272	2	ENSMUSG00000087614	70014	NA	decreased d4 vs d2
chr4	55480165	55480926	762	-1.62103	0.000270577	Distal Intergenic	55469025	55469159	135	2	ENSMUSG00000077635	-11006	Gm22150	decreased d4 vs d2
chr4	56932031	56932707	677	-2.1836	1.16134e-05	Intron (ENSMUST00000068792/ENSMUSG00000055296, intron 3 of 17)	56866923	56947437	80515	2	ENSMUSG00000055296	14730	Tmem245	decreased d4 vs d2
chr4	57433960	57434842	883	-1.2341	0.000451123	Promoter	57434247	57712016	277770	1	ENSMUSG00000090053	0	Pakap	decreased d4 vs d2
chr4	57690592	57691325	734	-2.62411	2.23366e-07	Intron (ENSMUST00000102905/ENSMUSG00000090053, intron 6 of 6)	57568179	57896982	328804	1	ENSMUSG00000089945	122413	Pakap	decreased d4 vs d2
chr4	58218489	58219089	601	-2.6906	3.69356e-05	Distal Intergenic	58042442	58206859	164418	2	ENSMUSG00000028369	-11630	Svep1	decreased d4 vs d2
chr4	58552844	58554161	1318	-0.745146	0.0031098	Promoter	58435255	58553898	118644	2	ENSMUSG00000038668	0	Lpar1	decreased d4 vs d2
chr4	59859880	59860658	779	-2.34444	1.73447e-07	Intron (ENSMUST00000030080/ENSMUSG00000028385, intron 2 of 8)	59805840	59904737	98898	1	ENSMUSG00000028385	54040	Snx30	decreased d4 vs d2
chr4	62262080	62262775	696	-2.64609	5.33537e-07	Promoter	62262562	62298411	35850	1	ENSMUSG00000066152	0	Slc31a2	decreased d4 vs d2
chr4	62479659	62480644	986	-1.30797	4.71697e-06	Promoter	62480053	62497298	17246	1	ENSMUSG00000028392	0	Bspry	decreased d4 vs d2
chr4	62944231	62945080	850	-1.4779	6.12284e-05	Distal Intergenic	62939912	62940570	659	1	ENSMUSG00000083635	4319	NA	decreased d4 vs d2
chr4	63388934	63389677	744	-2.44062	3.55989e-08	Intron (ENSMUST00000144095/ENSMUSG00000086953, intron 2 of 2)	63367125	63403354	36230	2	ENSMUSG00000039158	13677	Akna	decreased d4 vs d2
chr4	63579977	63580564	588	-1.52052	0.00224186	Exon (ENSMUST00000077709/ENSMUSG00000045917, exon 8 of 10)	63558781	63586357	27577	1	ENSMUSG00000045917	21196	Tmem268	decreased d4 vs d2
chr4	64175715	64176576	862	-1.43558	2.39522e-05	Distal Intergenic	64254053	64276603	22551	2	ENSMUSG00000085032	100027	Gm11217	decreased d4 vs d2
chr4	65238372	65239174	803	-1.5877	1.635e-07	Intron (ENSMUST00000084501/ENSMUSG00000028370, intron 9 of 21)	65124174	65357509	233336	1	ENSMUSG00000028370	114198	Pappa	decreased d4 vs d2
chr4	65251970	65252758	789	-3.29686	8.00171e-12	Intron (ENSMUST00000084501/ENSMUSG00000028370, intron 9 of 21)	65124174	65357509	233336	1	ENSMUSG00000028370	127796	Pappa	decreased d4 vs d2
chr4	65830349	65831066	718	-1.35769	0.00105536	Intron (ENSMUST00000084496/ENSMUSG00000028373, intron 9 of 21)	65380803	66404611	1023809	2	ENSMUSG00000028373	573545	Astn2	decreased d4 vs d2
chr4	66330394	66331173	780	-3.38836	5.70814e-13	Intron (ENSMUST00000084496/ENSMUSG00000028373, intron 1 of 21)	65380803	66404611	1023809	2	ENSMUSG00000028373	73438	Astn2	decreased d4 vs d2
chr4	66390300	66391112	813	-2.11759	5.53292e-07	Intron (ENSMUST00000084496/ENSMUSG00000028373, intron 1 of 21)	65380803	66404611	1023809	2	ENSMUSG00000028373	13499	Astn2	decreased d4 vs d2
chr4	66404224	66404898	675	-1.28128	0.000572111	Promoter	65380803	66404611	1023809	2	ENSMUSG00000028373	0	Astn2	decreased d4 vs d2
chr4	66550621	66551286	666	-3.46149	3.2305e-07	Distal Intergenic	66544061	66544193	133	1	ENSMUSG00000065151	6560	Gm25480	decreased d4 vs d2
chr4	66586067	66586738	672	-1.6619	5.87683e-06	Distal Intergenic	66544061	66544193	133	1	ENSMUSG00000065151	42006	Gm25480	decreased d4 vs d2
chr4	70365101	70365954	854	-1.54814	0.000359983	Intron (ENSMUST00000144099/ENSMUSG00000039298, intron 5 of 36)	70216856	70410443	193588	2	ENSMUSG00000039298	44489	Cdk5rap2	decreased d4 vs d2
chr4	71316445	71317087	643	-2.64575	1.83556e-06	Distal Intergenic	71285942	71286378	437	1	ENSMUSG00000082017	30503	NA	decreased d4 vs d2
chr4	72167779	72168653	875	-2.65555	2.70681e-06	Exon (ENSMUST00000134225/ENSMUSG00000008305, exon 6 of 6)	72117142	72200919	83778	2	ENSMUSG00000008305	32266	Tle1	decreased d4 vs d2
chr4	73444644	73445405	762	-1.60125	0.000217567	Distal Intergenic	73422145	73423319	1175	2	ENSMUSG00000082566	-21325	Gm11485	decreased d4 vs d2
chr4	73517381	73518073	693	-2.97389	1.92673e-06	Distal Intergenic	73497615	73498477	863	2	ENSMUSG00000081871	-18904	NA	decreased d4 vs d2
chr4	74230906	74231964	1059	-1.34332	0.00107959	Distal Intergenic	74228197	74229752	1556	1	ENSMUSG00000083767	2709	Gm11405	decreased d4 vs d2
chr4	74259213	74259886	674	-1.40367	0.00110946	Intron (ENSMUST00000077851/ENSMUSG00000028397, intron 1 of 21)	74242497	74405860	163364	1	ENSMUSG00000028397	16716	Kdm4c	decreased d4 vs d2
chr4	78569629	78570338	710	-1.70642	0.000437537	Distal Intergenic	78659858	78661588	1731	2	ENSMUSG00000085840	91250	NA	decreased d4 vs d2
chr4	78606269	78606970	702	-2.71763	5.63385e-08	Distal Intergenic	78659858	78661588	1731	2	ENSMUSG00000085840	54618	NA	decreased d4 vs d2
chr4	78927006	78927613	608	-1.65607	0.00102369	Distal Intergenic	78697652	78698928	1277	1	ENSMUSG00000083629	229354	NA	decreased d4 vs d2
chr4	79762334	79763035	702	-1.48284	0.00341416	Distal Intergenic	79874351	79874753	403	1	ENSMUSG00000084248	-111316	NA	decreased d4 vs d2
chr4	82401368	82402013	646	-3.12122	1.07154e-09	Intron (ENSMUST00000050872/ENSMUSG00000008575, intron 2 of 11)	82290173	82705750	415578	2	ENSMUSG00000008575	303737	Nfib	decreased d4 vs d2
chr4	82447187	82447892	706	-1.73644	0.000198936	Intron (ENSMUST00000050872/ENSMUSG00000008575, intron 2 of 11)	82290173	82705750	415578	2	ENSMUSG00000008575	257858	Nfib	decreased d4 vs d2
chr4	82755766	82756536	771	-2.84036	6.02908e-10	Distal Intergenic	82290173	82705750	415578	2	ENSMUSG00000008575	-50016	Nfib	decreased d4 vs d2
chr4	82859038	82860045	1008	-0.90184	0.00330165	Promoter	82798738	82859958	61221	2	ENSMUSG00000028403	0	Zdhhc21	decreased d4 vs d2
chr4	85204927	85206379	1453	-1.23492	3.64806e-07	Promoter	85205126	85639195	434070	1	ENSMUSG00000028488	0	Sh3gl2	decreased d4 vs d2
chr4	86183551	86184138	588	-1.96224	6.69022e-05	Intron (ENSMUST00000107178/ENSMUSG00000066113, intron 4 of 27)	85514172	86428385	914214	1	ENSMUSG00000066113	669379	Adamtsl1	decreased d4 vs d2
chr4	87119709	87120370	662	-2.35631	2.88872e-05	Intron (ENSMUST00000107157/ENSMUSG00000037996, intron 2 of 10)	86983124	87230477	247354	2	ENSMUSG00000037996	110107	Slc24a2	decreased d4 vs d2
chr4	87369554	87370195	642	-2.21674	8.9077e-06	Distal Intergenic	87432272	87432336	65	1	ENSMUSG00000093065	-62077	NA	decreased d4 vs d2
chr4	89302836	89303591	756	-1.52871	3.01812e-05	Distal Intergenic	89306299	89311039	4741	2	ENSMUSG00000073802	7448	Cdkn2b	decreased d4 vs d2
chr4	89360319	89360864	546	-2.5032	7.92472e-05	Distal Intergenic	89381957	89399880	17924	1	ENSMUSG00000085147	-21093	NA	decreased d4 vs d2
chr4	91304092	91304897	806	-1.5738	0.000373608	Intron (ENSMUST00000107110/ENSMUSG00000008489, intron 2 of 5)	91250763	91400785	150023	2	ENSMUSG00000008489	95888	Elavl2	decreased d4 vs d2
chr4	91447752	91448363	612	-2.91161	7.60343e-07	Distal Intergenic	91250763	91400785	150023	2	ENSMUSG00000008489	-46967	Elavl2	decreased d4 vs d2
chr4	91557316	91557925	610	-1.76401	2.86773e-05	Distal Intergenic	91626589	91630139	3551	1	ENSMUSG00000085817	-68664	NA	decreased d4 vs d2
chr4	92111306	92112138	833	-1.95628	2.03167e-05	Distal Intergenic	92144329	92147234	2906	2	ENSMUSG00000028533	35096	Izumo3	decreased d4 vs d2
chr4	95360219	95360901	683	-1.29816	0.00304999	Distal Intergenic	95401978	95402790	813	2	ENSMUSG00000100129	41889	NA	decreased d4 vs d2
chr4	95684582	95685352	771	-2.68628	4.81106e-10	Intron (ENSMUST00000079223/ENSMUSG00000028573, intron 5 of 15)	95557507	95926939	369433	1	ENSMUSG00000028573	127075	Fggy	decreased d4 vs d2
chr4	95897477	95898123	647	-2.04981	6.14071e-05	Intron (ENSMUST00000079223/ENSMUSG00000028573, intron 14 of 15)	95557507	95926939	369433	1	ENSMUSG00000028573	339970	Fggy	decreased d4 vs d2
chr4	98726423	98727213	791	-1.52104	9.65881e-06	Promoter	98726734	98738480	11747	1	ENSMUSG00000087166	0	L1td1	decreased d4 vs d2
chr4	98727996	98728587	592	-1.6919	6.1102e-05	Intron (ENSMUST00000152889/ENSMUSG00000087166, intron 2 of 2)	98726734	98738480	11747	1	ENSMUSG00000087166	1262	L1td1	decreased d4 vs d2
chr4	99241637	99242162	526	-2.02583	0.000401903	Intron (ENSMUST00000030279/ENSMUSG00000028550, intron 10 of 10)	99193934	99259787	65854	1	ENSMUSG00000028550	47703	Atg4c	decreased d4 vs d2
chr4	99641730	99642555	826	-3.08586	1.01042e-07	Distal Intergenic	99653607	99654983	1377	2	ENSMUSG00000086096	12428	NA	decreased d4 vs d2
chr4	99650488	99651142	655	-1.6112	0.000533467	Distal Intergenic	99653607	99654983	1377	2	ENSMUSG00000086096	3841	NA	decreased d4 vs d2
chr4	100097295	100098094	800	-3.46996	8.92896e-11	Intron (ENSMUST00000039630/ENSMUSG00000035305, intron 1 of 8)	100095791	100444765	348975	1	ENSMUSG00000035305	1504	Ror1	decreased d4 vs d2
chr4	100793138	100793743	606	-2.59391	6.66508e-06	Intron (ENSMUST00000030257/ENSMUSG00000028532, intron 1 of 26)	100776675	101029220	252546	1	ENSMUSG00000028532	16463	Cachd1	decreased d4 vs d2
chr4	100827232	100827944	713	-1.70433	1.83652e-06	Intron (ENSMUST00000030257/ENSMUSG00000028532, intron 1 of 26)	100776675	101029220	252546	1	ENSMUSG00000028532	50557	Cachd1	decreased d4 vs d2
chr4	101292681	101293681	1001	-1.18603	0.000599136	Intron (ENSMUST00000131864/ENSMUSG00000085721, intron 2 of 2)	101292414	101321745	29332	2	ENSMUSG00000085721	28064	NA	decreased d4 vs d2
chr4	102759839	102760702	864	-0.967579	8.62849e-05	5' UTR	102741297	102973628	232332	1	ENSMUSG00000028524	18542	Sgip1	decreased d4 vs d2
chr4	103699464	103700185	722	-2.35112	2.26415e-05	Intron (ENSMUST00000143294/ENSMUSG00000028519, intron 1 of 3)	103619359	104744844	1125486	1	ENSMUSG00000028519	80105	Dab1	decreased d4 vs d2
chr4	104368595	104369199	605	-1.46137	0.000176842	Intron (ENSMUST00000106827/ENSMUSG00000028519, intron 3 of 9)	103619359	104744844	1125486	1	ENSMUSG00000028519	749236	Dab1	decreased d4 vs d2
chr4	105214397	105215070	674	-3.31115	3.23285e-08	Intron (ENSMUST00000064139/ENSMUSG00000028517, intron 4 of 5)	105157347	105232764	75418	1	ENSMUSG00000028517	57050	Plpp3	decreased d4 vs d2
chr4	105290845	105291576	732	-2.78568	2.88998e-08	Distal Intergenic	105374454	105374946	493	2	ENSMUSG00000081819	83370	Gm12722	decreased d4 vs d2
chr4	106463809	106464617	809	-1.4666	1.21052e-05	Promoter	106442329	106464329	22001	2	ENSMUSG00000044254	0	Pcsk9	decreased d4 vs d2
chr4	106616924	106617631	708	-1.53877	0.000388725	Promoter	106590909	106617241	26333	2	ENSMUSG00000054362	0	Lexm	decreased d4 vs d2
chr4	106855604	106856304	701	-2.02237	4.44506e-06	Distal Intergenic	106841761	106847920	6160	2	ENSMUSG00000086940	-7684	NA	decreased d4 vs d2
chr4	108025233	108025898	666	-1.02992	0.00206214	Exon (ENSMUST00000106709/ENSMUSG00000028600, exon 5 of 13)	108014791	108096445	81655	2	ENSMUSG00000028600	70547	Podn	decreased d4 vs d2
chr4	108337685	108338340	656	-2.59483	4.66426e-06	Exon (ENSMUST00000131656/ENSMUSG00000048351, exon 3 of 3)	108328140	108341544	13405	1	ENSMUSG00000048351	9545	Coa7	decreased d4 vs d2
chr4	108904008	108904571	564	-2.68666	1.5922e-05	Intron (ENSMUST00000106650/ENSMUSG00000003411, intron 2 of 4)	108879063	108943324	64262	1	ENSMUSG00000003411	24945	Rab3b	decreased d4 vs d2
chr4	109026390	109027059	670	-4.57907	1.5633e-08	Intron (ENSMUST00000065977/ENSMUSG00000053510, intron 5 of 30)	109000655	109061777	61123	1	ENSMUSG00000053510	25735	Nrd1	decreased d4 vs d2
chr4	109217939	109218552	614	-1.9064	0.00121255	Distal Intergenic	109061145	109202272	141128	2	ENSMUSG00000028559	-15667	Osbpl9	decreased d4 vs d2
chr4	109983575	109984195	621	-1.11306	0.000958924	3' UTR	109978053	109983687	5635	1	ENSMUSG00000047143	5522	Dmrta2	decreased d4 vs d2
chr4	110152095	110152885	791	-1.5726	0.000110553	Distal Intergenic	109978053	109983687	5635	1	ENSMUSG00000047143	174042	Dmrta2	decreased d4 vs d2
chr4	110311978	110312638	661	-2.32998	3.15274e-05	Intron (ENSMUST00000106603/ENSMUSG00000028546, intron 1 of 5)	110203722	110351909	148188	2	ENSMUSG00000028546	39271	Elavl4	decreased d4 vs d2
chr4	111477497	111478447	951	-1.04949	0.000840953	Intron (ENSMUST00000106591/ENSMUSG00000061298, intron 6 of 8)	110397661	111664324	1266664	1	ENSMUSG00000061298	1079836	Agbl4	decreased d4 vs d2
chr4	114459448	114460186	739	-2.12911	6.73961e-07	Intron (ENSMUST00000094894/ENSMUSG00000070867, intron 2 of 6)	114406724	114615098	208375	1	ENSMUSG00000070867	52724	Trabd2b	decreased d4 vs d2
chr4	115917792	115918543	752	-1.97887	4.48732e-05	3' UTR	115915119	115939926	24808	2	ENSMUSG00000028707	21383	Dmbx1	decreased d4 vs d2
chr4	116088403	116089198	796	-1.3287	0.00282322	Exon (ENSMUST00000030471/ENSMUSG00000028703, exon 4 of 10)	116075269	116097043	21775	1	ENSMUSG00000028703	13134	Lrrc41	decreased d4 vs d2
chr4	116144178	116144964	787	-1.19998	0.00230923	5' UTR	116123840	116159849	36010	1	ENSMUSG00000028700	20338	Pomgnt1	decreased d4 vs d2
chr4	116176445	116177610	1166	-1.25116	7.48153e-06	Promoter	116176246	116177732	1487	1	ENSMUSG00000085920	199	NA	decreased d4 vs d2
chr4	116781995	116782734	740	-2.60103	1.83704e-09	Intron (ENSMUST00000045542/ENSMUSG00000033985, intron 4 of 10)	116720948	116805956	85009	1	ENSMUSG00000033985	61047	Tesk2	decreased d4 vs d2
chr4	117342507	117343251	745	-1.81432	5.33514e-05	Intron (ENSMUST00000030439/ENSMUSG00000028677, intron 2 of 14)	117271463	117497052	225590	2	ENSMUSG00000028677	153801	Rnf220	decreased d4 vs d2
chr4	117362029	117362615	587	-2.21704	9.08056e-05	Intron (ENSMUST00000030439/ENSMUSG00000028677, intron 2 of 14)	117271463	117497052	225590	2	ENSMUSG00000028677	134437	Rnf220	decreased d4 vs d2
chr4	117373130	117374320	1191	-2.22166	2.52546e-11	Intron (ENSMUST00000030439/ENSMUSG00000028677, intron 2 of 14)	117271463	117497052	225590	2	ENSMUSG00000028677	122732	Rnf220	decreased d4 vs d2
chr4	117415367	117416176	810	-1.9336	2.70588e-07	Intron (ENSMUST00000030439/ENSMUSG00000028677, intron 2 of 14)	117271463	117497052	225590	2	ENSMUSG00000028677	80876	Rnf220	decreased d4 vs d2
chr4	118526729	118527468	740	-2.25948	2.15083e-05	Promoter	118526999	118530228	3230	1	ENSMUSG00000028536	0	2610528J11Rik	decreased d4 vs d2
chr4	118543730	118544446	717	-1.76067	1.13495e-05	Promoter	118540941	118544044	3104	2	ENSMUSG00000050854	0	Tmem125	decreased d4 vs d2
chr4	118612467	118613170	704	-1.68442	2.47929e-05	Exon (ENSMUST00000071972/ENSMUSG00000028730, exon 4 of 23)	118554551	118620777	66227	2	ENSMUSG00000028730	7607	Cfap57	decreased d4 vs d2
chr4	118740858	118741609	752	-2.04919	7.14226e-05	Distal Intergenic	118732175	118736906	4732	1	ENSMUSG00000070820	8683	Or13p5	decreased d4 vs d2
chr4	119026069	119027012	944	-2.61231	5.4097e-11	Distal Intergenic	118999660	119000485	826	2	ENSMUSG00000087464	-25584	NA	decreased d4 vs d2
chr4	119071520	119072318	799	-2.29694	1.61647e-09	Distal Intergenic	119054790	119069111	14322	2	ENSMUSG00000066060	-2409	Gm12866	decreased d4 vs d2
chr4	120160988	120161683	696	-1.5681	0.00073746	Promoter	120161206	120167360	6155	1	ENSMUSG00000028635	0	Edn2	decreased d4 vs d2
chr4	120215853	120216540	688	-1.30021	0.00276195	Distal Intergenic	120161206	120167360	6155	1	ENSMUSG00000028635	54647	Edn2	decreased d4 vs d2
chr4	120216735	120217393	659	-2.66181	8.72624e-08	Distal Intergenic	120161206	120167360	6155	1	ENSMUSG00000028635	55529	Edn2	decreased d4 vs d2
chr4	120277547	120278100	554	-1.82346	0.000127667	Intron (ENSMUST00000102656/ENSMUSG00000052135, intron 1 of 1)	120267079	120287349	20271	2	ENSMUSG00000052135	9249	Foxo6	decreased d4 vs d2
chr4	120282654	120283617	964	-1.26043	7.94132e-06	Intron (ENSMUST00000102656/ENSMUSG00000052135, intron 1 of 1)	120267079	120287349	20271	2	ENSMUSG00000052135	3732	Foxo6	decreased d4 vs d2
chr4	120359877	120360742	866	-2.30649	1.24793e-07	Distal Intergenic	120405281	120530186	124906	1	ENSMUSG00000000085	-44539	Scmh1	decreased d4 vs d2
chr4	120649500	120650336	837	-1.06622	0.00342461	Distal Intergenic	120644219	120648137	3919	2	ENSMUSG00000110389	-1363	NA	decreased d4 vs d2
chr4	120715992	120716813	822	-1.03941	0.000441234	Exon (ENSMUST00000030376/ENSMUSG00000028631, exon 4 of 14)	120696138	120748612	52475	2	ENSMUSG00000028631	31799	Kcnq4	decreased d4 vs d2
chr4	121051891	121053245	1355	-1.03643	4.55244e-05	Exon (ENSMUST00000030372/ENSMUSG00000028626, exon 22 of 32)	121039385	121055322	15938	1	ENSMUSG00000028626	12506	Col9a2	decreased d4 vs d2
chr4	122857938	122858536	599	-1.78495	0.000598228	3' UTR	122836242	122859175	22934	1	ENSMUSG00000028657	21696	Ppt1	decreased d4 vs d2
chr4	123104431	123105593	1163	-1.6848	2.47596e-07	Promoter	123105165	123132099	26935	1	ENSMUSG00000002384	0	Bmp8b	decreased d4 vs d2
chr4	124485751	124486611	861	-2.092	2.01932e-07	Promoter	124414416	124485959	71544	2	ENSMUSG00000084757	0	NA	decreased d4 vs d2
chr4	124667686	124668543	858	-2.76677	3.15017e-09	Distal Intergenic	124528924	124657169	128246	2	ENSMUSG00000098760	-10517	NA	decreased d4 vs d2
chr4	125220212	125220842	631	-1.42304	0.000489648	Distal Intergenic	125228597	125242052	13456	1	ENSMUSG00000087010	-7755	NA	decreased d4 vs d2
chr4	125486905	125487708	804	-2.01587	3.73056e-07	Distal Intergenic	125490700	125714173	223474	1	ENSMUSG00000001985	-2992	Grik3	decreased d4 vs d2
chr4	125572126	125572874	749	-1.2748	0.000779027	Intron (ENSMUST00000030676/ENSMUSG00000001985, intron 1 of 15)	125490700	125714173	223474	1	ENSMUSG00000001985	81426	Grik3	decreased d4 vs d2
chr4	125729095	125729868	774	-1.68989	0.000317016	Distal Intergenic	125887851	125922417	34567	2	ENSMUSG00000085562	192549	2610028E06Rik	decreased d4 vs d2
chr4	126248379	126249000	622	-2.87408	9.15772e-07	Intron (ENSMUST00000122129/ENSMUSG00000028849, intron 1 of 17)	126232167	126256343	24177	2	ENSMUSG00000028849	7343	Map7d1	decreased d4 vs d2
chr4	126465739	126466353	615	-1.19386	0.000228912	Intron (ENSMUST00000239428/ENSMUSG00000041530, intron 1 of 18)	126435012	126468583	33572	2	ENSMUSG00000041530	2230	Ago1	decreased d4 vs d2
chr4	126619672	126620568	897	-1.9516	3.5548e-05	Distal Intergenic	126609818	126614371	4554	1	ENSMUSG00000073755	9854	5730409E04Rik	decreased d4 vs d2
chr4	127179392	127179943	552	-1.84996	0.000702043	Intron (ENSMUST00000046659/ENSMUSG00000042388, intron 1 of 11)	127169204	127237022	67819	1	ENSMUSG00000042388	10188	Dlgap3	decreased d4 vs d2
chr4	127198467	127199391	925	-2.66026	4.20069e-10	Intron (ENSMUST00000046659/ENSMUSG00000042388, intron 3 of 11)	127169204	127237022	67819	1	ENSMUSG00000042388	29263	Dlgap3	decreased d4 vs d2
chr4	127227229	127227892	664	-2.65441	6.73943e-06	Intron (ENSMUST00000046659/ENSMUSG00000042388, intron 8 of 11)	127169204	127237022	67819	1	ENSMUSG00000042388	58025	Dlgap3	decreased d4 vs d2
chr4	128715125	128716496	1372	-0.878759	0.000646656	Intron (ENSMUST00000030588/ENSMUSG00000028796, intron 7 of 14)	128654702	128752881	98180	1	ENSMUSG00000028796	60423	Phc2	decreased d4 vs d2
chr4	128879125	128879811	687	-2.02728	3.44369e-06	Distal Intergenic	128883580	128911328	27749	1	ENSMUSG00000041000	-3769	Trim62	decreased d4 vs d2
chr4	129033352	129034095	744	-1.30253	0.000971766	Distal Intergenic	129050097	129057983	7887	2	ENSMUSG00000085085	23888	1700086P04Rik	decreased d4 vs d2
chr4	129105243	129106005	763	-1.71011	3.15928e-05	Promoter	129105548	129111626	6079	1	ENSMUSG00000028786	0	Tmem54	decreased d4 vs d2
chr4	129231232	129232112	881	-1.69225	9.02898e-07	Intron (ENSMUST00000097873/ENSMUSG00000050390, intron 1 of 6)	129219578	129261404	41827	2	ENSMUSG00000050390	29292	C77080	decreased d4 vs d2
chr4	129272186	129272858	673	-2.95424	9.02973e-09	Distal Intergenic	129282865	129282946	82	2	ENSMUSG00000093163	10088	NA	decreased d4 vs d2
chr4	129490776	129491991	1216	-2.25704	1.25076e-09	Promoter	129489014	129491022	2009	2	ENSMUSG00000000411	0	Tssk3	decreased d4 vs d2
chr4	129750214	129750952	739	-1.59269	0.000406737	Distal Intergenic	129703164	129742303	39140	2	ENSMUSG00000028790	-7911	Khdrbs1	decreased d4 vs d2
chr4	130047499	130048128	630	-1.71784	0.000369552	Promoter	130047840	130099283	51444	1	ENSMUSG00000040690	0	Col16a1	decreased d4 vs d2
chr4	130138339	130139576	1238	-1.22384	3.09028e-05	Promoter	130130217	130139359	9143	2	ENSMUSG00000028778	0	Hcrtr1	decreased d4 vs d2
chr4	130861472	130862073	602	-1.13691	0.00105251	Distal Intergenic	130857751	130857880	130	2	ENSMUSG00000077381	-3592	Gm22660	decreased d4 vs d2
chr4	132964323	132965166	844	-2.87818	2.19921e-09	Distal Intergenic	132974095	133001910	27816	1	ENSMUSG00000028874	-8929	Fgr	decreased d4 vs d2
chr4	132973804	132974568	765	-1.61054	3.43586e-05	Promoter	132974095	133001910	27816	1	ENSMUSG00000028874	0	Fgr	decreased d4 vs d2
chr4	133084941	133085761	821	-1.21804	0.00120033	Distal Intergenic	133130505	133199756	69252	1	ENSMUSG00000028868	-44744	Wasf2	decreased d4 vs d2
chr4	133220545	133221197	653	-1.92109	4.54952e-06	5' UTR	133212131	133224555	12425	1	ENSMUSG00000028865	8414	Cd164l2	decreased d4 vs d2
chr4	133256656	133257639	984	-1.59408	3.42147e-06	Exon (ENSMUST00000105908/ENSMUSG00000028860, exon 7 of 14)	133253090	133263113	10024	2	ENSMUSG00000028860	5474	Sytl1	decreased d4 vs d2
chr4	133292915	133293928	1014	-1.13162	0.000261282	3' UTR	133292459	133353481	61023	2	ENSMUSG00000037622	59553	Wdtc1	decreased d4 vs d2
chr4	133601665	133602311	647	-2.00641	3.32055e-06	Promoter	133600556	133602168	1613	2	ENSMUSG00000047281	0	Sfn	decreased d4 vs d2
chr4	133659936	133660799	864	-1.854	5.0538e-06	3' UTR	133660387	133672647	12261	2	ENSMUSG00000043257	11848	Pigv	decreased d4 vs d2
chr4	134018508	134019281	774	-1.27834	0.000233429	Promoter	134003330	134018841	15512	2	ENSMUSG00000050966	0	Lin28a	decreased d4 vs d2
chr4	134061841	134062623	783	-1.56028	0.000133698	Intron (ENSMUST00000219402/ENSMUSG00000012123, intron 1 of 2)	134060815	134092504	31690	1	ENSMUSG00000012123	1026	Crybg2	decreased d4 vs d2
chr4	134238086	134238774	689	-1.48513	0.00101214	Promoter	134228041	134238399	10359	2	ENSMUSG00000028841	0	Cnksr1	decreased d4 vs d2
chr4	134342857	134343867	1011	-1.44233	9.5663e-05	Promoter	134343181	134354484	11304	1	ENSMUSG00000028836	0	Slc30a2	decreased d4 vs d2
chr4	134449942	134450529	588	-2.27304	1.68391e-05	Promoter	134448766	134450171	1406	2	ENSMUSG00000087343	0	1700021N21Rik	decreased d4 vs d2
chr4	135397834	135398459	626	-1.45385	0.00302493	Promoter	135369576	135398227	28652	2	ENSMUSG00000043924	0	Ncmap	decreased d4 vs d2
chr4	135433296	135434194	899	-1.01277	0.00218987	Promoter	135412308	135433853	21546	2	ENSMUSG00000059713	0	Rcan3	decreased d4 vs d2
chr4	135573146	135573928	783	-1.29211	0.000587079	Promoter	135541888	135573630	31743	2	ENSMUSG00000037188	0	Grhl3	decreased d4 vs d2
chr4	135617711	135618666	956	-2.27389	6.36492e-07	Distal Intergenic	135626655	135630198	3544	1	ENSMUSG00000086788	-7989	1700029M20Rik	decreased d4 vs d2
chr4	135762364	135763092	729	-1.52248	0.00151797	5' UTR	135759715	135815564	55850	1	ENSMUSG00000037139	2649	Myom3	decreased d4 vs d2
chr4	136030889	136032126	1238	-1.47382	8.07634e-08	Intron (ENSMUST00000137580/ENSMUSG00000059291, intron 3 of 4)	136028265	136053428	25164	2	ENSMUSG00000059291	21302	Rpl11	decreased d4 vs d2
chr4	136081349	136082290	942	-1.54088	5.11794e-05	Distal Intergenic	136074513	136074972	460	2	ENSMUSG00000082877	-6377	NA	decreased d4 vs d2
chr4	136159807	136160549	743	-1.33875	0.00124822	Distal Intergenic	136172394	136196057	23664	1	ENSMUSG00000018983	-11845	E2f2	decreased d4 vs d2
chr4	136317486	136318149	664	-2.15658	0.000376033	Intron (ENSMUST00000131671/ENSMUSG00000066037, intron 3 of 9)	136310942	136359447	48506	1	ENSMUSG00000066037	6544	Hnrnpr	decreased d4 vs d2
chr4	136750710	136751246	537	-1.91989	4.48608e-05	Intron (ENSMUST00000105845/ENSMUSG00000028664, intron 3 of 15)	136647539	136835988	188450	2	ENSMUSG00000028664	84742	Ephb2	decreased d4 vs d2
chr4	136904553	136905303	751	-2.50303	9.12778e-07	Distal Intergenic	136895917	136898803	2887	2	ENSMUSG00000036887	-5750	C1qa	decreased d4 vs d2
chr4	137015812	137016565	754	-3.50295	1.12562e-07	Exon (ENSMUST00000145505/ENSMUSG00000060862, exon 2 of 2)	136979732	137048801	69070	2	ENSMUSG00000060862	32236	Zbtb40	decreased d4 vs d2
chr4	137068952	137069491	540	-3.05883	2.17346e-06	Distal Intergenic	136979732	137048801	69070	2	ENSMUSG00000060862	-20151	Zbtb40	decreased d4 vs d2
chr4	137479621	137480216	596	-1.82205	0.000149651	Intron (ENSMUST00000030547/ENSMUSG00000028763, intron 1 of 96)	137468769	137570630	101862	1	ENSMUSG00000028763	10852	Hspg2	decreased d4 vs d2
chr4	138505096	138505794	699	-1.52217	0.00143712	Distal Intergenic	138454314	138460123	5810	1	ENSMUSG00000046447	50782	Camk2n1	decreased d4 vs d2
chr4	138537120	138537743	624	-1.32978	0.00190634	Distal Intergenic	138587624	138587729	106	2	ENSMUSG00000088589	49986	NA	decreased d4 vs d2
chr4	140103227	140104226	1000	-2.83649	4.11656e-11	Intron (ENSMUST00000039331/ENSMUSG00000040972, intron 3 of 9)	140026846	140246784	219939	2	ENSMUSG00000040972	142558	Igsf21	decreased d4 vs d2
chr4	140108672	140109717	1046	-1.39449	2.5361e-05	Intron (ENSMUST00000039331/ENSMUSG00000040972, intron 2 of 9)	140026846	140246784	219939	2	ENSMUSG00000040972	137067	Igsf21	decreased d4 vs d2
chr4	140249237	140249821	585	-1.92014	6.11672e-05	Distal Intergenic	140026846	140246784	219939	2	ENSMUSG00000040972	-2453	Igsf21	decreased d4 vs d2
chr4	140750192	140750913	722	-1.89236	2.69174e-07	Exon (ENSMUST00000026381/ENSMUSG00000025330, exon 12 of 16)	140745865	140774236	28372	2	ENSMUSG00000025330	23323	Padi4	decreased d4 vs d2
chr4	140810449	140811160	712	-1.09952	0.00153883	Promoter	140785365	140810648	25284	2	ENSMUSG00000025328	0	Padi3	decreased d4 vs d2
chr4	140835645	140836174	530	-2.06425	0.000578471	Intron (ENSMUST00000026378/ENSMUSG00000025329, intron 1 of 15)	140812983	140845778	32796	2	ENSMUSG00000025329	9604	Padi1	decreased d4 vs d2
chr4	141053466	141054290	825	-1.24477	0.000920881	5' UTR	141016637	141060550	43914	2	ENSMUSG00000040860	6260	Crocc	decreased d4 vs d2
chr4	141242463	141243126	664	-2.21253	7.2814e-08	5' UTR	141239499	141257564	18066	1	ENSMUSG00000028919	2964	Arhgef19	decreased d4 vs d2
chr4	141291273	141292308	1036	-1.81501	7.41599e-08	Distal Intergenic	141301240	141329384	28145	1	ENSMUSG00000006445	-8932	Epha2	decreased d4 vs d2
chr4	141411308	141412060	753	-1.62052	0.000537316	Exon (ENSMUST00000006378/ENSMUSG00000006216, exon 6 of 20)	141404353	141416014	11662	2	ENSMUSG00000006216	3954	Clcnkb	decreased d4 vs d2
chr4	141565231	141566025	795	-3.17418	4.67845e-09	Distal Intergenic	141546189	141547892	1704	1	ENSMUSG00000048406	19042	NA	decreased d4 vs d2
chr4	141599443	141600391	949	-1.38307	5.77198e-06	5' UTR	141576062	141606096	30035	2	ENSMUSG00000006219	5705	Fblim1	decreased d4 vs d2
chr4	142138153	142138904	752	-2.83387	5.05975e-07	Intron (ENSMUST00000155023/ENSMUSG00000040606, intron 7 of 13)	142102390	142239401	137012	2	ENSMUSG00000040606	100497	Kazn	decreased d4 vs d2
chr4	142246576	142247203	628	-2.88078	2.56903e-06	Distal Intergenic	142102390	142239401	137012	2	ENSMUSG00000040606	-7175	Kazn	decreased d4 vs d2
chr4	142277309	142277940	632	-1.43014	0.000361033	Distal Intergenic	142102390	142239401	137012	2	ENSMUSG00000040606	-37908	Kazn	decreased d4 vs d2
chr4	145104712	145105536	825	-3.78888	1.05693e-13	Intron (ENSMUST00000036579/ENSMUSG00000020220, intron 39 of 69)	144972622	145195005	222384	2	ENSMUSG00000020220	89469	Vps13d	decreased d4 vs d2
chr4	145219441	145220083	643	-1.23163	0.00220492	Exon (ENSMUST00000030336/ENSMUSG00000028599, exon 9 of 10)	145213463	145246870	33408	2	ENSMUSG00000028599	26787	Tnfrsf1b	decreased d4 vs d2
chr4	145314625	145315608	984	-2.33473	3.02833e-10	Promoter	145267137	145315164	48028	2	ENSMUSG00000028602	0	Tnfrsf8	decreased d4 vs d2
chr4	148122138	148122927	790	-0.953142	0.00234818	Intron (ENSMUST00000030862/ENSMUSG00000029005, intron 1 of 6)	148098437	148130698	32262	2	ENSMUSG00000029005	7771	Draxin	decreased d4 vs d2
chr4	148173933	148174657	725	-1.39752	0.000107406	Distal Intergenic	148160621	148166424	5804	1	ENSMUSG00000041556	13312	Fbxo2	decreased d4 vs d2
chr4	148182450	148183251	802	-2.03271	1.57237e-05	Distal Intergenic	148160621	148166424	5804	1	ENSMUSG00000041556	21829	Fbxo2	decreased d4 vs d2
chr4	148192377	148193217	841	-1.30619	0.000206882	Distal Intergenic	148160621	148166424	5804	1	ENSMUSG00000041556	31756	Fbxo2	decreased d4 vs d2
chr4	148271365	148272147	783	-1.51299	3.50453e-05	Exon (ENSMUST00000047720/ENSMUSG00000041544, exon 2 of 21)	148240264	148287965	47702	2	ENSMUSG00000041544	15818	Disp3	decreased d4 vs d2
chr4	148603548	148604242	695	-1.37406	0.000638679	Promoter	148602554	148615499	12946	1	ENSMUSG00000028979	994	Masp2	decreased d4 vs d2
chr4	148738867	148739469	603	-1.89128	0.000421349	Distal Intergenic	148713703	148716581	2879	1	ENSMUSG00000087273	25164	Gm13203	decreased d4 vs d2
chr4	148900520	148901689	1170	-1.32647	1.60922e-05	5' UTR	148804429	148954889	150461	1	ENSMUSG00000028977	96091	Casz1	decreased d4 vs d2
chr4	150048496	150049389	894	-1.1884	0.00051349	Promoter	150049013	150056976	7964	1	ENSMUSG00000086665	0	NA	decreased d4 vs d2
chr4	150825401	150826020	620	-2.24197	3.0818e-05	Promoter	150825733	150839575	13843	1	ENSMUSG00000085097	0	NA	decreased d4 vs d2
chr4	151139080	151139915	836	-1.52916	6.99646e-06	Exon (ENSMUST00000143434/ENSMUSG00000014592, exon 1 of 5)	150917322	151861876	944555	2	ENSMUSG00000014592	721961	Camta1	decreased d4 vs d2
chr4	151302015	151302620	606	-1.4548	0.000864653	Intron (ENSMUST00000169423/ENSMUSG00000014592, intron 5 of 24)	150917322	151861876	944555	2	ENSMUSG00000014592	559256	Camta1	decreased d4 vs d2
chr4	151386991	151387613	623	-1.55368	0.000334417	Intron (ENSMUST00000169423/ENSMUSG00000014592, intron 5 of 24)	150917322	151861876	944555	2	ENSMUSG00000014592	474263	Camta1	decreased d4 vs d2
chr4	152130487	152132262	1776	-1.56046	4.56854e-09	5' UTR	152120331	152152371	32041	2	ENSMUSG00000028943	20109	Espn	decreased d4 vs d2
chr4	154070794	154071462	669	-1.45975	8.37278e-05	Intron (ENSMUST00000239448/ENSMUSG00000029026, intron 4 of 13)	154056249	154140208	83960	2	ENSMUSG00000029026	68746	Trp73	decreased d4 vs d2
chr4	154081471	154082519	1049	-2.35479	1.52838e-08	5' UTR	154056249	154140208	83960	2	ENSMUSG00000029026	57689	Trp73	decreased d4 vs d2
chr4	154095820	154096550	731	-3.16611	5.07572e-08	Exon (ENSMUST00000143429/ENSMUSG00000087071, exon 2 of 2)	154056249	154140208	83960	2	ENSMUSG00000029026	43658	Trp73	decreased d4 vs d2
chr4	154209671	154210314	644	-2.59992	2.20499e-07	Intron (ENSMUST00000030897/ENSMUSG00000057751, intron 3 of 36)	154170730	154275713	104984	1	ENSMUSG00000057751	38941	Megf6	decreased d4 vs d2
chr4	154299457	154300499	1043	-1.76295	3.12974e-07	5' UTR	154278486	154301676	23191	2	ENSMUSG00000029032	1177	Arhgef16	decreased d4 vs d2
chr4	154497376	154497928	553	-2.24077	3.00711e-05	Intron (ENSMUST00000030902/ENSMUSG00000039410, intron 2 of 16)	154316125	154636873	320749	2	ENSMUSG00000039410	138945	Prdm16	decreased d4 vs d2
chr4	155063833	155064391	559	-2.48611	2.83134e-06	Distal Intergenic	155067016	155072433	5418	1	ENSMUSG00000029047	-2625	Pex10	decreased d4 vs d2
chr4	155268202	155268928	727	-1.25476	0.0031144	Exon (ENSMUST00000103178/ENSMUSG00000029053, exon 12 of 15)	155260129	155361361	101233	2	ENSMUSG00000029053	92433	Prkcz	decreased d4 vs d2
chr4	155654369	155655461	1093	-0.933956	0.000316812	3' UTR	155654677	155669198	14522	2	ENSMUSG00000029060	13737	Mib2	decreased d4 vs d2
chr4	156059089	156060348	1260	-1.98082	1.28178e-09	Promoter	156034840	156059414	24575	2	ENSMUSG00000029074	0	Ttll10	decreased d4 vs d2
chr4	6990817	6991909	1093	-1.13481	1.57651e-06	Promoter	6686353	6991557	305205	2	ENSMUSG00000041272	0	Tox	decreased d4 vs d2
chr4	11387781	11388634	854	-1.41644	7.61205e-06	Promoter	11331933	11386783	54851	2	ENSMUSG00000040728	-998	Esrp1	decreased d4 vs d2
chr4	44425198	44426023	826	-1.22117	0.00355723	Distal Intergenic	44412469	44412595	127	2	ENSMUSG00000077587	-12603	Gm24376	decreased d4 vs d2
chr4	44713985	44714558	574	-1.33501	0.00318342	Distal Intergenic	44524757	44710487	185731	2	ENSMUSG00000014030	-3498	Pax5	decreased d4 vs d2
chr4	45654165	45655030	866	-1.01605	0.000132834	Distal Intergenic	45639744	45646111	6368	1	ENSMUSG00000085980	14421	Gm12408	decreased d4 vs d2
chr4	48586067	48587036	970	-0.68944	0.00357279	Promoter	48585174	48663131	77958	1	ENSMUSG00000028347	893	Tmeff1	decreased d4 vs d2
chr4	56864387	56865820	1434	-0.842695	5.17037e-06	Promoter	56810935	56865188	54254	2	ENSMUSG00000038816	0	Ctnnal1	decreased d4 vs d2
chr4	57301279	57302331	1053	-0.804116	0.000478438	Promoter	57190841	57301837	110997	2	ENSMUSG00000038764	0	Ptpn3	decreased d4 vs d2
chr4	62582944	62583897	954	-1.08731	0.00339522	5' UTR	62559847	62704001	144155	1	ENSMUSG00000059810	23097	Rgs3	decreased d4 vs d2
chr4	63494881	63496457	1577	-0.678135	0.00183667	Promoter	63414910	63495991	81082	2	ENSMUSG00000039137	0	Whrn	decreased d4 vs d2
chr4	80911002	80912513	1512	-0.568419	0.00182188	Promoter	80910646	80955628	44983	1	ENSMUSG00000048706	356	Lurap1l	decreased d4 vs d2
chr4	86911504	86912513	1010	-1.1347	5.90291e-05	Exon (ENSMUST00000045224/ENSMUSG00000038007, exon 5 of 6)	86874396	86934822	60427	1	ENSMUSG00000038007	37108	Acer2	decreased d4 vs d2
chr4	91399479	91400312	834	-1.05753	0.000964476	Promoter	91250763	91400785	150023	2	ENSMUSG00000008489	473	Elavl2	decreased d4 vs d2
chr4	101068687	101069930	1244	-1.0516	0.000224094	Promoter	101068983	101152370	83388	1	ENSMUSG00000035275	0	Raver2	decreased d4 vs d2
chr4	103619158	103620443	1286	-0.852796	0.000668914	Promoter	103619359	104744844	1125486	1	ENSMUSG00000028519	0	Dab1	decreased d4 vs d2
chr4	104366731	104368377	1647	-0.953823	1.38107e-05	5' UTR	103619359	104744844	1125486	1	ENSMUSG00000028519	747372	Dab1	decreased d4 vs d2
chr4	106749493	106750261	769	-0.867833	0.00155197	3' UTR	106744555	106804998	60444	2	ENSMUSG00000034853	54737	Acot11	decreased d4 vs d2
chr4	109656821	109657987	1167	-0.857624	0.000329859	Promoter	109651529	109657853	6325	2	ENSMUSG00000059027	0	NA	decreased d4 vs d2
chr4	109977451	109978656	1206	-0.621076	0.00253217	Promoter	109978053	109983687	5635	1	ENSMUSG00000047143	0	Dmrta2	decreased d4 vs d2
chr4	114924670	114926095	1426	-0.762094	0.00368121	Promoter	114925147	114926013	867	2	ENSMUSG00000044518	0	Foxe3	decreased d4 vs d2
chr4	115132983	115134344	1362	-0.668955	0.00182764	Promoter	115106323	115134281	27959	2	ENSMUSG00000047155	0	Cyp4x1	decreased d4 vs d2
chr4	115784543	115785843	1301	-1.07599	5.78457e-05	Promoter	115784812	115822655	37844	1	ENSMUSG00000028710	0	Atpaf1	decreased d4 vs d2
chr4	115911401	115912189	789	-1.11031	9.00796e-05	Distal Intergenic	115890665	115899227	8563	1	ENSMUSG00000034185	20736	Tmem275	decreased d4 vs d2
chr4	115939492	115940463	972	-0.865892	0.000423809	Promoter	115915119	115939926	24808	2	ENSMUSG00000028707	0	Dmbx1	decreased d4 vs d2
chr4	115962552	115963613	1062	-0.739241	0.00141213	Distal Intergenic	115915119	115939926	24808	2	ENSMUSG00000028707	-22626	Dmbx1	decreased d4 vs d2
chr4	117095602	117096559	958	-0.942836	0.000163323	Promoter	117096075	117116101	20027	1	ENSMUSG00000028681	0	Ptch2	decreased d4 vs d2
chr4	117484401	117485307	907	-0.923943	0.00101155	Intron (ENSMUST00000030439/ENSMUSG00000028677, intron 2 of 14)	117271463	117497052	225590	2	ENSMUSG00000028677	11745	Rnf220	decreased d4 vs d2
chr4	117929228	117930046	819	-0.953386	0.000693639	Promoter	117926162	117929763	3602	2	ENSMUSG00000028539	0	Artn	decreased d4 vs d2
chr4	119138002	119138763	762	-1.01623	0.000316297	Promoter	119133749	119138801	5053	2	ENSMUSG00000085505	38	NA	decreased d4 vs d2
chr4	124441568	124442533	966	-2.98602	4.4729e-10	Intron (ENSMUST00000127913/ENSMUSG00000084757, intron 2 of 3)	124414416	124485959	71544	2	ENSMUSG00000084757	43426	NA	decreased d4 vs d2
chr4	129112910	129113574	665	-1.30342	5.80827e-05	Intron (ENSMUST00000095807/ENSMUSG00000028785, intron 1 of 2)	129111570	129122036	10467	2	ENSMUSG00000028785	8462	Hpca	decreased d4 vs d2
chr4	129440121	129441202	1082	-1.07922	7.33567e-05	Promoter	129425765	129440853	15089	2	ENSMUSG00000048485	0	Zbtb8b	decreased d4 vs d2
chr4	130066706	130067344	639	-1.39775	0.00166654	Exon (ENSMUST00000044565/ENSMUSG00000040690, exon 32 of 70)	130047840	130099283	51444	1	ENSMUSG00000040690	18866	Col16a1	decreased d4 vs d2
chr4	134081589	134082542	954	-0.664108	0.00162276	Exon (ENSMUST00000227683/ENSMUSG00000012123, exon 13 of 22)	134082448	134095082	12635	2	ENSMUSG00000000682	12540	Cd52	decreased d4 vs d2
chr4	135306862	135307631	770	-1.1296	0.000296875	Promoter	135307349	135309519	2171	1	ENSMUSG00000085002	0	NA	decreased d4 vs d2
chr4	135494298	135495249	952	-1.30681	2.49552e-05	Promoter	135494790	135537803	43014	1	ENSMUSG00000028801	0	Stpg1	decreased d4 vs d2
chr4	136104519	136105548	1030	-0.884794	0.00231078	Distal Intergenic	136074513	136074972	460	2	ENSMUSG00000082877	-29547	NA	decreased d4 vs d2
chr4	137795671	137796694	1024	-0.979715	0.00126615	Promoter	137741733	137796384	54652	2	ENSMUSG00000028766	0	Alpl	decreased d4 vs d2
chr4	142083621	142084969	1349	-0.788614	0.000214272	Promoter	142030992	142084304	53313	2	ENSMUSG00000040616	0	Tmem51	decreased d4 vs d2
chr4	143349235	143350961	1727	-0.889409	4.98668e-05	Promoter	143349757	143371032	21276	1	ENSMUSG00000028584	0	Lrrc38	decreased d4 vs d2
chr4	148130190	148131530	1341	-1.20616	9.3701e-07	Promoter	148130384	148145699	15316	1	ENSMUSG00000029003	0	Mad2l2	decreased d4 vs d2
chr4	148287482	148288578	1097	-0.922979	0.000116271	Promoter	148240264	148287965	47702	2	ENSMUSG00000041544	0	Disp3	decreased d4 vs d2
chr4	148890801	148891638	838	-1.08127	0.000786659	Exon (ENSMUST00000140617/ENSMUSG00000028977, exon 3 of 3)	148804429	148954889	150461	1	ENSMUSG00000028977	86372	Casz1	decreased d4 vs d2
chr4	153482774	153483627	854	-0.929117	0.0030828	Promoter	153373221	153482811	109591	2	ENSMUSG00000039546	0	Ajap1	decreased d4 vs d2
chr4	154025545	154026563	1019	-1.26053	4.20137e-06	Promoter	154020470	154026230	5761	2	ENSMUSG00000078350	0	Smim1	decreased d4 vs d2
chr4	156077301	156078412	1112	-1.05682	5.68974e-05	Distal Intergenic	156052715	156059802	7088	2	ENSMUSG00000086549	-17499	Gm13648	decreased d4 vs d2
chr4	156228017	156228984	968	-1.29381	1.89438e-06	5' UTR	156221456	156234857	13402	2	ENSMUSG00000078485	5873	Plekhn1	decreased d4 vs d2
chr5	3703986	3704608	623	-1.85232	0.00017893	Exon (ENSMUST00000043551/ENSMUSG00000040351, exon 14 of 20)	3690000	3802925	112926	2	ENSMUSG00000040351	98317	Ankib1	decreased d4 vs d2
chr5	4303309	4304062	754	-2.00892	0.000156502	Distal Intergenic	4192367	4197651	5285	1	ENSMUSG00000053178	110942	Mterf1b	decreased d4 vs d2
chr5	5096355	5097012	658	-1.63594	0.00136393	Intron (ENSMUST00000115451/ENSMUSG00000028926, intron 6 of 13)	4803391	5420312	616922	2	ENSMUSG00000028926	323300	Cdk14	decreased d4 vs d2
chr5	5540299	5540870	572	-1.82746	0.000474707	Intron (ENSMUST00000115441/ENSMUSG00000040464, intron 9 of 9)	5537454	5559538	22085	2	ENSMUSG00000040464	18668	Gtpbp10	decreased d4 vs d2
chr5	8544467	8545032	566	-1.941	9.76346e-05	Intron (ENSMUST00000047485/ENSMUSG00000040570, intron 6 of 9)	8490334	8622952	132619	2	ENSMUSG00000040570	77920	Rundc3b	decreased d4 vs d2
chr5	9367735	9368390	656	-2.02084	0.000748984	Intron (ENSMUST00000155764/ENSMUSG00000056004, intron 1 of 21)	9266118	9481825	215708	1	ENSMUSG00000056004	101617	Elapor2	decreased d4 vs d2
chr5	9408264	9408843	580	-2.09201	0.000808687	Intron (ENSMUST00000155764/ENSMUSG00000056004, intron 3 of 21)	9266118	9481825	215708	1	ENSMUSG00000056004	142146	Elapor2	decreased d4 vs d2
chr5	12872792	12873541	750	-3.04959	8.80067e-06	Distal Intergenic	12940370	12940479	110	1	ENSMUSG00000094310	-66829	NA	decreased d4 vs d2
chr5	13710629	13711258	630	-1.68526	0.00213931	Distal Intergenic	13763618	13764722	1105	1	ENSMUSG00000105833	-52360	Gm4751	decreased d4 vs d2
chr5	14031964	14032704	741	-1.43628	0.00056416	Intron (ENSMUST00000130116/ENSMUSG00000063531, intron 1 of 15)	14025276	14256689	231414	1	ENSMUSG00000063531	6688	Sema3e	decreased d4 vs d2
chr5	14038909	14039631	723	-2.82985	4.1598e-08	Intron (ENSMUST00000130116/ENSMUSG00000063531, intron 1 of 15)	14025276	14256689	231414	1	ENSMUSG00000063531	13633	Sema3e	decreased d4 vs d2
chr5	15985812	15986527	716	-2.87059	4.5178e-08	Intron (ENSMUST00000167946/ENSMUSG00000040118, intron 1 of 38)	15934691	16374511	439821	1	ENSMUSG00000040118	51121	Cacna2d1	decreased d4 vs d2
chr5	16345255	16345838	584	-2.20082	0.000349491	Intron (ENSMUST00000167946/ENSMUSG00000040118, intron 24 of 38)	15934691	16374511	439821	1	ENSMUSG00000040118	410564	Cacna2d1	decreased d4 vs d2
chr5	16444958	16445655	698	-4.03082	2.82652e-09	Distal Intergenic	16508165	16509183	1019	2	ENSMUSG00000097941	63528	Gm8984	decreased d4 vs d2
chr5	17900432	17901113	682	-3.24644	9.49915e-07	Distal Intergenic	17781690	17888801	107112	2	ENSMUSG00000002944	-11631	Cd36	decreased d4 vs d2
chr5	18367774	18368371	598	-1.3888	0.00301682	Distal Intergenic	18265135	18360355	95221	2	ENSMUSG00000057614	-7419	Gnai1	decreased d4 vs d2
chr5	19787451	19788017	567	-3.22895	8.02873e-06	Intron (ENSMUST00000197354/ENSMUSG00000040003, intron 2 of 21)	19227036	20704792	1477757	1	ENSMUSG00000040003	560415	Magi2	decreased d4 vs d2
chr5	20551181	20551995	815	-2.95438	9.53083e-10	Intron (ENSMUST00000197354/ENSMUSG00000040003, intron 14 of 21)	19227036	20704792	1477757	1	ENSMUSG00000040003	1324145	Magi2	decreased d4 vs d2
chr5	20973870	20974465	596	-2.77634	6.28525e-06	Distal Intergenic	20893028	20956398	63371	2	ENSMUSG00000039968	-17472	Rsbn1l	decreased d4 vs d2
chr5	21865122	21865913	792	-1.72554	5.84311e-05	Promoter	21810655	21865604	54950	2	ENSMUSG00000029015	0	Slc26a5	decreased d4 vs d2
chr5	21866219	21867017	799	-1.85251	6.54903e-06	Promoter	21810655	21865604	54950	2	ENSMUSG00000029015	-615	Slc26a5	decreased d4 vs d2
chr5	26691935	26692480	546	-2.96948	6.22628e-06	Distal Intergenic	26599438	26599549	112	1	ENSMUSG00000105491	92497	NA	decreased d4 vs d2
chr5	26817143	26818022	880	-1.29809	0.00114333	Promoter	26817203	27727505	910303	1	ENSMUSG00000061576	0	Dpp6	decreased d4 vs d2
chr5	28158227	28159093	867	-1.19573	0.000412497	Distal Intergenic	28165694	28172166	6473	1	ENSMUSG00000039095	-6601	En2	decreased d4 vs d2
chr5	28209487	28210406	920	-1.87809	2.55204e-07	5' UTR	28200819	28245806	44988	2	ENSMUSG00000044681	35400	Cnpy1	decreased d4 vs d2
chr5	29467499	29468395	897	-1.05003	0.0018816	Distal Intergenic	29473034	29478470	5437	2	ENSMUSG00000001566	10075	Mnx1	decreased d4 vs d2
chr5	29478296	29479184	889	-1.08409	0.000515333	Promoter	29473034	29478470	5437	2	ENSMUSG00000001566	0	Mnx1	decreased d4 vs d2
chr5	30104681	30106106	1426	-1.43734	2.4609e-05	Promoter	30105161	30118378	13218	1	ENSMUSG00000044576	0	Garem2	decreased d4 vs d2
chr5	30587929	30589056	1128	-1.55506	6.9379e-05	Promoter	30588170	30625271	37102	1	ENSMUSG00000049265	0	Kcnk3	decreased d4 vs d2
chr5	31251264	31252303	1040	-1.19739	3.0724e-05	Promoter	31251691	31253202	1512	1	ENSMUSG00000029149	0	Krtcap3	decreased d4 vs d2
chr5	33034002	33034753	752	-1.5607	0.000584601	Distal Intergenic	33018816	33027966	9151	1	ENSMUSG00000018965	15186	Ywhah	decreased d4 vs d2
chr5	33694999	33695957	959	-1.00663	0.000564454	Distal Intergenic	33682725	33682974	250	2	ENSMUSG00000106971	-12025	NA	decreased d4 vs d2
chr5	33922318	33923089	772	-3.10624	2.2865e-07	Intron (ENSMUST00000030993/ENSMUSG00000029111, intron 1 of 10)	33897916	33936413	38498	2	ENSMUSG00000029111	13324	Nelfa	decreased d4 vs d2
chr5	34288054	34288937	884	-0.992306	0.000757299	Promoter	34194893	34288449	93557	2	ENSMUSG00000037224	0	Zfyve28	decreased d4 vs d2
chr5	35079079	35080022	944	-1.86022	1.52506e-05	3' UTR	35056766	35087839	31074	1	ENSMUSG00000044716	22313	Dok7	decreased d4 vs d2
chr5	35445028	35445697	670	-1.56372	0.000587317	Distal Intergenic	35396098	35396552	455	1	ENSMUSG00000106970	48930	NA	decreased d4 vs d2
chr5	37015520	37016389	870	-2.0721	4.58157e-06	Distal Intergenic	37028335	37150607	122273	1	ENSMUSG00000063646	-11946	Jakmip1	decreased d4 vs d2
chr5	37029190	37029911	722	-1.979	7.4374e-06	Promoter	37028335	37150607	122273	1	ENSMUSG00000063646	855	Jakmip1	decreased d4 vs d2
chr5	37040690	37041311	622	-1.39186	0.00191106	Intron (ENSMUST00000173836/ENSMUSG00000063646, intron 1 of 2)	37028335	37150607	122273	1	ENSMUSG00000063646	12355	Jakmip1	decreased d4 vs d2
chr5	37088236	37088802	567	-2.82727	3.81383e-06	Intron (ENSMUST00000173836/ENSMUSG00000063646, intron 2 of 2)	37028335	37150607	122273	1	ENSMUSG00000063646	59901	Jakmip1	decreased d4 vs d2
chr5	37162838	37163708	871	-1.46282	0.000273924	Exon (ENSMUST00000232332/ENSMUSG00000117286, exon 25 of 34)	37085370	37229547	144178	1	ENSMUSG00000117286	77468	Gm1043	decreased d4 vs d2
chr5	37241625	37242463	839	-1.23265	2.68523e-05	Promoter	37241940	37292133	50194	1	ENSMUSG00000029121	0	Crmp1	decreased d4 vs d2
chr5	37336341	37337295	955	-1.00201	0.00268719	Promoter	37289098	37336894	47797	2	ENSMUSG00000029122	0	Evc	decreased d4 vs d2
chr5	37832685	37833294	610	-2.92271	1.73179e-07	Distal Intergenic	37820485	37824583	4099	2	ENSMUSG00000048450	-8102	Msx1	decreased d4 vs d2
chr5	38275609	38276263	655	-3.36579	5.95425e-10	Promoter	38275972	38304217	28246	1	ENSMUSG00000051596	0	Otop1	decreased d4 vs d2
chr5	38319011	38320096	1086	-2.02788	2.6507e-06	Promoter	38319367	38322518	3152	1	ENSMUSG00000039358	0	Drd5	decreased d4 vs d2
chr5	41403665	41404322	658	-3.3786	1.56843e-07	Distal Intergenic	41421576	41422044	469	2	ENSMUSG00000107135	17722	NA	decreased d4 vs d2
chr5	41744171	41744712	542	-1.77894	0.000246506	Distal Intergenic	41761483	41764501	3019	2	ENSMUSG00000049691	19789	Nkx3-2	decreased d4 vs d2
chr5	41748547	41749205	659	-1.4232	0.000411762	Distal Intergenic	41761483	41764501	3019	2	ENSMUSG00000049691	15296	Nkx3-2	decreased d4 vs d2
chr5	44143565	44144430	866	-2.65465	7.87675e-09	Downstream (<=300bp)	44137980	44143271	5292	1	ENSMUSG00000105263	5585	NA	decreased d4 vs d2
chr5	45539346	45539978	633	-1.32655	0.00261434	Exon (ENSMUST00000016023/ENSMUSG00000015879, exon 11 of 16)	45529705	45639614	109910	2	ENSMUSG00000015879	99636	Fam184b	decreased d4 vs d2
chr5	46172187	46172931	745	-3.07307	2.62725e-10	Distal Intergenic	45926818	45932409	5592	2	ENSMUSG00000106602	-239778	4930405L22Rik	decreased d4 vs d2
chr5	48263200	48263869	670	-3.12966	1.51036e-07	Exon (ENSMUST00000174421/ENSMUSG00000031558, exon 31 of 39)	47983138	48307733	324596	1	ENSMUSG00000031558	280062	Slit2	decreased d4 vs d2
chr5	53023598	53024311	714	-1.60881	0.00337305	Distal Intergenic	53038081	53071664	33584	1	ENSMUSG00000029188	-13770	Slc34a2	decreased d4 vs d2
chr5	53212714	53213382	669	-1.45846	0.0015142	Promoter	53107083	53213927	106845	2	ENSMUSG00000029189	545	Sel1l3	decreased d4 vs d2
chr5	54762878	54763552	675	-3.3453	5.6371e-09	Distal Intergenic	54807334	54810014	2681	1	ENSMUSG00000106126	-43782	NA	decreased d4 vs d2
chr5	56122000	56122625	626	-5.33916	4.17389e-09	Distal Intergenic	56157338	56157650	313	1	ENSMUSG00000105685	-34713	NA	decreased d4 vs d2
chr5	57733307	57734011	705	-2.11733	8.60736e-07	Intron (ENSMUST00000191837/ENSMUSG00000029108, intron 1 of 2)	57717967	58133230	415264	1	ENSMUSG00000029108	15340	Pcdh7	decreased d4 vs d2
chr5	60851516	60852227	712	-2.23444	0.000106668	Distal Intergenic	60821659	60822427	769	2	ENSMUSG00000104775	-29089	Gm8182	decreased d4 vs d2
chr5	62015392	62015996	605	-2.71616	2.16839e-05	Distal Intergenic	62004220	62004835	616	1	ENSMUSG00000106530	11172	NA	decreased d4 vs d2
chr5	63932628	63933387	760	-1.59324	4.26113e-05	Intron (ENSMUST00000154169/ENSMUSG00000047881, intron 3 of 6)	63908897	63968897	60001	2	ENSMUSG00000047881	35510	Rell1	decreased d4 vs d2
chr5	65525569	65526542	974	-2.26997	1.24602e-07	Intron (ENSMUST00000149167/ENSMUSG00000037822, intron 1 of 2)	65446844	65537184	90341	2	ENSMUSG00000037822	10642	Smim14	decreased d4 vs d2
chr5	66042432	66043156	725	-2.45015	7.65682e-06	Intron (ENSMUST00000113726/ENSMUSG00000070780, intron 3 of 6)	66016549	66173118	156570	2	ENSMUSG00000070780	129962	Rbm47	decreased d4 vs d2
chr5	66214440	66215065	626	-3.16031	1.20924e-06	Promoter	66214747	66217681	2935	1	ENSMUSG00000107125	0	NA	decreased d4 vs d2
chr5	66337249	66337970	722	-1.29441	0.00226575	Exon (ENSMUST00000160775/ENSMUSG00000029207, exon 1 of 7)	66298703	66618784	320082	2	ENSMUSG00000029207	280814	Apbb2	decreased d4 vs d2
chr5	70841973	70842685	713	-1.30464	5.70446e-05	Promoter	70751047	70842617	91571	2	ENSMUSG00000001260	0	Gabrg1	decreased d4 vs d2
chr5	72155578	72156213	636	-2.64893	2.03484e-07	Distal Intergenic	72156575	72168189	11615	2	ENSMUSG00000029213	11976	Commd8	decreased d4 vs d2
chr5	72178736	72179409	674	-2.86926	1.02182e-07	Distal Intergenic	72171817	72172288	472	2	ENSMUSG00000105016	-6448	NA	decreased d4 vs d2
chr5	72600905	72601530	626	-1.1813	0.00281474	Distal Intergenic	72581638	72587551	5914	2	ENSMUSG00000060204	-13354	Slc10a4-ps	decreased d4 vs d2
chr5	72875869	72876586	718	-2.8049	4.17754e-10	Distal Intergenic	72755716	72868483	112768	2	ENSMUSG00000029217	-7386	Tec	decreased d4 vs d2
chr5	74738097	74738870	774	-2.67963	1.97591e-09	Distal Intergenic	74731516	74734451	2936	2	ENSMUSG00000085497	-3646	NA	decreased d4 vs d2
chr5	74813176	74813968	793	-2.73997	3.99453e-08	Distal Intergenic	74749882	74754438	4557	1	ENSMUSG00000106987	63294	NA	decreased d4 vs d2
chr5	75538367	75538955	589	-2.61461	7.09425e-05	Distal Intergenic	75561046	75561150	105	2	ENSMUSG00000089078	22195	Gm24502	decreased d4 vs d2
chr5	76321373	76322005	633	-2.49434	4.04163e-05	Intron (ENSMUST00000122213/ENSMUSG00000029235, intron 2 of 4)	76312115	76331156	19042	2	ENSMUSG00000029235	9151	Pdcl2	decreased d4 vs d2
chr5	76747719	76748321	603	-2.95506	7.88177e-07	Intron (ENSMUST00000128112/ENSMUSG00000036377, intron 1 of 3)	76656512	76873554	217043	1	ENSMUSG00000036377	91207	Cracd	decreased d4 vs d2
chr5	76818654	76819385	732	-1.93821	1.55431e-05	Intron (ENSMUST00000128112/ENSMUSG00000036377, intron 2 of 3)	76656512	76873554	217043	1	ENSMUSG00000036377	162142	Cracd	decreased d4 vs d2
chr5	77368094	77368653	560	-2.92929	7.29064e-06	Intron (ENSMUST00000046746/ENSMUSG00000036256, intron 1 of 4)	77349240	77408041	58802	2	ENSMUSG00000036256	39388	Igfbp7	decreased d4 vs d2
chr5	79213595	79214401	807	-1.82756	0.000366929	Distal Intergenic	79440197	79440214	18	1	ENSMUSG00000107308	-225796	NA	decreased d4 vs d2
chr5	81256577	81257188	612	-1.73704	0.00155629	Intron (ENSMUST00000147226/ENSMUSG00000037605, intron 3 of 5)	81020138	81825133	804996	1	ENSMUSG00000037605	236439	Adgrl3	decreased d4 vs d2
chr5	81329477	81330257	781	-1.50467	0.000189906	Exon (ENSMUST00000147226/ENSMUSG00000037605, exon 5 of 6)	81020138	81825133	804996	1	ENSMUSG00000037605	309339	Adgrl3	decreased d4 vs d2
chr5	81344185	81344866	682	-3.6124	3.68976e-10	Intron (ENSMUST00000147226/ENSMUSG00000037605, intron 5 of 5)	81020138	81825133	804996	1	ENSMUSG00000037605	324047	Adgrl3	decreased d4 vs d2
chr5	81555890	81556680	791	-3.42654	4.11635e-10	Intron (ENSMUST00000132375/ENSMUSG00000037605, intron 7 of 24)	81020138	81825133	804996	1	ENSMUSG00000037605	535752	Adgrl3	decreased d4 vs d2
chr5	81623566	81624462	897	-3.56243	8.94528e-09	Intron (ENSMUST00000132375/ENSMUSG00000037605, intron 8 of 24)	81020138	81825133	804996	1	ENSMUSG00000037605	603428	Adgrl3	decreased d4 vs d2
chr5	81653743	81654510	768	-4.08241	1.13571e-11	Intron (ENSMUST00000132375/ENSMUSG00000037605, intron 10 of 24)	81020138	81825133	804996	1	ENSMUSG00000037605	633605	Adgrl3	decreased d4 vs d2
chr5	81917337	81917895	559	-1.90563	0.00101102	Distal Intergenic	81826816	81827823	1008	1	ENSMUSG00000106746	90521	NA	decreased d4 vs d2
chr5	84298746	84299471	726	-1.57403	0.00206185	Intron (ENSMUST00000053733/ENSMUSG00000029245, intron 3 of 15)	84054761	84417382	362622	2	ENSMUSG00000029245	117911	Epha5	decreased d4 vs d2
chr5	84901411	84902239	829	-4.23258	1.5411e-08	Distal Intergenic	84866179	84866845	667	2	ENSMUSG00000106389	-34566	NA	decreased d4 vs d2
chr5	88583131	88583786	656	-2.09984	3.57398e-05	5' UTR	88565040	88651392	86353	1	ENSMUSG00000029291	18091	Rufy3	decreased d4 vs d2
chr5	89166328	89166991	664	-1.98372	2.66256e-05	Intron (ENSMUST00000239214/ENSMUSG00000060961, intron 15 of 25)	88886486	89239653	353168	1	ENSMUSG00000060961	279842	Slc4a4	decreased d4 vs d2
chr5	92106327	92107140	814	-3.14456	2.66601e-08	Distal Intergenic	92118177	92118283	107	2	ENSMUSG00000088949	11143	NA	decreased d4 vs d2
chr5	92112207	92113335	1129	-2.19185	9.56384e-10	Distal Intergenic	92118177	92118283	107	2	ENSMUSG00000088949	4948	NA	decreased d4 vs d2
chr5	92362988	92363667	680	-1.6892	0.000915839	5' UTR	92331827	92414628	82802	1	ENSMUSG00000034842	31161	Art3	decreased d4 vs d2
chr5	92893571	92894196	626	-2.04791	4.57131e-06	Intron (ENSMUST00000113055/ENSMUSG00000029381, intron 2 of 10)	92683435	92965318	281884	1	ENSMUSG00000029381	210136	Shroom3	decreased d4 vs d2
chr5	92942099	92943309	1211	-1.48399	2.22767e-05	Exon (ENSMUST00000113055/ENSMUSG00000029381, exon 5 of 11)	92683435	92965318	281884	1	ENSMUSG00000029381	258664	Shroom3	decreased d4 vs d2
chr5	93126496	93127133	638	-1.86059	0.000228401	Intron (ENSMUST00000074733/ENSMUSG00000058013, intron 1 of 9)	93093437	93176447	83011	1	ENSMUSG00000058013	33059	Septin11	decreased d4 vs d2
chr5	95991385	95992407	1023	-1.17809	0.00016212	Distal Intergenic	95974240	95975623	1384	1	ENSMUSG00000107092	17145	NA	decreased d4 vs d2
chr5	96352655	96353281	627	-2.85848	4.73903e-06	Distal Intergenic	96373955	96784728	410774	1	ENSMUSG00000034687	-20674	Fras1	decreased d4 vs d2
chr5	96980185	96980951	767	-1.48476	0.00248386	Distal Intergenic	96996206	96997364	1159	2	ENSMUSG00000105006	16413	NA	decreased d4 vs d2
chr5	97226298	97226982	685	-2.65617	2.46115e-07	Distal Intergenic	97195586	97207964	12379	1	ENSMUSG00000105850	30712	NA	decreased d4 vs d2
chr5	97839124	97839926	803	-2.73178	5.07514e-07	Distal Intergenic	97999384	98000950	1567	2	ENSMUSG00000105801	161024	NA	decreased d4 vs d2
chr5	98255559	98256519	961	-2.74893	4.83643e-13	Intron (ENSMUST00000031280/ENSMUSG00000029337, intron 1 of 2)	98254184	98277030	22847	1	ENSMUSG00000029337	1375	Fgf5	decreased d4 vs d2
chr5	98292965	98294078	1114	-1.88468	3.03413e-06	Distal Intergenic	98329304	98802047	472744	1	ENSMUSG00000057816	-35226	Cfap299	decreased d4 vs d2
chr5	98438508	98439213	706	-2.43347	2.28888e-05	Intron (ENSMUST00000080333/ENSMUSG00000057816, intron 2 of 5)	98329304	98802047	472744	1	ENSMUSG00000057816	109204	Cfap299	decreased d4 vs d2
chr5	98752519	98753081	563	-2.54101	8.75468e-05	Intron (ENSMUST00000080333/ENSMUSG00000057816, intron 4 of 5)	98329304	98802047	472744	1	ENSMUSG00000057816	423215	Cfap299	decreased d4 vs d2
chr5	99737811	99738519	709	-2.84934	3.35694e-07	Intron (ENSMUST00000198449/ENSMUSG00000105218, intron 5 of 11)	99730854	99753973	23120	2	ENSMUSG00000105218	15454	Gm38413	decreased d4 vs d2
chr5	104002761	104003623	863	-2.80292	4.95323e-08	3' UTR	103989762	104021919	32158	2	ENSMUSG00000029311	18296	Hsd17b11	decreased d4 vs d2
chr5	105792758	105793760	1003	-0.99621	0.00135988	Intron (ENSMUST00000060531/ENSMUSG00000046079, intron 2 of 2)	105699969	105832436	132468	1	ENSMUSG00000046079	92789	Lrrc8d	decreased d4 vs d2
chr5	106367739	106368335	597	-1.76065	0.000723228	Promoter	106369012	106370818	1807	1	ENSMUSG00000105618	-677	NA	decreased d4 vs d2
chr5	106417058	106417720	663	-1.34308	0.00314633	Distal Intergenic	106452523	106458166	5644	2	ENSMUSG00000034384	40446	Barhl2	decreased d4 vs d2
chr5	106560993	106561798	806	-1.41904	0.00186447	Intron (ENSMUST00000131029/ENSMUSG00000099061, intron 1 of 2)	106557946	106696571	138626	2	ENSMUSG00000098302	134773	NA	decreased d4 vs d2
chr5	106757914	106758585	672	-2.54764	1.85773e-07	Distal Intergenic	106738117	106738764	648	2	ENSMUSG00000106301	-19150	NA	decreased d4 vs d2
chr5	106777957	106778730	774	-4.33483	3.25424e-10	Distal Intergenic	106738117	106738764	648	2	ENSMUSG00000106301	-39193	NA	decreased d4 vs d2
chr5	107094153	107094710	558	-2.41968	3.23626e-05	Distal Intergenic	107132118	107135688	3571	2	ENSMUSG00000106643	40978	NA	decreased d4 vs d2
chr5	110227255	110228344	1090	-2.1129	1.2902e-06	Distal Intergenic	110231004	110256651	25648	1	ENSMUSG00000029501	-2660	Ankle2	decreased d4 vs d2
chr5	110572568	110573175	608	-1.58092	0.00103743	Intron (ENSMUST00000040001/ENSMUSG00000033316, intron 1 of 10)	110544355	110621380	77026	1	ENSMUSG00000033316	28213	Galnt9	decreased d4 vs d2
chr5	111044090	111044696	607	-2.71464	9.22963e-05	Intron (ENSMUST00000040111/ENSMUSG00000033209, intron 2 of 23)	110879803	111289780	409978	1	ENSMUSG00000033209	164287	Ttc28	decreased d4 vs d2
chr5	111239052	111239714	663	-1.1583	0.00328235	Intron (ENSMUST00000040111/ENSMUSG00000033209, intron 13 of 23)	110879803	111289780	409978	1	ENSMUSG00000033209	359249	Ttc28	decreased d4 vs d2
chr5	111626056	111626772	717	-2.25122	6.93498e-05	Distal Intergenic	111593616	111594284	669	1	ENSMUSG00000104833	32440	NA	decreased d4 vs d2
chr5	111740098	111740764	667	-1.93465	0.000241733	Intron (ENSMUST00000137398/ENSMUSG00000085271, intron 2 of 4)	111734284	111761725	27442	2	ENSMUSG00000085271	20961	E130006D01Rik	decreased d4 vs d2
chr5	112237247	112237977	731	-2.35544	3.89029e-08	Distal Intergenic	112213228	112229395	16168	2	ENSMUSG00000097767	-7852	Miat	decreased d4 vs d2
chr5	112295138	112295709	572	-1.54875	0.000985083	Intron (ENSMUST00000031287/ENSMUSG00000029344, intron 1 of 6)	112276691	112315361	38671	1	ENSMUSG00000029344	18447	Tpst2	decreased d4 vs d2
chr5	112448621	112449694	1074	-2.02116	4.20435e-05	Promoter	112449426	112451738	2313	1	ENSMUSG00000072722	0	Ccdc121rt2	decreased d4 vs d2
chr5	113301514	113302256	743	-1.0628	0.00171043	Intron (ENSMUST00000048112/ENSMUSG00000042216, intron 2 of 24)	113243220	113310786	67567	2	ENSMUSG00000042216	8530	Sgsm1	decreased d4 vs d2
chr5	113324085	113324788	704	-1.42137	0.00104171	Promoter	113324186	113325480	1295	1	ENSMUSG00000105174	0	NA	decreased d4 vs d2
chr5	114273446	114274638	1193	-1.37037	7.08016e-05	Promoter	114254164	114273807	19644	2	ENSMUSG00000042002	0	Foxn4	decreased d4 vs d2
chr5	114825953	114826768	816	-1.41449	0.000181481	Distal Intergenic	114828573	114829215	643	2	ENSMUSG00000082052	2447	Ywhaq-ps2	decreased d4 vs d2
chr5	115404198	115404941	744	-2.00126	3.17771e-06	Intron (ENSMUST00000151159/ENSMUSG00000087292, intron 1 of 2)	115359078	115422863	63786	1	ENSMUSG00000087292	45120	NA	decreased d4 vs d2
chr5	115464539	115465332	794	-2.94903	2.6536e-08	Promoter	115466262	115474722	8461	1	ENSMUSG00000029522	-930	Pla2g1b	decreased d4 vs d2
chr5	117125498	117126379	882	-2.00531	5.21945e-06	5' UTR	117120129	117275219	155091	1	ENSMUSG00000061288	5369	Taok3	decreased d4 vs d2
chr5	117413385	117414514	1130	-1.73234	7.11497e-07	Promoter	117414000	117775003	361004	1	ENSMUSG00000061578	0	Ksr2	decreased d4 vs d2
chr5	117841917	117842541	625	-1.85995	5.17763e-05	5' UTR	117781032	117958840	177809	1	ENSMUSG00000029361	60885	Nos1	decreased d4 vs d2
chr5	117900927	117901744	818	-2.66521	6.20856e-08	Intron (ENSMUST00000142742/ENSMUSG00000029361, intron 8 of 28)	117781032	117958840	177809	1	ENSMUSG00000029361	119895	Nos1	decreased d4 vs d2
chr5	118014668	118015569	902	-1.49206	4.22898e-05	Distal Intergenic	118026449	118027370	922	2	ENSMUSG00000107058	11801	NA	decreased d4 vs d2
chr5	118174445	118175087	643	-1.50944	0.000180239	Intron (ENSMUST00000184679/ENSMUSG00000046607, intron 1 of 1)	118164648	118189478	24831	1	ENSMUSG00000046607	9797	Hrk	decreased d4 vs d2
chr5	118343602	118344287	686	-2.84232	4.18433e-06	Distal Intergenic	118396806	118397330	525	2	ENSMUSG00000106812	53043	NA	decreased d4 vs d2
chr5	118436334	118437315	982	-2.63221	1.09138e-10	Distal Intergenic	118418727	118418818	92	2	ENSMUSG00000093041	-17516	NA	decreased d4 vs d2
chr5	118444362	118445071	710	-2.29353	4.8326e-05	Distal Intergenic	118418727	118418818	92	2	ENSMUSG00000093041	-25544	NA	decreased d4 vs d2
chr5	119709695	119710416	722	-1.9425	3.8277e-06	Distal Intergenic	119685095	119691218	6124	2	ENSMUSG00000086847	-18477	Tbx3os2	decreased d4 vs d2
chr5	120287986	120288634	649	-1.61549	0.000821804	Promoter	120287726	120287847	122	1	ENSMUSG00000080412	260	NA	decreased d4 vs d2
chr5	120337978	120338562	585	-3.06934	1.21785e-07	Distal Intergenic	120339500	120345968	6469	2	ENSMUSG00000107141	7406	NA	decreased d4 vs d2
chr5	120409355	120409988	634	-2.67769	1.55418e-07	Distal Intergenic	120431699	120441223	9525	1	ENSMUSG00000029595	-21711	Lhx5	decreased d4 vs d2
chr5	121009176	121009870	695	-1.23413	0.00176615	Promoter	120940499	121010092	69594	2	ENSMUSG00000029608	222	Rph3a	decreased d4 vs d2
chr5	122274612	122275284	673	-2.28567	4.38482e-06	Distal Intergenic	122284365	122324281	39917	1	ENSMUSG00000038582	-9081	Pptc7	decreased d4 vs d2
chr5	123973157	123974094	938	-1.37524	0.000124721	Promoter	123973628	124005558	31931	1	ENSMUSG00000000915	0	Hip1r	decreased d4 vs d2
chr5	125240011	125240886	876	-3.03587	2.37438e-11	Intron (ENSMUST00000198586/ENSMUSG00000105039, intron 2 of 3)	125238314	125272815	34502	2	ENSMUSG00000105039	31929	NA	decreased d4 vs d2
chr5	126079155	126079886	732	-2.1957	2.4405e-05	Distal Intergenic	126025941	126026473	533	2	ENSMUSG00000105189	-52682	NA	decreased d4 vs d2
chr5	126754815	126755704	890	-2.44634	5.61994e-08	Distal Intergenic	126724326	126727284	2959	2	ENSMUSG00000106235	-27531	NA	decreased d4 vs d2
chr5	126764905	126765848	944	-2.50047	3.89967e-08	Distal Intergenic	126724326	126727284	2959	2	ENSMUSG00000106235	-37621	NA	decreased d4 vs d2
chr5	127638944	127639574	631	-2.28551	3.14026e-05	Intron (ENSMUST00000137157/ENSMUSG00000049971, intron 1 of 10)	127632262	127709374	77113	1	ENSMUSG00000049971	6682	Glt1d1	decreased d4 vs d2
chr5	128232903	128233757	855	-2.70975	1.55736e-08	Intron (ENSMUST00000044441/ENSMUSG00000034310, intron 2 of 8)	127781630	128433077	651448	2	ENSMUSG00000034310	199320	Tmem132d	decreased d4 vs d2
chr5	128432777	128433594	818	-2.12138	1.3249e-06	Promoter	127781630	128433077	651448	2	ENSMUSG00000034310	0	Tmem132d	decreased d4 vs d2
chr5	128451819	128452496	678	-2.38262	8.25472e-06	Distal Intergenic	128448904	128449782	879	1	ENSMUSG00000104727	2915	NA	decreased d4 vs d2
chr5	128482805	128483474	670	-1.14706	0.00216821	Distal Intergenic	128448904	128449782	879	1	ENSMUSG00000104727	33901	NA	decreased d4 vs d2
chr5	128524400	128525248	849	-1.81257	3.39497e-07	Distal Intergenic	128520221	128521632	1412	1	ENSMUSG00000105172	4179	NA	decreased d4 vs d2
chr5	129601943	129602599	657	-1.35994	0.00340941	Exon (ENSMUST00000031390/ENSMUSG00000029436, exon 7 of 10)	129584169	129611099	26931	1	ENSMUSG00000029436	17774	Mmp17	decreased d4 vs d2
chr5	129864310	129864983	674	-1.47825	0.000235172	3' UTR	129863421	129898549	35129	2	ENSMUSG00000025537	33566	Phkg1	decreased d4 vs d2
chr5	130810080	130810794	715	-2.59407	9.56397e-07	Intron (ENSMUST00000086029/ENSMUSG00000060371, intron 5 of 6)	130369455	130847412	477958	1	ENSMUSG00000060371	440625	Caln1	decreased d4 vs d2
chr5	131531444	131532390	947	-3.48878	2.20825e-11	Intron (ENSMUST00000161226/ENSMUSG00000029673, intron 6 of 18)	131437333	132543344	1106012	2	ENSMUSG00000029673	1010954	Auts2	decreased d4 vs d2
chr5	131584129	131585239	1111	-1.38277	3.59918e-06	Intron (ENSMUST00000161226/ENSMUSG00000029673, intron 5 of 18)	131437333	132543344	1106012	2	ENSMUSG00000029673	958105	Auts2	decreased d4 vs d2
chr5	132894395	132895055	661	-3.94205	1.75752e-07	Distal Intergenic	132801678	132801956	279	1	ENSMUSG00000088123	92717	NA	decreased d4 vs d2
chr5	133073225	133073999	775	-2.46948	4.182e-08	Distal Intergenic	132801678	132801956	279	1	ENSMUSG00000088123	271547	NA	decreased d4 vs d2
chr5	133631680	133632295	616	-3.2323	9.14978e-07	Distal Intergenic	133534590	133598406	63817	2	ENSMUSG00000105227	-33274	NA	decreased d4 vs d2
chr5	133718457	133719167	711	-3.10763	9.36637e-07	Distal Intergenic	133534590	133598406	63817	2	ENSMUSG00000105227	-120051	NA	decreased d4 vs d2
chr5	133753580	133754640	1061	-3.08511	1.1896e-09	Distal Intergenic	133841573	133842519	947	2	ENSMUSG00000106067	87879	Gm7902	decreased d4 vs d2
chr5	134332589	134333331	743	-2.89437	3.19549e-07	Distal Intergenic	134326454	134326522	69	1	ENSMUSG00000093311	6135	Mir3965	decreased d4 vs d2
chr5	134560383	134560960	578	-1.61411	0.00144449	Promoter	134558146	134560171	2026	2	ENSMUSG00000085957	-212	Syna	decreased d4 vs d2
chr5	134917995	134918601	607	-1.53147	0.000710464	Distal Intergenic	134919788	134920640	853	1	ENSMUSG00000107322	-1187	NA	decreased d4 vs d2
chr5	134946679	134947372	694	-2.49382	3.44581e-08	Promoter	134945119	134946934	1816	2	ENSMUSG00000047501	0	Cldn4	decreased d4 vs d2
chr5	134966177	134966917	741	-1.55371	6.70511e-06	Distal Intergenic	134945119	134946934	1816	2	ENSMUSG00000047501	-19243	Cldn4	decreased d4 vs d2
chr5	134985435	134986706	1272	-2.39129	3.0032e-10	Promoter	134986214	134987472	1259	1	ENSMUSG00000070473	0	Cldn3	decreased d4 vs d2
chr5	135001001	135001769	769	-2.54926	2.13842e-10	Promoter	134987433	135001350	13918	2	ENSMUSG00000054909	0	Wbscr25	decreased d4 vs d2
chr5	135041997	135042861	865	-0.839803	0.00202814	Exon (ENSMUST00000005509/ENSMUSG00000007207, exon 5 of 10)	135023482	135051100	27619	1	ENSMUSG00000007207	18515	Stx1a	decreased d4 vs d2
chr5	135073267	135073910	644	-1.69968	8.53966e-05	3' UTR	135072900	135078266	5367	2	ENSMUSG00000043614	4356	Vps37d	decreased d4 vs d2
chr5	135253552	135254412	861	-2.33422	3.39857e-08	Distal Intergenic	135248938	135251230	2293	2	ENSMUSG00000049551	-2322	Fzd9	decreased d4 vs d2
chr5	135669691	135670330	640	-1.47013	0.0019097	Promoter	135670033	135735326	65294	1	ENSMUSG00000005514	0	Por	decreased d4 vs d2
chr5	135800799	135801421	623	-2.50499	8.27161e-06	Distal Intergenic	135806890	135874772	67883	1	ENSMUSG00000039860	-5469	Srrm3	decreased d4 vs d2
chr5	135835039	135835908	870	-1.20435	7.86384e-05	5' UTR	135806890	135874772	67883	1	ENSMUSG00000039860	28149	Srrm3	decreased d4 vs d2
chr5	136056893	136057533	641	-2.50159	7.68226e-06	5' UTR	136054492	136064326	9835	1	ENSMUSG00000006143	2401	Upk3bl	decreased d4 vs d2
chr5	136274420	136275715	1296	-1.49645	4.28636e-05	Promoter	136274996	136417894	142899	1	ENSMUSG00000086220	0	NA	decreased d4 vs d2
chr5	137293137	137293727	591	-1.09391	0.00199581	Exon (ENSMUST00000024099/ENSMUSG00000023328, exon 4 of 5)	137287519	137294466	6948	1	ENSMUSG00000023328	5618	Ache	decreased d4 vs d2
chr5	139540183	139540848	666	-1.68097	7.21431e-05	Intron (ENSMUST00000198000/ENSMUSG00000106056, intron 3 of 3)	139523749	139541339	17591	1	ENSMUSG00000106056	16434	4930500L23Rik	decreased d4 vs d2
chr5	139686776	139687395	620	-1.55579	0.000207203	Distal Intergenic	139701647	139702022	376	1	ENSMUSG00000104637	-14252	NA	decreased d4 vs d2
chr5	139813775	139814649	875	-2.41941	2.45831e-08	5' UTR	139802485	139819917	17433	2	ENSMUSG00000036687	5268	Tmem184a	decreased d4 vs d2
chr5	139870707	139871386	680	-2.07165	2.76311e-05	Distal Intergenic	139895809	139902734	6926	1	ENSMUSG00000105335	-24423	NA	decreased d4 vs d2
chr5	140173980	140174633	654	-2.28319	2.15479e-05	Exon (ENSMUST00000199237/ENSMUSG00000029554, exon 1 of 7)	140008689	140321552	312864	2	ENSMUSG00000029554	146919	Mad1l1	decreased d4 vs d2
chr5	140581428	140582054	627	-2.93701	1.98581e-09	Distal Intergenic	140563119	140565071	1953	2	ENSMUSG00000036586	-16357	Grifin	decreased d4 vs d2
chr5	140583724	140584603	880	-2.92051	4.4171e-11	Distal Intergenic	140563119	140565071	1953	2	ENSMUSG00000036586	-18653	Grifin	decreased d4 vs d2
chr5	140611743	140612400	658	-2.52563	1.38315e-08	Exon (ENSMUST00000031555/ENSMUSG00000029570, exon 2 of 8)	140607320	140615545	8226	1	ENSMUSG00000029570	4423	Lfng	decreased d4 vs d2
chr5	140889417	140889996	580	-1.93925	3.48413e-05	Exon (ENSMUST00000085786/ENSMUSG00000036526, exon 13 of 25)	140872990	141000582	127593	2	ENSMUSG00000036526	110586	Card11	decreased d4 vs d2
chr5	141234096	141234854	759	-3.50711	6.04727e-10	Distal Intergenic	141241490	142215586	974097	1	ENSMUSG00000039683	-6636	Sdk1	decreased d4 vs d2
chr5	142129863	142130616	754	-1.68813	2.1624e-06	Intron (ENSMUST00000085774/ENSMUSG00000039683, intron 31 of 44)	141241490	142215586	974097	1	ENSMUSG00000039683	888373	Sdk1	decreased d4 vs d2
chr5	142529640	142530401	762	-2.08514	0.000106107	Promoter	142525838	142530076	4239	2	ENSMUSG00000074817	0	Papolb	decreased d4 vs d2
chr5	142608511	142609265	755	-1.46456	0.00066163	Promoter	142562358	142608800	46443	2	ENSMUSG00000039533	0	Mmd2	decreased d4 vs d2
chr5	142787171	142787994	824	-1.94427	5.49359e-05	Exon (ENSMUST00000152247/ENSMUSG00000039477, exon 1 of 25)	142724661	142817662	93002	2	ENSMUSG00000039477	29668	Tnrc18	decreased d4 vs d2
chr5	142800422	142801120	699	-1.34287	0.00246214	Exon (ENSMUST00000155461/ENSMUSG00000039477, exon 1 of 3)	142724661	142817662	93002	2	ENSMUSG00000039477	16542	Tnrc18	decreased d4 vs d2
chr5	143254388	143255228	841	-1.11581	0.00239722	Exon (ENSMUST00000161448/ENSMUSG00000046658, exon 7 of 7)	143249697	143270022	20326	2	ENSMUSG00000046658	14794	Zfp316	decreased d4 vs d2
chr5	143386816	143387814	999	-1.86527	4.54423e-07	Exon (ENSMUST00000110733/ENSMUSG00000010825, exon 16 of 22)	143357338	143392152	34815	1	ENSMUSG00000010825	29478	Grid2ip	decreased d4 vs d2
chr5	144645230	144645879	650	-2.34625	2.49706e-05	Distal Intergenic	144723627	144723797	171	2	ENSMUSG00000082524	77918	Gm6272	decreased d4 vs d2
chr5	144727778	144728792	1015	-4.01971	3.21877e-11	Distal Intergenic	144723627	144723797	171	2	ENSMUSG00000082524	-3981	Gm6272	decreased d4 vs d2
chr5	145307867	145308499	633	-3.20705	1.10276e-06	Distal Intergenic	145292770	145295008	2239	1	ENSMUSG00000104682	15097	NA	decreased d4 vs d2
chr5	146584373	146585389	1017	-1.41238	0.00031429	Promoter	146582398	146585239	2842	2	ENSMUSG00000041468	0	Gpr12	decreased d4 vs d2
chr5	146736206	146736809	604	-2.26462	0.000240402	3' UTR	146734809	146795006	60198	2	ENSMUSG00000029640	58197	Usp12	decreased d4 vs d2
chr5	146824438	146825036	599	-1.45428	0.000441875	Distal Intergenic	146832890	146837032	4143	1	ENSMUSG00000041453	-7854	Rpl21	decreased d4 vs d2
chr5	147222158	147222907	750	-3.19205	2.21318e-10	Distal Intergenic	147200124	147200253	130	2	ENSMUSG00000077735	-21905	Gm24556	decreased d4 vs d2
chr5	148885726	148886473	748	-1.0092	0.00288029	Exon (ENSMUST00000110508/ENSMUSG00000041298, exon 10 of 10)	148871584	148929320	57737	2	ENSMUSG00000041298	42847	Katnal1	decreased d4 vs d2
chr5	149170729	149171500	772	-3.40817	9.76024e-09	Intron (ENSMUST00000202133/ENSMUSG00000066551, intron 2 of 5)	149046702	149184489	137788	2	ENSMUSG00000066551	12989	Hmgb1	decreased d4 vs d2
chr5	149799733	149800364	632	-3.50886	4.40705e-07	Distal Intergenic	149801990	149811751	9762	2	ENSMUSG00000106740	11387	Gm21221	decreased d4 vs d2
chr5	149873452	149874181	730	-2.4858	1.12273e-07	Distal Intergenic	149868748	149871409	2662	2	ENSMUSG00000107279	-2043	NA	decreased d4 vs d2
chr5	8243157	8243823	667	-1.08587	0.000894931	Intron (ENSMUST00000050166/ENSMUSG00000040537, intron 3 of 29)	8072352	8368160	295809	2	ENSMUSG00000040537	124337	Adam22	decreased d4 vs d2
chr5	17706902	17707614	713	-1.64691	9.44454e-07	Intron (ENSMUST00000030568/ENSMUSG00000028780, intron 12 of 17)	17574281	17730268	155988	1	ENSMUSG00000028780	132621	Sema3c	decreased d4 vs d2
chr5	25654235	25655257	1023	-2.23155	2.56664e-08	Distal Intergenic	25659809	25661275	1467	1	ENSMUSG00000106144	-4552	NA	decreased d4 vs d2
chr5	30814183	30815323	1141	-0.803957	0.00072512	Promoter	30814641	30866106	51466	1	ENSMUSG00000029166	0	Mapre3	decreased d4 vs d2
chr5	31092905	31093845	941	-1.06087	0.000534024	5' UTR	31086106	31108237	22132	2	ENSMUSG00000029151	14392	Slc30a3	decreased d4 vs d2
chr5	35056448	35057307	860	-1.16864	0.000797961	Promoter	35056766	35087839	31074	1	ENSMUSG00000044716	0	Dok7	decreased d4 vs d2
chr5	37245522	37246925	1404	-1.30424	7.21402e-07	5' UTR	37241940	37292133	50194	1	ENSMUSG00000029121	3582	Crmp1	decreased d4 vs d2
chr5	43868612	43869774	1163	-0.93384	0.000148311	Promoter	43868553	43912375	43823	1	ENSMUSG00000029084	59	Cd38	decreased d4 vs d2
chr5	43947845	43948648	804	-1.31008	1.04945e-06	Promoter	43948116	43948662	547	1	ENSMUSG00000106573	0	NA	decreased d4 vs d2
chr5	44100314	44102304	1991	-0.844114	8.65984e-05	Promoter	43993620	44102032	108413	2	ENSMUSG00000029086	0	Prom1	decreased d4 vs d2
chr5	45534073	45534803	731	-0.841708	0.00314022	Exon (ENSMUST00000198680/ENSMUSG00000015879, exon 1 of 2)	45529705	45639614	109910	2	ENSMUSG00000015879	104811	Fam184b	decreased d4 vs d2
chr5	48599278	48600158	881	-1.27778	5.28395e-05	5' UTR	48389502	49524907	1135406	2	ENSMUSG00000029088	924749	Kcnip4	decreased d4 vs d2
chr5	52115663	52116534	872	-0.733265	0.000417387	Promoter	52117312	52118523	1212	1	ENSMUSG00000104847	-778	NA	decreased d4 vs d2
chr5	52470716	52472038	1323	-2.2046	2.45332e-10	Promoter	52374651	52471521	96871	2	ENSMUSG00000045790	0	Ccdc149	decreased d4 vs d2
chr5	66150658	66151930	1273	-1.87699	9.50474e-09	Promoter	66151212	66174945	23734	1	ENSMUSG00000097092	0	NA	decreased d4 vs d2
chr5	66745245	66746740	1496	-0.918769	0.000302037	Promoter	66745827	67057158	311332	1	ENSMUSG00000037736	0	Limch1	decreased d4 vs d2
chr5	88806143	88806892	750	-1.09828	0.00104473	Intron (ENSMUST00000197195/ENSMUSG00000105640, intron 1 of 1)	88793896	88813470	19575	1	ENSMUSG00000105640	12247	NA	decreased d4 vs d2
chr5	90640182	90641034	853	-1.44452	4.1194e-05	Promoter	90603076	90640657	37582	2	ENSMUSG00000029370	0	Rassf6	decreased d4 vs d2
chr5	92808863	92809760	898	-0.848645	0.000796584	5' UTR	92683435	92965318	281884	1	ENSMUSG00000029381	125428	Shroom3	decreased d4 vs d2
chr5	92924728	92925636	909	-1.16324	1.33158e-06	5' UTR	92683435	92965318	281884	1	ENSMUSG00000029381	241293	Shroom3	decreased d4 vs d2
chr5	93044045	93045673	1629	-1.04422	8.02561e-07	Promoter	93041123	93045022	3900	2	ENSMUSG00000045314	0	Sowahb	decreased d4 vs d2
chr5	97934979	97936065	1087	-0.866131	0.00102933	Intron (ENSMUST00000031281/ENSMUSG00000029338, intron 16 of 16)	97882783	98031043	148261	2	ENSMUSG00000029338	94978	Antxr2	decreased d4 vs d2
chr5	102844860	102845742	883	-0.826073	0.000828559	5' UTR	102481391	102897937	416547	1	ENSMUSG00000057315	363469	Arhgap24	decreased d4 vs d2
chr5	103759934	103761102	1169	-0.997792	0.000140271	Intron (ENSMUST00000126335/ENSMUSG00000029313, intron 2 of 6)	103692374	103855322	162949	1	ENSMUSG00000029313	67560	Aff1	decreased d4 vs d2
chr5	110377940	110378765	826	-0.842321	0.00204963	3' UTR	110361754	110448602	86849	2	ENSMUSG00000043323	69837	Fbrsl1	decreased d4 vs d2
chr5	110448140	110449286	1147	-0.744921	4.0636e-05	Promoter	110361754	110448602	86849	2	ENSMUSG00000043323	0	Fbrsl1	decreased d4 vs d2
chr5	110543749	110544982	1234	-1.45626	3.21536e-06	Promoter	110544355	110621380	77026	1	ENSMUSG00000033316	0	Galnt9	decreased d4 vs d2
chr5	112228283	112229353	1071	-2.67637	5.58953e-10	Promoter	112228608	112228742	135	2	ENSMUSG00000099010	0	NA	decreased d4 vs d2
chr5	112848419	112849321	903	-1.87805	7.71122e-07	Intron (ENSMUST00000086617/ENSMUSG00000072720, intron 12 of 43)	112688876	112896362	207487	2	ENSMUSG00000072720	47041	Myo18b	decreased d4 vs d2
chr5	114090914	114091768	855	-1.07183	0.000610017	Promoter	114026910	114091570	64661	2	ENSMUSG00000042078	0	Svop	decreased d4 vs d2
chr5	115436195	115437103	909	-1.01677	0.000164492	Promoter	115436066	115436644	579	2	ENSMUSG00000107353	0	NA	decreased d4 vs d2
chr5	116591249	116592234	986	-1.47916	1.77604e-06	Promoter	116439275	116591817	152543	2	ENSMUSG00000063919	0	Srrm4	decreased d4 vs d2
chr5	119055277	119055999	723	-1.67791	7.47571e-07	Distal Intergenic	119108234	119114543	6310	1	ENSMUSG00000100573	-52235	1700081H04Rik	decreased d4 vs d2
chr5	129590878	129591503	626	-1.45418	7.83368e-05	Intron (ENSMUST00000031390/ENSMUSG00000029436, intron 1 of 9)	129584169	129611099	26931	1	ENSMUSG00000029436	6709	Mmp17	decreased d4 vs d2
chr5	130448629	130449824	1196	-1.39479	6.62615e-06	5' UTR	130369455	130847412	477958	1	ENSMUSG00000060371	79174	Caln1	decreased d4 vs d2
chr5	131515464	131516311	848	-1.27464	2.68046e-06	Intron (ENSMUST00000161226/ENSMUSG00000029673, intron 6 of 18)	131437333	132543344	1106012	2	ENSMUSG00000029673	1027033	Auts2	decreased d4 vs d2
chr5	131616239	131617084	846	-0.903771	0.000381328	5' UTR	131437333	132543344	1106012	2	ENSMUSG00000029673	926260	Auts2	decreased d4 vs d2
chr5	134006463	134007894	1432	-1.90318	5.6761e-12	Distal Intergenic	134090486	134091451	966	2	ENSMUSG00000106800	83557	NA	decreased d4 vs d2
chr5	134907026	134907631	606	-1.11798	0.00200104	Promoter	134901593	134906733	5141	2	ENSMUSG00000040576	-293	Tmem270	decreased d4 vs d2
chr5	135133765	135134750	986	-1.60695	1.50195e-06	3' UTR	135089890	135138382	48493	1	ENSMUSG00000005373	43875	Mlxipl	decreased d4 vs d2
chr5	135488520	135490362	1843	-0.984294	1.08432e-05	5' UTR	135406531	135545120	138590	2	ENSMUSG00000039959	54758	Hip1	decreased d4 vs d2
chr5	135674714	135675444	731	-0.975834	0.00189432	Intron (ENSMUST00000153500/ENSMUSG00000005514, intron 1 of 7)	135670033	135735326	65294	1	ENSMUSG00000005514	4681	Por	decreased d4 vs d2
chr5	136101979	136102631	653	-1.35413	5.72551e-05	3' UTR	136083916	136111860	27945	1	ENSMUSG00000004952	18063	Rasa4	decreased d4 vs d2
chr5	137333208	137334362	1155	-0.839089	0.000937226	Promoter	137314558	137333597	19040	2	ENSMUSG00000037344	0	Slc12a9	decreased d4 vs d2
chr5	138995524	138996437	914	-0.867114	0.00104885	Promoter	138976014	138997370	21357	2	ENSMUSG00000025856	933	Pdgfa	decreased d4 vs d2
chr5	142701101	142702603	1503	-1.19324	8.64085e-07	5' UTR	142692512	142722490	29979	1	ENSMUSG00000050822	8589	Slc29a4	decreased d4 vs d2
chr5	147269734	147270667	934	-0.789965	0.00337519	Promoter	147269959	147275848	5890	1	ENSMUSG00000029644	0	Pdx1	decreased d4 vs d2
chr5	150952270	150953761	1492	-1.17814	1.32807e-05	Promoter	150952607	150993817	41211	1	ENSMUSG00000058488	0	Kl	decreased d4 vs d2
chr6	4504984	4505579	596	-1.64995	2.77177e-05	Promoter	4504814	4541544	36731	1	ENSMUSG00000029661	170	Col1a2	decreased d4 vs d2
chr6	5019063	5019604	542	-2.58645	3.00839e-05	Intron (ENSMUST00000175889/ENSMUSG00000032827, intron 2 of 15)	4902917	5165661	262745	1	ENSMUSG00000032827	116146	Ppp1r9a	decreased d4 vs d2
chr6	5324909	5325859	951	-3.18111	1.67244e-08	Distal Intergenic	5264147	5298455	34309	2	ENSMUSG00000032667	-26454	Pon2	decreased d4 vs d2
chr6	5482056	5482894	839	-4.39402	1.5346e-08	Distal Intergenic	5483351	5496309	12959	2	ENSMUSG00000019577	13415	Pdk4	decreased d4 vs d2
chr6	6069957	6070620	664	-2.42419	3.43188e-06	Intron (ENSMUST00000015256/ENSMUSG00000015112, intron 14 of 17)	6041218	6217173	175956	2	ENSMUSG00000015112	146553	Slc25a13	decreased d4 vs d2
chr6	6623543	6624213	671	-1.35127	0.000648477	Intron (ENSMUST00000177482/ENSMUSG00000093675, intron 4 of 4)	6603219	6691521	88303	2	ENSMUSG00000093675	67308	NA	decreased d4 vs d2
chr6	6859499	6860018	520	-2.21107	8.5036e-07	Intron (ENSMUST00000159827/ENSMUSG00000090063, intron 1 of 1)	6820189	6871592	51404	2	ENSMUSG00000090063	11574	Dlx6os1	decreased d4 vs d2
chr6	6873875	6874812	938	-1.32967	2.96963e-06	Distal Intergenic	6871488	6871633	146	2	ENSMUSG00000098326	-2242	NA	decreased d4 vs d2
chr6	8951261	8951856	596	-1.04682	0.00131179	Exon (ENSMUST00000162942/ENSMUSG00000046178, exon 3 of 3)	8948431	9249032	300602	1	ENSMUSG00000046178	2830	Nxph1	decreased d4 vs d2
chr6	8956531	8957372	842	-2.84422	2.78694e-09	Intron (ENSMUST00000160300/ENSMUSG00000046178, intron 2 of 2)	8948431	9249032	300602	1	ENSMUSG00000046178	8100	Nxph1	decreased d4 vs d2
chr6	13012441	13013063	623	-2.20531	5.8459e-05	Distal Intergenic	13055595	13056597	1003	2	ENSMUSG00000098052	43534	Gm5300	decreased d4 vs d2
chr6	13224509	13225291	783	-1.43622	0.000161827	Promoter	13156299	13224965	68667	2	ENSMUSG00000079679	0	Vwde	decreased d4 vs d2
chr6	13747779	13748503	725	-2.00707	1.79221e-05	Distal Intergenic	13625673	13677966	52294	2	ENSMUSG00000042742	-69813	Bmt2	decreased d4 vs d2
chr6	15310536	15311188	653	-4.05407	6.33387e-07	Intron (ENSMUST00000115477/ENSMUSG00000029563, intron 5 of 18)	14901349	15441977	540629	1	ENSMUSG00000029563	409187	Foxp2	decreased d4 vs d2
chr6	15923000	15923570	571	-4.6387	8.68495e-08	Distal Intergenic	15836089	15837779	1691	1	ENSMUSG00000108048	86911	NA	decreased d4 vs d2
chr6	18654111	18654662	552	-1.98273	0.000996013	Distal Intergenic	18727292	18727398	107	1	ENSMUSG00000095722	-72630	NA	decreased d4 vs d2
chr6	21325171	21325760	590	-2.15129	4.59395e-05	Intron (ENSMUST00000081542/ENSMUSG00000060882, intron 1 of 5)	21215503	21729805	514303	1	ENSMUSG00000060882	109668	Kcnd2	decreased d4 vs d2
chr6	22002852	22003727	876	-2.08638	2.09404e-07	Intron (ENSMUST00000115383/ENSMUSG00000062980, intron 1 of 21)	21985916	22256404	270489	1	ENSMUSG00000062980	16936	Cped1	decreased d4 vs d2
chr6	22984686	22985240	555	-2.45577	0.000105131	Intron (ENSMUST00000090568/ENSMUSG00000068748, intron 8 of 29)	22875502	23052916	177415	1	ENSMUSG00000068748	109184	Ptprz1	decreased d4 vs d2
chr6	23410103	23411036	934	-2.61747	1.67763e-06	Exon (ENSMUST00000166458/ENSMUSG00000017978, exon 14 of 30)	23262773	23839421	576649	2	ENSMUSG00000017978	428385	Cadps2	decreased d4 vs d2
chr6	26949120	26949714	595	-1.74596	0.00260867	Distal Intergenic	26830417	26831158	742	1	ENSMUSG00000106742	118703	NA	decreased d4 vs d2
chr6	28762164	28762906	743	-3.00356	6.06473e-07	Intron (ENSMUST00000164915/ENSMUSG00000001424, intron 14 of 16)	28475139	28935162	460024	1	ENSMUSG00000001424	287025	Snd1	decreased d4 vs d2
chr6	28771193	28771812	620	-2.83868	2.32457e-06	Intron (ENSMUST00000164915/ENSMUSG00000001424, intron 14 of 16)	28475139	28935162	460024	1	ENSMUSG00000001424	296054	Snd1	decreased d4 vs d2
chr6	28877633	28878509	877	-1.64631	5.10965e-07	3' UTR	28475139	28935162	460024	1	ENSMUSG00000001424	402494	Snd1	decreased d4 vs d2
chr6	28898770	28899363	594	-1.43177	0.00150199	Intron (ENSMUST00000167201/ENSMUSG00000001424, intron 16 of 16)	28475139	28935162	460024	1	ENSMUSG00000001424	423631	Snd1	decreased d4 vs d2
chr6	29178914	29179663	750	-1.05306	0.00238359	Promoter	29169232	29179584	10353	2	ENSMUSG00000079654	0	Prrt4	decreased d4 vs d2
chr6	29402573	29403294	722	-1.48021	0.000238454	5' UTR	29396309	29426994	30686	1	ENSMUSG00000029769	6264	Ccdc136	decreased d4 vs d2
chr6	30101879	30102517	639	-1.70205	0.00291419	Exon (ENSMUST00000115212/ENSMUSG00000058440, exon 6 of 12)	30047988	30153458	105471	1	ENSMUSG00000058440	53891	Nrf1	decreased d4 vs d2
chr6	31559942	31560927	986	-2.96028	2.53229e-11	Intron (ENSMUST00000026698/ENSMUSG00000025608, intron 1 of 7)	31519488	31563981	44494	2	ENSMUSG00000025608	3054	Podxl	decreased d4 vs d2
chr6	31638227	31638879	653	-1.92628	4.97812e-05	Intron (ENSMUST00000210190/ENSMUSG00000086804, intron 2 of 2)	31605190	31798053	192864	1	ENSMUSG00000086804	33037	NA	decreased d4 vs d2
chr6	32605510	32606134	625	-2.74754	1.02076e-05	Distal Intergenic	32610119	32610360	242	1	ENSMUSG00000084386	-3985	NA	decreased d4 vs d2
chr6	34343983	34344608	626	-3.18998	1.98103e-07	Distal Intergenic	34354119	34368463	14345	1	ENSMUSG00000029762	-9511	Akr1b8	decreased d4 vs d2
chr6	36857744	36859133	1390	-2.43263	1.50187e-09	Intron (ENSMUST00000101532/ENSMUSG00000038665, intron 31 of 33)	36846022	37300184	454163	2	ENSMUSG00000038665	441051	Dgki	decreased d4 vs d2
chr6	37299485	37300582	1098	-1.51789	4.64153e-06	Promoter	36846022	37300184	454163	2	ENSMUSG00000038665	0	Dgki	decreased d4 vs d2
chr6	37589454	37590036	583	-1.57103	0.000443061	Distal Intergenic	37541414	37541960	547	1	ENSMUSG00000106889	48040	Gm7463	decreased d4 vs d2
chr6	37767565	37768147	583	-2.55526	0.000172424	Distal Intergenic	37806086	37806550	465	1	ENSMUSG00000080242	-37939	NA	decreased d4 vs d2
chr6	38206799	38207590	792	-1.36759	6.77817e-05	Intron (ENSMUST00000117556/ENSMUSG00000063455, intron 1 of 19)	38123174	38254009	130836	2	ENSMUSG00000063455	46419	D630045J12Rik	decreased d4 vs d2
chr6	38293149	38293765	617	-2.44445	4.03094e-05	Intron (ENSMUST00000058524/ENSMUSG00000047749, intron 3 of 3)	38287396	38299259	11864	2	ENSMUSG00000047749	5494	Zc3hav1l	decreased d4 vs d2
chr6	39117610	39118714	1105	-1.07427	0.00243888	Promoter	39086410	39118349	31940	2	ENSMUSG00000038507	0	Parp12	decreased d4 vs d2
chr6	39249299	39249850	552	-2.27147	5.05239e-05	Distal Intergenic	39240114	39242541	2428	1	ENSMUSG00000107365	9185	NA	decreased d4 vs d2
chr6	39256542	39257652	1111	-1.36762	5.69613e-05	Distal Intergenic	39265844	39265942	99	2	ENSMUSG00000089422	8290	Gm26008	decreased d4 vs d2
chr6	39445685	39446724	1040	-2.34767	5.87811e-10	Distal Intergenic	39422289	39422419	131	2	ENSMUSG00000064900	-23266	Gm25402	decreased d4 vs d2
chr6	41636057	41636666	610	-1.37876	0.00182658	Promoter	41620624	41636405	15782	2	ENSMUSG00000029868	0	Trpv6	decreased d4 vs d2
chr6	42261697	42262291	595	-1.79518	2.61653e-06	Promoter	42261959	42264555	2597	1	ENSMUSG00000071506	0	Tmem139	decreased d4 vs d2
chr6	42380641	42381289	649	-1.46451	2.91188e-05	Exon (ENSMUST00000187172/ENSMUSG00000101268, exon 3 of 3)	42370671	42381215	10545	1	ENSMUSG00000101268	9970	2010310C07Rik	decreased d4 vs d2
chr6	42576428	42577052	625	-1.6941	0.00153198	Distal Intergenic	42584866	42597692	12827	2	ENSMUSG00000018656	20640	Tcaf3	decreased d4 vs d2
chr6	43208486	43209185	700	-3.28402	1.93746e-06	Distal Intergenic	43210333	43210755	423	1	ENSMUSG00000096158	-1148	NA	decreased d4 vs d2
chr6	47904431	47905498	1068	-1.46383	4.49269e-05	3' UTR	47877204	47908485	31282	1	ENSMUSG00000025821	27227	Zfp282	decreased d4 vs d2
chr6	47983889	47984552	664	-1.88602	0.000145229	Distal Intergenic	47977003	47977876	874	2	ENSMUSG00000107824	-6013	Gm6443	decreased d4 vs d2
chr6	48024298	48025105	808	-1.74215	6.30514e-05	3' UTR	48024188	48048911	24724	2	ENSMUSG00000071477	23806	Zfp777	decreased d4 vs d2
chr6	48063974	48064829	856	-1.581	0.000680039	Exon (ENSMUST00000073124/ENSMUSG00000057691, exon 7 of 7)	48062395	48086593	24199	2	ENSMUSG00000057691	21764	Zfp746	decreased d4 vs d2
chr6	48493097	48493845	749	-1.24446	0.00250787	Exon (ENSMUST00000212740/ENSMUSG00000029797, exon 90 of 103)	48448229	48501250	53022	1	ENSMUSG00000029797	44868	Sspo	decreased d4 vs d2
chr6	49395257	49395903	647	-1.70624	0.00173787	Promoter	49395604	49469501	73898	1	ENSMUSG00000023403	0	Stk31	decreased d4 vs d2
chr6	51766341	51767156	816	-2.03333	1.63254e-05	Distal Intergenic	51694309	51711081	16773	2	ENSMUSG00000108145	-55260	NA	decreased d4 vs d2
chr6	52078355	52079375	1021	-1.83689	1.10158e-05	Distal Intergenic	52102949	52113684	10736	1	ENSMUSG00000085412	-23574	NA	decreased d4 vs d2
chr6	52871195	52871825	631	-2.20717	5.93275e-05	Intron (ENSMUST00000136250/ENSMUSG00000063568, intron 2 of 4)	52768797	53068631	299835	2	ENSMUSG00000063568	196806	Jazf1	decreased d4 vs d2
chr6	53624727	53625413	687	-2.88963	1.65879e-07	Intron (ENSMUST00000203528/ENSMUSG00000053007, intron 7 of 10)	53287270	53700376	413107	1	ENSMUSG00000053007	337457	Creb5	decreased d4 vs d2
chr6	54034382	54034989	608	-1.30226	0.00291189	Distal Intergenic	54039554	54301810	262257	1	ENSMUSG00000004633	-4565	Chn2	decreased d4 vs d2
chr6	54096727	54097463	737	-2.39835	1.95038e-08	Intron (ENSMUST00000046856/ENSMUSG00000004633, intron 1 of 12)	54039554	54301810	262257	1	ENSMUSG00000004633	57173	Chn2	decreased d4 vs d2
chr6	54283173	54283851	679	-2.55167	9.78554e-06	Intron (ENSMUST00000046856/ENSMUSG00000004633, intron 7 of 12)	54039554	54301810	262257	1	ENSMUSG00000004633	243619	Chn2	decreased d4 vs d2
chr6	54484909	54486102	1194	-1.54604	1.00357e-05	Exon (ENSMUST00000126637/ENSMUSG00000086040, exon 5 of 8)	54429603	54503768	74166	1	ENSMUSG00000086040	55306	Wipf3	decreased d4 vs d2
chr6	54554194	54554911	718	-1.48862	0.00168918	5' UTR	54501173	54566489	65317	2	ENSMUSG00000019124	11578	Scrn1	decreased d4 vs d2
chr6	54852571	54853806	1236	-2.15006	2.25556e-08	Intron (ENSMUST00000079869/ENSMUSG00000058446, intron 1 of 4)	54816916	54893500	76585	1	ENSMUSG00000058446	35655	Znrf2	decreased d4 vs d2
chr6	56107316	56107843	528	-2.10282	0.00054693	Intron (ENSMUST00000044505/ENSMUSG00000004347, intron 16 of 18)	56069804	56652487	582684	2	ENSMUSG00000004347	544644	Pde1c	decreased d4 vs d2
chr6	56901705	56902357	653	-2.94946	6.05842e-08	5' UTR	56882400	56923932	41533	2	ENSMUSG00000029780	21575	Nt5c3	decreased d4 vs d2
chr6	59168825	59169495	671	-3.45988	1.28045e-08	Distal Intergenic	59193050	59193253	204	2	ENSMUSG00000107987	23758	NA	decreased d4 vs d2
chr6	60994043	60994634	592	-2.5015	5.92471e-06	Distal Intergenic	61016851	61017736	886	2	ENSMUSG00000108098	23102	NA	decreased d4 vs d2
chr6	63911048	63911658	611	-2.4315	1.73641e-05	Intron (ENSMUST00000159561/ENSMUSG00000071424, intron 3 of 8)	63255876	64704323	1448448	1	ENSMUSG00000071424	655172	Grid2	decreased d4 vs d2
chr6	64727598	64728228	631	-0.992505	0.00130614	Promoter	64729125	64731245	2121	1	ENSMUSG00000073043	-897	Atoh1	decreased d4 vs d2
chr6	65021707	65022432	726	-2.77118	7.73053e-08	Distal Intergenic	65042583	65116061	73479	1	ENSMUSG00000029920	-20151	Smarcad1	decreased d4 vs d2
chr6	65933036	65933687	652	-3.0336	4.14423e-07	Intron (ENSMUST00000031976/ENSMUSG00000029913, intron 14 of 14)	65778988	65937010	158023	1	ENSMUSG00000029913	154048	Prdm5	decreased d4 vs d2
chr6	67030362	67030936	575	-1.8242	0.000404314	Distal Intergenic	67027043	67027176	134	1	ENSMUSG00000064987	3319	Gm25260	decreased d4 vs d2
chr6	67145741	67146480	740	-1.60288	0.000119635	Intron (ENSMUST00000181304/ENSMUSG00000097603, intron 4 of 5)	67115673	67168426	52754	1	ENSMUSG00000097603	30068	NA	decreased d4 vs d2
chr6	67237802	67238488	687	-3.30801	6.05786e-08	Promoter	67238176	67297736	59561	1	ENSMUSG00000036371	0	Serbp1	decreased d4 vs d2
chr6	67359639	67360232	594	-2.27329	1.75512e-05	Intron (ENSMUST00000018485/ENSMUSG00000018341, intron 3 of 15)	67291318	67376188	84871	2	ENSMUSG00000018341	15956	Il12rb2	decreased d4 vs d2
chr6	69965820	69966380	561	-1.75882	0.00346968	Distal Intergenic	69963312	69963873	562	2	ENSMUSG00000076571	-1947	Igkv5-37	decreased d4 vs d2
chr6	70963861	70964875	1015	-4.00552	1.25998e-15	Distal Intergenic	70956531	70961066	4536	1	ENSMUSG00000055874	7330	Foxi3	decreased d4 vs d2
chr6	72794701	72795631	931	-2.62572	5.95305e-08	Distal Intergenic	72626378	72789254	162877	2	ENSMUSG00000055799	-5447	Tcf7l1	decreased d4 vs d2
chr6	75602460	75603334	875	-2.07243	5.10336e-06	Distal Intergenic	75572094	75573458	1365	2	ENSMUSG00000107830	-29002	NA	decreased d4 vs d2
chr6	76378494	76379294	801	-2.60859	8.70489e-06	Distal Intergenic	76455391	76455865	475	2	ENSMUSG00000107612	76571	NA	decreased d4 vs d2
chr6	76639486	76640118	633	-2.5329	2.14847e-05	Distal Intergenic	76495432	76497784	2353	2	ENSMUSG00000072476	-141702	Gm9008	decreased d4 vs d2
chr6	77191538	77192149	612	-3.7356	1.56454e-08	Intron (ENSMUST00000160894/ENSMUSG00000063063, intron 8 of 19)	76881637	77979699	1098063	2	ENSMUSG00000063063	787550	Ctnna2	decreased d4 vs d2
chr6	77511711	77512418	708	-1.88001	0.000107012	Intron (ENSMUST00000160894/ENSMUSG00000063063, intron 8 of 19)	76881637	77979699	1098063	2	ENSMUSG00000063063	467281	Ctnna2	decreased d4 vs d2
chr6	77815192	77815827	636	-1.95884	0.000506624	Intron (ENSMUST00000160894/ENSMUSG00000063063, intron 3 of 19)	76881637	77979699	1098063	2	ENSMUSG00000063063	163872	Ctnna2	decreased d4 vs d2
chr6	80056721	80057338	618	-2.60107	3.7874e-06	Intron (ENSMUST00000147663/ENSMUSG00000052581, intron 2 of 2)	80018877	80810143	791267	1	ENSMUSG00000052581	37844	Lrrtm4	decreased d4 vs d2
chr6	80544952	80545538	587	-2.47244	2.39009e-05	Intron (ENSMUST00000147663/ENSMUSG00000052581, intron 2 of 2)	80018877	80810143	791267	1	ENSMUSG00000052581	526075	Lrrtm4	decreased d4 vs d2
chr6	82946630	82947144	515	-2.04944	0.000294683	Promoter	82946902	83030309	83408	1	ENSMUSG00000030041	0	M1ap	decreased d4 vs d2
chr6	83057646	83058272	627	-1.28036	0.000197061	Promoter	83057844	83067318	9475	1	ENSMUSG00000009145	0	Dqx1	decreased d4 vs d2
chr6	83421584	83422544	961	-2.77658	6.01648e-11	Intron (ENSMUST00000089622/ENSMUSG00000034832, intron 2 of 10)	83362373	83459084	96712	2	ENSMUSG00000034832	36540	Tet3	decreased d4 vs d2
chr6	83890131	83890721	591	-2.98051	1.8277e-05	Intron (ENSMUST00000204415/ENSMUSG00000030016, intron 1 of 1)	83867109	83989550	122442	1	ENSMUSG00000030016	23022	Zfp638	decreased d4 vs d2
chr6	83908219	83908870	652	-1.92256	6.96401e-05	Intron (ENSMUST00000204415/ENSMUSG00000030016, intron 1 of 1)	83867109	83989550	122442	1	ENSMUSG00000030016	41110	Zfp638	decreased d4 vs d2
chr6	85187145	85188376	1232	-1.34883	1.30005e-05	Promoter	85187438	85204462	17025	1	ENSMUSG00000033726	0	Emx1	decreased d4 vs d2
chr6	86028397	86029355	959	-1.29076	0.000856367	Promoter	86028681	86124409	95729	1	ENSMUSG00000030000	0	Add2	decreased d4 vs d2
chr6	86222274	86222957	684	-3.27363	1.41064e-07	Intron (ENSMUST00000032066/ENSMUSG00000029999, intron 1 of 5)	86195223	86275719	80497	1	ENSMUSG00000029999	27051	Tgfa	decreased d4 vs d2
chr6	86950725	86951450	726	-2.59768	1.17921e-05	Exon (ENSMUST00000089519/ENSMUSG00000057230, exon 9 of 21)	86849517	87003223	153707	1	ENSMUSG00000057230	101208	Aak1	decreased d4 vs d2
chr6	88123424	88124374	951	-1.01611	0.00262539	Distal Intergenic	88104128	88104258	131	2	ENSMUSG00000099095	-19166	Mir6376	decreased d4 vs d2
chr6	88235829	88236741	913	-1.81085	1.99692e-06	Intron (ENSMUST00000203827/ENSMUSG00000048206, intron 2 of 3)	88222268	88254415	32148	1	ENSMUSG00000048206	13561	Dnajb8	decreased d4 vs d2
chr6	88752420	88753107	688	-1.35653	0.00241878	Intron (ENSMUST00000113585/ENSMUSG00000033174, intron 2 of 7)	88724412	88828360	103949	1	ENSMUSG00000033174	28008	Mgll	decreased d4 vs d2
chr6	88925514	88926376	863	-3.13624	4.10852e-11	Distal Intergenic	88919708	88922637	2930	1	ENSMUSG00000107676	5806	NA	decreased d4 vs d2
chr6	88937849	88938553	705	-1.4312	0.00011051	Distal Intergenic	88950683	89110031	159349	1	ENSMUSG00000055403	-12130	4933427D06Rik	decreased d4 vs d2
chr6	89288082	89288837	756	-2.32327	6.17063e-06	Distal Intergenic	89269511	89285725	16215	2	ENSMUSG00000107622	-2357	4930512J16Rik	decreased d4 vs d2
chr6	89355669	89356259	591	-2.63855	3.71189e-06	Intron (ENSMUST00000163139/ENSMUSG00000030084, intron 2 of 31)	89316314	89362620	46307	2	ENSMUSG00000030084	6361	Plxna1	decreased d4 vs d2
chr6	90308989	90310044	1056	-1.29126	0.00085528	Exon (ENSMUST00000070890/ENSMUSG00000056643, exon 3 of 3)	90308349	90325185	16837	2	ENSMUSG00000056643	15141	Chst13	decreased d4 vs d2
chr6	91003402	91004301	900	-2.16576	1.03108e-07	Distal Intergenic	90656088	90988685	332598	2	ENSMUSG00000034312	-14717	Iqsec1	decreased d4 vs d2
chr6	91712669	91713488	820	-0.982497	0.00079254	Promoter	91711336	91713278	1943	2	ENSMUSG00000108574	0	NA	decreased d4 vs d2
chr6	92246173	92246860	688	-3.39525	1.29335e-09	Distal Intergenic	92242061	92244650	2590	2	ENSMUSG00000005892	-1523	Trh	decreased d4 vs d2
chr6	92894919	92895553	635	-1.95757	0.000372845	Intron (ENSMUST00000113438/ENSMUSG00000030022, intron 11 of 39)	92772699	92943492	170794	2	ENSMUSG00000030022	47939	Adamts9	decreased d4 vs d2
chr6	93566569	93567301	733	-2.50924	2.87809e-05	Distal Intergenic	93509573	93509702	130	1	ENSMUSG00000088630	56996	Gm22312	decreased d4 vs d2
chr6	93873508	93874120	613	-2.07507	9.3339e-05	Intron (ENSMUST00000055224/ENSMUSG00000045095, intron 2 of 21)	93675455	94283917	608463	2	ENSMUSG00000045095	409797	Magi1	decreased d4 vs d2
chr6	93912343	93913013	671	-2.1272	1.0674e-06	5' UTR	93675455	94283917	608463	2	ENSMUSG00000045095	370904	Magi1	decreased d4 vs d2
chr6	93913025	93914072	1048	-1.52894	2.53463e-06	5' UTR	93675455	94283917	608463	2	ENSMUSG00000045095	369845	Magi1	decreased d4 vs d2
chr6	94647370	94648139	770	-1.96884	6.76425e-07	Intron (ENSMUST00000204645/ENSMUSG00000030029, intron 3 of 19)	94604529	94700158	95630	2	ENSMUSG00000030029	52019	Lrig1	decreased d4 vs d2
chr6	94750420	94751043	624	-3.2234	4.67631e-08	Distal Intergenic	94799432	94800436	1005	1	ENSMUSG00000107716	-48389	NA	decreased d4 vs d2
chr6	95103585	95104279	695	-3.16482	9.34509e-07	Distal Intergenic	95100201	95100307	107	2	ENSMUSG00000093999	-3278	NA	decreased d4 vs d2
chr6	95490080	95491323	1244	-2.18334	2.87685e-07	Intron (ENSMUST00000204224/ENSMUSG00000061838, intron 10 of 10)	95473009	95718800	245792	2	ENSMUSG00000061838	227477	Suclg2	decreased d4 vs d2
chr6	97046411	97047004	594	-2.13671	3.50489e-05	Intron (ENSMUST00000089295/ENSMUSG00000046500, intron 1 of 5)	96831203	97060413	229211	2	ENSMUSG00000046500	13409	Tafa4	decreased d4 vs d2
chr6	97048305	97048949	645	-3.54043	8.28933e-08	Intron (ENSMUST00000089295/ENSMUSG00000046500, intron 1 of 5)	96831203	97060413	229211	2	ENSMUSG00000046500	11464	Tafa4	decreased d4 vs d2
chr6	97102187	97102756	570	-1.60547	0.00120246	Distal Intergenic	96831203	97060413	229211	2	ENSMUSG00000046500	-41774	Tafa4	decreased d4 vs d2
chr6	98582640	98583367	728	-2.13541	9.063e-06	Intron (ENSMUST00000204186/ENSMUSG00000107614, intron 2 of 4)	98507726	98697674	189949	2	ENSMUSG00000107614	114307	NA	decreased d4 vs d2
chr6	98666374	98667122	749	-1.81285	0.000122349	Intron (ENSMUST00000204186/ENSMUSG00000107614, intron 1 of 4)	98507726	98697674	189949	2	ENSMUSG00000107614	30552	NA	decreased d4 vs d2
chr6	98949717	98950445	729	-1.70548	9.94694e-06	Intron (ENSMUST00000113326/ENSMUSG00000030067, intron 11 of 17)	98925338	99522721	597384	2	ENSMUSG00000030067	572276	Foxp1	decreased d4 vs d2
chr6	99009567	99010288	722	-2.4004	1.10153e-05	Exon (ENSMUST00000113326/ENSMUSG00000030067, exon 7 of 18)	98925338	99522721	597384	2	ENSMUSG00000030067	512433	Foxp1	decreased d4 vs d2
chr6	99027761	99029046	1286	-0.867994	0.00100888	5' UTR	98925338	99522721	597384	2	ENSMUSG00000030067	493675	Foxp1	decreased d4 vs d2
chr6	99715062	99715685	624	-1.63937	0.000458327	Intron (ENSMUST00000101120/ENSMUSG00000030069, intron 2 of 2)	99711299	99726392	15094	2	ENSMUSG00000030069	10707	Prok2	decreased d4 vs d2
chr6	99742628	99743288	661	-2.18342	1.65845e-05	Distal Intergenic	99711299	99726392	15094	2	ENSMUSG00000030069	-16236	Prok2	decreased d4 vs d2
chr6	99891532	99892268	737	-2.51584	1.53419e-05	Intron (ENSMUST00000201580/ENSMUSG00000107204, intron 2 of 3)	99884400	99896845	12446	2	ENSMUSG00000107204	4577	NA	decreased d4 vs d2
chr6	100335318	100336362	1045	-1.96831	1.17993e-09	Distal Intergenic	100228565	100287485	58921	2	ENSMUSG00000072872	-47833	Rybp	decreased d4 vs d2
chr6	100421810	100422654	845	-1.80351	8.93494e-07	Distal Intergenic	100494681	100494814	134	2	ENSMUSG00000087929	72160	Gm23234	decreased d4 vs d2
chr6	101268100	101268794	695	-2.34175	9.22906e-06	Intron (ENSMUST00000075994/ENSMUSG00000035357, intron 3 of 9)	101149609	101377897	228289	2	ENSMUSG00000035357	109103	Pdzrn3	decreased d4 vs d2
chr6	101735049	101735682	634	-1.78473	0.000121058	Distal Intergenic	101774249	101801982	27734	1	ENSMUSG00000052236	-38567	Gm9871	decreased d4 vs d2
chr6	102731743	102732451	709	-2.35883	7.43226e-05	Distal Intergenic	102794384	102794485	102	1	ENSMUSG00000098533	-61933	Mir6373	decreased d4 vs d2
chr6	104984016	104984588	573	-1.70956	0.00279223	Distal Intergenic	105063257	105065153	1897	2	ENSMUSG00000107836	80565	Gm5315	decreased d4 vs d2
chr6	106341660	106342294	635	-1.70939	0.00267069	Intron (ENSMUST00000113261/ENSMUSG00000064293, intron 5 of 19)	105677660	106699310	1021651	1	ENSMUSG00000064293	664000	Cntn4	decreased d4 vs d2
chr6	106646797	106647449	653	-1.67928	0.000175079	Intron (ENSMUST00000113261/ENSMUSG00000064293, intron 15 of 19)	105677660	106699310	1021651	1	ENSMUSG00000064293	969137	Cntn4	decreased d4 vs d2
chr6	107218153	107218779	627	-3.54226	1.84533e-07	Intron (ENSMUST00000203245/ENSMUSG00000107714, intron 1 of 3)	107181206	107276738	95533	2	ENSMUSG00000107714	57959	NA	decreased d4 vs d2
chr6	107583997	107584609	613	-3.36714	9.19094e-07	Distal Intergenic	107627774	107632549	4776	1	ENSMUSG00000107496	-43165	NA	decreased d4 vs d2
chr6	108530634	108532101	1468	-2.12266	1.06446e-10	Intron (ENSMUST00000032192/ENSMUSG00000030102, intron 60 of 61)	108213096	108551109	338014	1	ENSMUSG00000030102	317538	Itpr1	decreased d4 vs d2
chr6	111621350	111622275	926	-1.58571	0.000498855	Distal Intergenic	111627988	111628283	296	1	ENSMUSG00000089084	-5713	NA	decreased d4 vs d2
chr6	113501491	113502316	826	-2.32909	1.92322e-07	Promoter	113493639	113501931	8293	2	ENSMUSG00000045009	0	Prrt3	decreased d4 vs d2
chr6	114173636	114174698	1063	-2.69963	3.86552e-08	Intron (ENSMUST00000032451/ENSMUSG00000030307, intron 5 of 13)	114131241	114249952	118712	1	ENSMUSG00000030307	42395	Slc6a11	decreased d4 vs d2
chr6	114397556	114398429	874	-1.62661	1.79325e-05	Promoter	114397936	114483296	85361	1	ENSMUSG00000053004	0	Hrh1	decreased d4 vs d2
chr6	115685245	115685816	572	-2.24046	7.82456e-05	Distal Intergenic	115618067	115676635	58569	2	ENSMUSG00000000441	-8610	Raf1	decreased d4 vs d2
chr6	115717949	115718709	761	-1.1446	0.00179786	Distal Intergenic	115723695	115723832	138	2	ENSMUSG00000088358	5123	Gm24008	decreased d4 vs d2
chr6	115886824	115887479	656	-1.64133	7.78514e-05	3' UTR	115853470	115926699	73230	1	ENSMUSG00000030323	33354	Ift122	decreased d4 vs d2
chr6	116670852	116671580	729	-1.70667	3.41166e-06	Intron (ENSMUST00000035842/ENSMUSG00000042129, intron 1 of 10)	116633008	116673952	40945	2	ENSMUSG00000042129	2372	Rassf4	decreased d4 vs d2
chr6	117180080	117180949	870	-2.05445	1.71866e-08	3' UTR	117168535	117181367	12833	1	ENSMUSG00000061353	11545	Cxcl12	decreased d4 vs d2
chr6	118066040	118066836	797	-1.64371	1.90912e-05	5' UTR	118011438	118091546	80109	1	ENSMUSG00000030134	54602	Rasgef1a	decreased d4 vs d2
chr6	118196677	118197715	1039	-1.06853	0.000466198	Promoter	118151745	118197718	45974	2	ENSMUSG00000030110	3	Ret	decreased d4 vs d2
chr6	118593097	118594113	1017	-1.17318	0.00025706	3' UTR	118587240	119196890	609651	2	ENSMUSG00000051331	602777	Cacna1c	decreased d4 vs d2
chr6	119324630	119325215	586	-2.45506	4.68193e-05	Intron (ENSMUST00000037434/ENSMUSG00000041460, intron 26 of 37)	119236526	119352407	115882	1	ENSMUSG00000041460	88104	Cacna2d4	decreased d4 vs d2
chr6	120199646	120200250	605	-2.29187	2.73136e-06	3' UTR	120093350	120200339	106990	1	ENSMUSG00000041377	106296	Ninj2	decreased d4 vs d2
chr6	121064196	121065016	821	-1.64845	1.66114e-06	Promoter	121064464	121069954	5491	1	ENSMUSG00000097011	0	Gm4651	decreased d4 vs d2
chr6	121329544	121330358	815	-2.01103	1.59649e-07	Intron (ENSMUST00000064580/ENSMUSG00000030108, intron 7 of 14)	121300227	121337733	37507	1	ENSMUSG00000030108	29317	Slc6a13	decreased d4 vs d2
chr6	121462751	121463659	909	-1.08869	0.000716921	Intron (ENSMUST00000129815/ENSMUSG00000040797, intron 1 of 13)	121372933	121473678	100746	2	ENSMUSG00000040797	10019	Iqsec3	decreased d4 vs d2
chr6	122532794	122533499	706	-1.07781	0.000781598	Distal Intergenic	122553801	122564180	10380	1	ENSMUSG00000040627	-20302	Aicda	decreased d4 vs d2
chr6	122624369	122624949	581	-2.99592	3.12097e-06	Promoter	122623547	122623658	112	1	ENSMUSG00000065721	822	NA	decreased d4 vs d2
chr6	124430843	124431612	770	-1.6975	4.84459e-05	3' UTR	124430581	124464794	34214	2	ENSMUSG00000008153	33182	Clstn3	decreased d4 vs d2
chr6	124552572	124553329	758	-1.34411	0.00295004	Distal Intergenic	124561215	124563785	2571	1	ENSMUSG00000107568	-7886	Gm18840	decreased d4 vs d2
chr6	124909631	124910546	916	-1.31422	0.00021724	Exon (ENSMUST00000032217/ENSMUSG00000030124, exon 3 of 8)	124904361	124911705	7345	2	ENSMUSG00000030124	1159	Lag3	decreased d4 vs d2
chr6	124999102	124999834	733	-1.52956	0.000441599	Exon (ENSMUST00000032479/ENSMUSG00000030329, exon 3 of 6)	124996694	125003096	6403	1	ENSMUSG00000030329	2408	Pianp	decreased d4 vs d2
chr6	125049639	125050242	604	-1.95375	9.30054e-05	Promoter	125049689	125063267	13579	1	ENSMUSG00000072770	0	Acrbp	decreased d4 vs d2
chr6	125160835	125161640	806	-2.01936	1.62934e-07	3' UTR	125145241	125161782	16542	1	ENSMUSG00000038271	15594	Iffo1	decreased d4 vs d2
chr6	125320907	125321510	604	-1.86854	5.24179e-05	Promoter	125320659	125344943	24285	1	ENSMUSG00000030340	248	Scnn1a	decreased d4 vs d2
chr6	125577959	125578533	575	-1.21843	0.00292802	Exon (ENSMUST00000126709/ENSMUSG00000001930, exon 3 of 3)	125546774	125686679	139906	1	ENSMUSG00000001930	31185	Vwf	decreased d4 vs d2
chr6	126645524	126646142	619	-1.14533	0.000613582	Promoter	126640397	126646384	5988	2	ENSMUSG00000047976	242	Kcna1	decreased d4 vs d2
chr6	127130269	127130960	692	-1.94255	0.000156389	3' UTR	127125162	127152193	27032	2	ENSMUSG00000000184	21233	Ccnd2	decreased d4 vs d2
chr6	127590206	127590836	631	-4.31864	3.1243e-09	Intron (ENSMUST00000212051/ENSMUSG00000061414, intron 2 of 18)	127561338	127674248	112911	1	ENSMUSG00000061414	28868	Cracr2a	decreased d4 vs d2
chr6	128477368	128478067	700	-2.44539	3.13163e-07	Intron (ENSMUST00000204081/ENSMUSG00000059659, intron 2 of 4)	128438757	128503281	64525	1	ENSMUSG00000059659	38611	Gm10069	decreased d4 vs d2
chr6	129349479	129350217	739	-3.00116	1.13683e-08	5' UTR	129342691	129365303	22613	1	ENSMUSG00000053063	6788	Clec12a	decreased d4 vs d2
chr6	129363843	129364572	730	-2.88632	5.60259e-09	3' UTR	129342691	129365303	22613	1	ENSMUSG00000053063	21152	Clec12a	decreased d4 vs d2
chr6	131405722	131406493	772	-1.82669	3.44616e-05	Distal Intergenic	131364855	131388476	23622	2	ENSMUSG00000030189	-17246	Ybx3	decreased d4 vs d2
chr6	133875958	133876602	645	-1.34074	0.00324181	Distal Intergenic	133864054	133864720	667	1	ENSMUSG00000107890	11904	NA	decreased d4 vs d2
chr6	134407010	134407689	680	-1.1364	0.00177799	Intron (ENSMUST00000032321/ENSMUSG00000030200, intron 2 of 6)	134396318	134438736	42419	1	ENSMUSG00000030200	10692	Bcl2l14	decreased d4 vs d2
chr6	135563667	135564271	605	-2.85826	1.51265e-06	Distal Intergenic	135584192	135584306	115	1	ENSMUSG00000065187	-19921	Gm25136	decreased d4 vs d2
chr6	135703321	135704143	823	-2.5002	8.82757e-08	Distal Intergenic	135732870	135744311	11442	1	ENSMUSG00000086239	-28727	Gm14329	decreased d4 vs d2
chr6	136149851	136150551	701	-3.04922	2.64025e-06	Intron (ENSMUST00000053880/ENSMUSG00000030209, intron 2 of 13)	135713233	136173511	460279	2	ENSMUSG00000030209	22960	Grin2b	decreased d4 vs d2
chr6	136669249	136669841	593	-2.7062	1.0504e-05	Distal Intergenic	136612070	136661928	49859	2	ENSMUSG00000030214	-7321	Plbd1	decreased d4 vs d2
chr6	137170100	137171023	924	-1.44256	1.53493e-05	Promoter	137054825	137170497	115673	2	ENSMUSG00000030222	0	Rerg	decreased d4 vs d2
chr6	137525672	137526268	597	-1.67323	8.77134e-05	Intron (ENSMUST00000058210/ENSMUSG00000015766, intron 7 of 21)	137477245	137654876	177632	2	ENSMUSG00000015766	128608	Eps8	decreased d4 vs d2
chr6	137542210	137542966	757	-1.68392	3.96021e-05	Intron (ENSMUST00000058210/ENSMUSG00000015766, intron 2 of 21)	137477245	137654876	177632	2	ENSMUSG00000015766	111910	Eps8	decreased d4 vs d2
chr6	139024080	139024668	589	-2.05718	0.000579183	Distal Intergenic	139137127	139137511	385	1	ENSMUSG00000108178	-112459	NA	decreased d4 vs d2
chr6	139270257	139270993	737	-2.8714	3.21627e-07	Distal Intergenic	139315597	139322576	6980	2	ENSMUSG00000108128	51583	4922502N22Rik	decreased d4 vs d2
chr6	140067199	140067884	686	-2.91019	9.38308e-07	Distal Intergenic	140069994	140070498	505	2	ENSMUSG00000108047	2614	NA	decreased d4 vs d2
chr6	140351292	140351851	560	-3.53021	4.60194e-07	Distal Intergenic	140319630	140319733	104	1	ENSMUSG00000065882	31662	NA	decreased d4 vs d2
chr6	140444687	140445567	881	-1.61941	4.35473e-06	Intron (ENSMUST00000087622/ENSMUSG00000030231, intron 3 of 30)	140424054	140597110	173057	1	ENSMUSG00000030231	20633	Plekha5	decreased d4 vs d2
chr6	140603133	140604048	916	-2.88399	3.44729e-12	Distal Intergenic	140620162	140622423	2262	2	ENSMUSG00000107750	18375	NA	decreased d4 vs d2
chr6	140816160	140816908	749	-1.08777	0.00126772	Distal Intergenic	140784499	140784704	206	2	ENSMUSG00000108039	-31456	NA	decreased d4 vs d2
chr6	141495418	141496239	822	-2.39197	4.68497e-07	Intron (ENSMUST00000043259/ENSMUSG00000041741, intron 15 of 15)	141249269	141507448	258180	1	ENSMUSG00000041741	246149	Pde3a	decreased d4 vs d2
chr6	141600760	141601460	701	-2.12078	0.000986979	Distal Intergenic	141629518	141686646	57129	1	ENSMUSG00000030236	-28058	Slco1b2	decreased d4 vs d2
chr6	142307129	142307842	714	-1.5692	0.000997865	Intron (ENSMUST00000081380/ENSMUSG00000063975, intron 1 of 14)	142234227	142322981	88755	2	ENSMUSG00000063975	15139	Slco1a5	decreased d4 vs d2
chr6	142414441	142415071	631	-1.93467	2.22378e-05	Promoter	142413441	142419730	6290	1	ENSMUSG00000071112	1000	Spx	decreased d4 vs d2
chr6	143941114	143941840	727	-2.62692	2.32306e-05	5' UTR	143828425	144781977	953553	2	ENSMUSG00000041540	840137	Sox5	decreased d4 vs d2
chr6	144361016	144361878	863	-2.53729	2.50727e-08	Intron (ENSMUST00000141102/ENSMUSG00000041540, intron 4 of 13)	143828425	144781977	953553	2	ENSMUSG00000041540	420099	Sox5	decreased d4 vs d2
chr6	144370567	144371230	664	-1.87652	0.000177731	Intron (ENSMUST00000141102/ENSMUSG00000041540, intron 4 of 13)	143828425	144781977	953553	2	ENSMUSG00000041540	410747	Sox5	decreased d4 vs d2
chr6	144454148	144454935	788	-2.52692	6.99599e-07	Intron (ENSMUST00000141102/ENSMUSG00000041540, intron 3 of 13)	143828425	144781977	953553	2	ENSMUSG00000041540	327042	Sox5	decreased d4 vs d2
chr6	145261736	145262309	574	-2.34578	4.27114e-05	Distal Intergenic	145266400	145266777	378	1	ENSMUSG00000067344	-4091	NA	decreased d4 vs d2
chr6	145361033	145361578	546	-1.99731	9.15461e-05	Distal Intergenic	145366858	145366944	87	1	ENSMUSG00000088362	-5280	Gm23498	decreased d4 vs d2
chr6	145850678	145851265	588	-2.33627	2.11876e-06	Distal Intergenic	145863297	145865172	1876	1	ENSMUSG00000108126	-12032	NA	decreased d4 vs d2
chr6	145865212	145865969	758	-1.26099	6.99976e-05	Promoter	145858243	145865558	7316	2	ENSMUSG00000030256	0	Bhlhe41	decreased d4 vs d2
chr6	145933863	145934797	935	-1.08153	0.00346772	5' UTR	145931641	145965223	33583	1	ENSMUSG00000030255	2222	Sspn	decreased d4 vs d2
chr6	146342742	146343550	809	-2.36061	1.85108e-07	Intron (ENSMUST00000079573/ENSMUSG00000030287, intron 25 of 55)	146108299	146502223	393925	2	ENSMUSG00000030287	158673	Itpr2	decreased d4 vs d2
chr6	147175985	147176694	710	-2.89386	3.55195e-07	Distal Intergenic	147173481	147175116	1636	1	ENSMUSG00000080760	2504	Gm7571	decreased d4 vs d2
chr6	147263683	147264550	868	-0.939334	0.0012253	Promoter	147252101	147264183	12083	2	ENSMUSG00000048776	0	Pthlh	decreased d4 vs d2
chr6	147794857	147795514	658	-2.48894	3.04691e-05	Distal Intergenic	147709982	147719451	9470	2	ENSMUSG00000086019	-75406	NA	decreased d4 vs d2
chr6	148046685	148047847	1163	-1.76604	1.42157e-06	Promoter	148047259	148182758	135500	1	ENSMUSG00000030303	0	Far2	decreased d4 vs d2
chr6	148290839	148291438	600	-1.70961	0.00053335	Intron (ENSMUST00000060095/ENSMUSG00000030306, intron 10 of 19)	148232430	148444389	211960	2	ENSMUSG00000030306	152951	Tmtc1	decreased d4 vs d2
chr6	148955703	148956570	868	-2.53375	2.744e-08	Distal Intergenic	148921035	148946467	25433	2	ENSMUSG00000039985	-9236	Sinhcaf	decreased d4 vs d2
chr6	149130659	149131669	1011	-3.04546	1.71837e-09	Promoter	149130170	149130710	541	1	ENSMUSG00000067292	489	NA	decreased d4 vs d2
chr6	3763106	3764415	1310	-1.08915	1.64768e-05	Promoter	3685680	3764714	79035	2	ENSMUSG00000023964	299	Calcr	decreased d4 vs d2
chr6	8777307	8778759	1453	-1.023	1.5372e-05	Promoter	8630527	8778488	147962	2	ENSMUSG00000062995	0	Ica1	decreased d4 vs d2
chr6	18225011	18225699	689	-1.31117	8.19446e-06	Intron (ENSMUST00000115405/ENSMUSG00000041301, intron 7 of 27)	18170687	18322768	152082	1	ENSMUSG00000041301	54324	Cftr	decreased d4 vs d2
chr6	22874820	22875807	988	-1.36097	2.67214e-07	Promoter	22875502	23052916	177415	1	ENSMUSG00000068748	0	Ptprz1	decreased d4 vs d2
chr6	30173566	30175240	1675	-1.54361	5.47534e-11	Promoter	30172893	30175126	2234	1	ENSMUSG00000103108	673	NA	decreased d4 vs d2
chr6	39419588	39420931	1344	-0.834947	1.6157e-05	Promoter	39397804	39420462	22659	2	ENSMUSG00000029922	0	Mkrn1	decreased d4 vs d2
chr6	40435365	40436589	1225	-0.742677	0.00120196	Promoter	40401375	40436135	34761	2	ENSMUSG00000037172	0	Dennd11	decreased d4 vs d2
chr6	42323910	42325175	1266	-1.15259	2.61526e-06	Promoter	42315312	42324643	9332	2	ENSMUSG00000029861	0	Fam131b	decreased d4 vs d2
chr6	54326466	54327260	795	-1.29126	0.000433953	Promoter	54325835	54330201	4367	1	ENSMUSG00000045725	631	Prr15	decreased d4 vs d2
chr6	55117392	55118271	880	-1.47651	7.0362e-06	5' UTR	55090049	55133016	42968	2	ENSMUSG00000003476	14745	Crhr2	decreased d4 vs d2
chr6	56361684	56362721	1038	-1.25033	3.28996e-05	5' UTR	56069804	56652487	582684	2	ENSMUSG00000004347	289766	Pde1c	decreased d4 vs d2
chr6	57580625	57581534	910	-1.24448	2.6982e-05	Promoter	57581000	57664632	83633	1	ENSMUSG00000029798	0	Herc6	decreased d4 vs d2
chr6	63256744	63258047	1304	-0.765881	0.00140219	Promoter	63248494	63257625	9132	2	ENSMUSG00000108242	0	NA	decreased d4 vs d2
chr6	64734183	64735261	1079	-1.18827	2.34467e-06	Distal Intergenic	64729125	64731245	2121	1	ENSMUSG00000073043	5058	Atoh1	decreased d4 vs d2
chr6	70956004	70957202	1199	-1.24717	1.61605e-06	Promoter	70956531	70961066	4536	1	ENSMUSG00000055874	0	Foxi3	decreased d4 vs d2
chr6	72677167	72678190	1024	-1.57695	9.35148e-09	Intron (ENSMUST00000069536/ENSMUSG00000055799, intron 3 of 11)	72626378	72789254	162877	2	ENSMUSG00000055799	111064	Tcf7l1	decreased d4 vs d2
chr6	77979154	77980232	1079	-1.29594	1.04106e-08	Promoter	76881637	77979699	1098063	2	ENSMUSG00000063063	0	Ctnna2	decreased d4 vs d2
chr6	82939133	82940129	997	-1.09327	1.60244e-05	Promoter	82911885	82939769	27885	2	ENSMUSG00000000627	0	Sema4f	decreased d4 vs d2
chr6	83185735	83186517	783	-1.09896	0.00013504	5' UTR	83165920	83200117	34198	1	ENSMUSG00000031865	19815	Dctn1	decreased d4 vs d2
chr6	85502141	85503338	1198	-1.33109	3.53826e-05	Promoter	85469574	85502994	33421	2	ENSMUSG00000047013	0	Fbxo41	decreased d4 vs d2
chr6	90809812	90810575	764	-1.2404	1.97283e-05	5' UTR	90656088	90988685	332598	2	ENSMUSG00000034312	178110	Iqsec1	decreased d4 vs d2
chr6	97059927	97060888	962	-1.10201	7.57877e-06	Promoter	96831203	97060413	229211	2	ENSMUSG00000046500	0	Tafa4	decreased d4 vs d2
chr6	99520690	99521804	1115	-0.900133	0.000237957	Promoter	98925338	99522721	597384	2	ENSMUSG00000030067	917	Foxp1	decreased d4 vs d2
chr6	102832876	102833719	844	-2.28483	8.69036e-10	Distal Intergenic	102862368	102862475	108	1	ENSMUSG00000089288	-28649	Gm26022	decreased d4 vs d2
chr6	110645083	110646550	1468	-1.30005	3.89027e-07	Promoter	110645581	111567230	921650	1	ENSMUSG00000056755	0	Grm7	decreased d4 vs d2
chr6	113281911	113282796	886	-0.884036	0.00103521	Promoter	113282307	113305627	23321	1	ENSMUSG00000030270	0	Cpne9	decreased d4 vs d2
chr6	113494071	113495173	1103	-1.00853	5.81923e-05	3' UTR	113493639	113501931	8293	2	ENSMUSG00000045009	6758	Prrt3	decreased d4 vs d2
chr6	114282291	114283384	1094	-1.17121	0.00017979	Promoter	114282635	114317532	34898	1	ENSMUSG00000030310	0	Slc6a1	decreased d4 vs d2
chr6	120293859	120295287	1429	-1.20427	1.81534e-06	Promoter	120203073	120294559	91487	2	ENSMUSG00000041372	0	B4galnt3	decreased d4 vs d2
chr6	120579702	120580600	899	-0.952663	0.000621191	Promoter	120579705	120580176	472	2	ENSMUSG00000107580	0	NA	decreased d4 vs d2
chr6	122339045	122341453	2409	-0.555182	0.00042703	Promoter	122317731	122340561	22831	2	ENSMUSG00000040669	0	Phc1	decreased d4 vs d2
chr6	123793470	123794253	784	-1.71896	1.2279e-06	Intron (ENSMUST00000075095/ENSMUSG00000072780, intron 3 of 5)	123778879	123824912	46034	1	ENSMUSG00000072780	14591	Vmn2r24	decreased d4 vs d2
chr6	124738460	124739121	662	-0.83681	0.00121553	Promoter	124720707	124738714	18008	2	ENSMUSG00000004266	0	Ptpn6	decreased d4 vs d2
chr6	124903319	124904544	1226	-0.689914	0.0010872	3' UTR	124904361	124911705	7345	2	ENSMUSG00000030124	7161	Lag3	decreased d4 vs d2
chr6	140263787	140264572	786	-2.5469	1.1538e-10	Distal Intergenic	140295463	140296456	994	2	ENSMUSG00000107572	31884	NA	decreased d4 vs d2
chr6	145116080	145116870	791	-1.24923	1.58999e-05	Promoter	145115653	145174934	59282	1	ENSMUSG00000030263	427	Irag2	decreased d4 vs d2
chr6	145545808	145546696	889	-0.968884	0.000901954	Intron (ENSMUST00000148739/ENSMUSG00000054966, intron 1 of 10)	145365134	145614319	249186	2	ENSMUSG00000054966	67623	Lmntd1	decreased d4 vs d2
chr7	3206177	3207269	1093	-2.20419	6.61604e-10	Distal Intergenic	3218626	3218708	83	1	ENSMUSG00000077815	-11357	Mir290a	decreased d4 vs d2
chr7	3347787	3348494	708	-1.33288	0.000331399	Intron (ENSMUST00000092891/ENSMUSG00000069806, intron 4 of 5)	3332955	3368221	35267	1	ENSMUSG00000069806	14832	Cacng7	decreased d4 vs d2
chr7	3423308	3424076	769	-1.25141	0.000992454	Promoter	3421665	3423445	1781	2	ENSMUSG00000107585	0	3300002P13Rik	decreased d4 vs d2
chr7	3585946	3586726	781	-1.76309	0.00015655	Distal Intergenic	3589164	3589264	101	1	ENSMUSG00000095674	-2438	NA	decreased d4 vs d2
chr7	4119181	4120009	829	-1.39518	6.53394e-05	Promoter	4119408	4136708	17301	1	ENSMUSG00000030428	0	Ttyh1	decreased d4 vs d2
chr7	4125269	4125882	614	-1.62806	5.91923e-05	3' UTR	4119408	4136708	17301	1	ENSMUSG00000030428	5861	Ttyh1	decreased d4 vs d2
chr7	4835837	4837004	1168	-1.20096	6.14399e-06	5' UTR	4825552	4844696	19145	2	ENSMUSG00000053550	7692	Shisa7	decreased d4 vs d2
chr7	4901026	4901633	608	-3.58663	3.6845e-07	Intron (ENSMUST00000210663/ENSMUSG00000110221, intron 1 of 1)	4898450	4906516	8067	2	ENSMUSG00000110221	4883	Gm36210	decreased d4 vs d2
chr7	5030357	5031443	1087	-2.13097	6.19045e-08	Exon (ENSMUST00000076251/ENSMUSG00000074405, exon 2 of 3)	5020553	5060785	40233	1	ENSMUSG00000035228	9804	Ccdc106	decreased d4 vs d2
chr7	6759821	6760750	930	-2.86789	6.34889e-09	Intron (ENSMUST00000200535/ENSMUSG00000051527, intron 3 of 8)	6730578	6967219	236642	1	ENSMUSG00000051527	29243	Usp29	decreased d4 vs d2
chr7	12122255	12122934	680	-3.37468	1.17372e-06	Promoter	12123641	12123923	283	1	ENSMUSG00000109914	-707	NA	decreased d4 vs d2
chr7	12970845	12971612	768	-1.51552	0.000981491	3' UTR	12965838	12974236	8399	1	ENSMUSG00000004500	5007	Zfp324	decreased d4 vs d2
chr7	15972027	15972754	728	-1.50547	3.6865e-05	Exon (ENSMUST00000210713/ENSMUSG00000070808, exon 8 of 8)	15970672	16047921	77250	2	ENSMUSG00000070808	75167	Bicra	decreased d4 vs d2
chr7	16644608	16645377	770	-2.2195	1.13031e-05	Distal Intergenic	16647383	16647789	407	2	ENSMUSG00000108610	2412	NA	decreased d4 vs d2
chr7	16810682	16811744	1063	-1.14943	7.46345e-05	Exon (ENSMUST00000061390/ENSMUSG00000048920, exon 3 of 3)	16809246	16816732	7487	2	ENSMUSG00000048920	4988	Fkrp	decreased d4 vs d2
chr7	16869280	16870118	839	-1.11896	8.40928e-06	3' UTR	16842902	16870464	27563	1	ENSMUSG00000041187	26378	Prkd2	decreased d4 vs d2
chr7	18942109	18942852	744	-1.62815	0.000821523	Exon (ENSMUST00000032571/ENSMUSG00000030411, exon 2 of 4)	18925888	18965319	39432	1	ENSMUSG00000030411	16221	Nova2	decreased d4 vs d2
chr7	19403535	19404469	935	-1.17159	0.000130322	Promoter	19394437	19404104	9668	2	ENSMUSG00000040714	0	Klc3	decreased d4 vs d2
chr7	19576939	19577730	792	-1.46294	1.98567e-05	Promoter	19577287	19580656	3370	1	ENSMUSG00000011267	0	Zfp296	decreased d4 vs d2
chr7	19586020	19586779	760	-1.72809	5.43544e-05	3' UTR	19581035	19604486	23452	2	ENSMUSG00000061028	17707	Clasrp	decreased d4 vs d2
chr7	19691806	19692464	659	-1.4685	0.000331141	Promoter	19689481	19692660	3180	2	ENSMUSG00000040564	196	Apoc1	decreased d4 vs d2
chr7	19698806	19699468	663	-0.845846	0.00315545	Promoter	19696109	19699188	3080	2	ENSMUSG00000002985	0	Apoe	decreased d4 vs d2
chr7	19747679	19748348	670	-1.13161	0.000182102	Intron (ENSMUST00000075447/ENSMUSG00000062300, intron 1 of 8)	19716644	19750483	33840	2	ENSMUSG00000062300	2135	Nectin2	decreased d4 vs d2
chr7	19851767	19852675	909	-1.64413	4.06374e-07	Promoter	19852003	19858350	6348	1	ENSMUSG00000092216	0	Gm19345	decreased d4 vs d2
chr7	24516856	24517610	755	-2.69005	6.96713e-10	Distal Intergenic	24510483	24512455	1973	2	ENSMUSG00000117477	-4401	NA	decreased d4 vs d2
chr7	24533823	24534847	1025	-1.51826	1.21776e-06	3' UTR	24530689	24538600	7912	1	ENSMUSG00000041037	3134	Irgq	decreased d4 vs d2
chr7	24585330	24586244	915	-1.47637	0.00176502	3' UTR	24583838	24587641	3804	2	ENSMUSG00000066721	1397	Zfp575	decreased d4 vs d2
chr7	24869676	24870284	609	-1.83681	0.000402223	Promoter	24870057	24877651	7595	1	ENSMUSG00000011349	0	Dmrtc2	decreased d4 vs d2
chr7	24928334	24928944	611	-2.7234	1.32421e-07	Exon (ENSMUST00000206705/ENSMUSG00000108367, exon 4 of 6)	24927445	24944494	17050	2	ENSMUSG00000108367	15550	Erfl	decreased d4 vs d2
chr7	25300932	25301549	618	-0.974751	0.00269809	Promoter	25301411	25304132	2722	1	ENSMUSG00000058741	0	Prr19	decreased d4 vs d2
chr7	25314548	25316006	1459	-1.21684	4.1135e-06	3' UTR	25306106	25316195	10090	1	ENSMUSG00000043843	8442	Tmem145	decreased d4 vs d2
chr7	27367597	27368350	754	-1.79722	6.42842e-07	Exon (ENSMUST00000108362/ENSMUSG00000011751, exon 9 of 18)	27356383	27447686	91304	2	ENSMUSG00000011751	79336	Sptbn4	decreased d4 vs d2
chr7	27397477	27398135	659	-1.22471	0.000149868	Exon (ENSMUST00000011895/ENSMUSG00000011751, exon 18 of 36)	27356383	27447686	91304	2	ENSMUSG00000011751	49551	Sptbn4	decreased d4 vs d2
chr7	29044154	29044775	622	-2.03533	7.80093e-05	Intron (ENSMUST00000214374/ENSMUSG00000030592, intron 84 of 108)	29003344	29125179	121836	2	ENSMUSG00000030592	80404	Ryr1	decreased d4 vs d2
chr7	29052770	29053361	592	-1.84319	0.000300795	Exon (ENSMUST00000214374/ENSMUSG00000030592, exon 74 of 109)	29003344	29125179	121836	2	ENSMUSG00000030592	71818	Ryr1	decreased d4 vs d2
chr7	29071318	29072035	718	-1.66274	0.000119845	Promoter	29071603	29081142	9540	1	ENSMUSG00000097079	0	NA	decreased d4 vs d2
chr7	29108806	29109620	815	-1.38368	7.43876e-05	Exon (ENSMUST00000214374/ENSMUSG00000030592, exon 14 of 109)	29003344	29125179	121836	2	ENSMUSG00000030592	15559	Ryr1	decreased d4 vs d2
chr7	29157969	29158737	769	-1.78652	1.16891e-05	Distal Intergenic	29152510	29156234	3725	2	ENSMUSG00000030590	-1735	Fam98c	decreased d4 vs d2
chr7	29281453	29282372	920	-1.38513	2.51239e-05	Promoter	29256323	29281912	25590	2	ENSMUSG00000074227	0	Spint2	decreased d4 vs d2
chr7	29505185	29506079	895	-1.97674	1.64492e-05	5' UTR	29320372	29518641	198270	2	ENSMUSG00000030583	12562	Sipa1l3	decreased d4 vs d2
chr7	30776952	30777627	676	-2.08465	1.78176e-06	Exon (ENSMUST00000165887/ENSMUSG00000060962, exon 15 of 20)	30763756	30781063	17308	1	ENSMUSG00000060962	13196	Dmkn	decreased d4 vs d2
chr7	30908268	30909335	1068	-1.47447	5.05796e-06	Exon (ENSMUST00000187137/ENSMUSG00000036634, exon 6 of 13)	30899176	30914873	15698	2	ENSMUSG00000036634	5538	Mag	decreased d4 vs d2
chr7	31052600	31053316	717	-0.943507	0.000721694	Exon (ENSMUST00000206328/ENSMUSG00000036570, exon 5 of 8)	31051678	31057199	5522	2	ENSMUSG00000036570	3883	Fxyd1	decreased d4 vs d2
chr7	34459989	34460543	555	-1.59832	0.00216709	Intron (ENSMUST00000140298/ENSMUSG00000085124, intron 1 of 2)	34438137	34520885	82749	1	ENSMUSG00000085124	21852	NA	decreased d4 vs d2
chr7	35382778	35383408	631	-2.25785	1.68516e-05	Exon (ENSMUST00000187997/ENSMUSG00000030494, exon 1 of 1)	35334170	35392289	58120	1	ENSMUSG00000030494	48608	Rhpn2	decreased d4 vs d2
chr7	36690382	36691033	652	-1.54278	0.000810671	Distal Intergenic	36695438	36696359	922	1	ENSMUSG00000104330	-4405	NA	decreased d4 vs d2
chr7	37175499	37176274	776	-3.46974	2.39153e-11	Distal Intergenic	37140541	37141711	1171	1	ENSMUSG00000100905	34958	NA	decreased d4 vs d2
chr7	37466579	37467334	756	-1.93075	2.12487e-05	Exon (ENSMUST00000205574/ENSMUSG00000108790, exon 1 of 1)	37318024	37773641	455618	2	ENSMUSG00000043456	306307	Zfp536	decreased d4 vs d2
chr7	37553547	37554218	672	-2.43649	1.88819e-07	Intron (ENSMUST00000206763/ENSMUSG00000043456, intron 1 of 3)	37318024	37773641	455618	2	ENSMUSG00000043456	219423	Zfp536	decreased d4 vs d2
chr7	38191401	38192062	662	-1.68044	0.000232821	Intron (ENSMUST00000165308/ENSMUSG00000054676, intron 2 of 3)	38183217	38197568	14352	1	ENSMUSG00000054676	8184	1600014C10Rik	decreased d4 vs d2
chr7	39832578	39833212	635	-3.23557	2.88016e-06	Intron (ENSMUST00000210759/ENSMUSG00000102085, intron 3 of 3)	39789235	39910970	121736	2	ENSMUSG00000102085	77758	NA	decreased d4 vs d2
chr7	41560654	41561219	566	-1.74937	0.000634959	5' UTR	41545674	41573662	27989	2	ENSMUSG00000090744	12443	Gm6871	decreased d4 vs d2
chr7	42877958	42878648	691	-2.46658	4.22908e-05	Promoter	42878596	42880005	1410	1	ENSMUSG00000092191	0	NA	decreased d4 vs d2
chr7	43475635	43476276	642	-1.66266	9.0513e-05	Exon (ENSMUST00000107974/ENSMUSG00000013367, exon 7 of 8)	43472904	43490075	17172	2	ENSMUSG00000013367	13799	Iglon5	decreased d4 vs d2
chr7	44310303	44311628	1326	-0.93854	0.000344157	Promoter	44310253	44360572	50320	1	ENSMUSG00000038738	50	Shank1	decreased d4 vs d2
chr7	44429098	44429656	559	-2.39476	2.86122e-06	Promoter	44429018	44463351	34334	1	ENSMUSG00000047085	80	Lrrc4b	decreased d4 vs d2
chr7	44444793	44445570	778	-1.90714	7.5706e-05	5' UTR	44429018	44463351	34334	1	ENSMUSG00000047085	15775	Lrrc4b	decreased d4 vs d2
chr7	44632463	44633102	640	-2.88178	2.58717e-06	Exon (ENSMUST00000107899/ENSMUSG00000030739, exon 17 of 40)	44605803	44670843	65041	2	ENSMUSG00000030739	37741	Myh14	decreased d4 vs d2
chr7	44638362	44639338	977	-1.47077	1.04213e-05	Exon (ENSMUST00000107899/ENSMUSG00000030739, exon 11 of 40)	44605803	44670843	65041	2	ENSMUSG00000030739	31505	Myh14	decreased d4 vs d2
chr7	44662019	44662707	689	-2.37205	2.16854e-07	Intron (ENSMUST00000107899/ENSMUSG00000030739, intron 1 of 39)	44605803	44670843	65041	2	ENSMUSG00000030739	8136	Myh14	decreased d4 vs d2
chr7	44974241	44975044	804	-1.12309	0.00029586	Promoter	44959372	44974851	15480	2	ENSMUSG00000007783	0	Cpt1c	decreased d4 vs d2
chr7	45352960	45353536	577	-1.5536	0.00124839	Exon (ENSMUST00000210479/ENSMUSG00000003863, exon 13 of 29)	45339122	45367019	27898	2	ENSMUSG00000003863	13483	Ppfia3	decreased d4 vs d2
chr7	45437666	45438405	740	-2.26539	1.29605e-07	Promoter	45421760	45438096	16337	2	ENSMUSG00000003868	0	Ruvbl2	decreased d4 vs d2
chr7	45628401	45629427	1027	-1.21609	2.96683e-05	Promoter	45627488	45639093	11606	1	ENSMUSG00000044562	913	Rasip1	decreased d4 vs d2
chr7	45720780	45721472	693	-1.45479	0.000939983	Promoter	45721212	45729492	8281	1	ENSMUSG00000054161	0	Fam83e	decreased d4 vs d2
chr7	46348655	46349325	671	-1.44311	0.00194854	Promoter	46345771	46349373	3603	2	ENSMUSG00000109962	48	NA	decreased d4 vs d2
chr7	46837171	46837801	631	-2.35276	6.7232e-07	Distal Intergenic	46841475	46855627	14153	1	ENSMUSG00000063229	-3674	Ldha	decreased d4 vs d2
chr7	46837805	46838535	731	-1.36636	3.07655e-05	Distal Intergenic	46841475	46855627	14153	1	ENSMUSG00000063229	-2940	Ldha	decreased d4 vs d2
chr7	46986051	46986929	879	-1.2784	0.00118472	5' UTR	46983580	46987803	4224	1	ENSMUSG00000056509	2471	Misfa	decreased d4 vs d2
chr7	49070956	49071812	857	-2.4375	5.29937e-10	Intron (ENSMUST00000183659/ENSMUSG00000052512, intron 2 of 39)	48908716	49610090	701375	1	ENSMUSG00000052512	162240	Nav2	decreased d4 vs d2
chr7	49347179	49348454	1276	-2.54202	5.59314e-09	Exon (ENSMUST00000208060/ENSMUSG00000109051, exon 1 of 1)	48908716	49610090	701375	1	ENSMUSG00000052512	438463	Nav2	decreased d4 vs d2
chr7	49519233	49519823	591	-2.59652	4.19009e-06	Intron (ENSMUST00000183659/ENSMUSG00000052512, intron 12 of 39)	48908716	49610090	701375	1	ENSMUSG00000052512	610517	Nav2	decreased d4 vs d2
chr7	49527272	49528041	770	-2.78894	1.26652e-09	Intron (ENSMUST00000183659/ENSMUSG00000052512, intron 12 of 39)	48908716	49610090	701375	1	ENSMUSG00000052512	618556	Nav2	decreased d4 vs d2
chr7	49981725	49982300	576	-2.23959	2.20727e-05	Intron (ENSMUST00000151721/ENSMUSG00000055409, intron 1 of 9)	49974864	50866608	891745	1	ENSMUSG00000055409	6861	Nell1	decreased d4 vs d2
chr7	50556052	50556695	644	-2.20431	0.000131964	Intron (ENSMUST00000151721/ENSMUSG00000055409, intron 9 of 9)	49974864	50866608	891745	1	ENSMUSG00000055409	581188	Nell1	decreased d4 vs d2
chr7	51068252	51068959	708	-1.63638	0.000251913	Distal Intergenic	50984298	50986908	2611	2	ENSMUSG00000109173	-81344	Gm21036	decreased d4 vs d2
chr7	51626990	51627773	784	-1.47604	2.22791e-05	Intron (ENSMUST00000032710/ENSMUSG00000030500, intron 3 of 11)	51622006	51671119	49114	1	ENSMUSG00000030500	4984	Slc17a6	decreased d4 vs d2
chr7	56419005	56419793	789	-3.1212	2.27164e-09	Intron (ENSMUST00000032633/ENSMUSG00000030450, intron 21 of 23)	56239760	56536518	296759	1	ENSMUSG00000030450	179245	Oca2	decreased d4 vs d2
chr7	56518493	56519191	699	-2.39729	7.53327e-05	Intron (ENSMUST00000032633/ENSMUSG00000030450, intron 23 of 23)	56239760	56536518	296759	1	ENSMUSG00000030450	278733	Oca2	decreased d4 vs d2
chr7	58225598	58226272	675	-2.84746	6.10228e-06	Distal Intergenic	58148096	58148227	132	2	ENSMUSG00000077356	-77371	NA	decreased d4 vs d2
chr7	58668382	58669191	810	-2.80116	3.32751e-08	Intron (ENSMUST00000168747/ENSMUSG00000025324, intron 1 of 20)	58656166	58829420	173255	1	ENSMUSG00000025324	12216	Atp10a	decreased d4 vs d2
chr7	58941371	58941929	559	-1.46315	0.00149865	Distal Intergenic	58948934	58949559	626	2	ENSMUSG00000109252	7630	Gm18453	decreased d4 vs d2
chr7	58942232	58942807	576	-3.51108	3.53438e-07	Distal Intergenic	58948934	58949559	626	2	ENSMUSG00000109252	6752	Gm18453	decreased d4 vs d2
chr7	59172264	59172967	704	-1.63142	0.000588712	Promoter	59171529	59171914	386	1	ENSMUSG00000109308	735	NA	decreased d4 vs d2
chr7	60006001	60006808	808	-2.52361	3.27018e-07	Intron (ENSMUST00000098402/ENSMUSG00000102252, intron 2 of 10)	59982495	60140219	157725	2	ENSMUSG00000102252	133411	Snrpn	decreased d4 vs d2
chr7	62486062	62486636	575	-4.3975	1.4527e-06	Distal Intergenic	62476306	62476617	312	1	ENSMUSG00000072460	9756	NA	decreased d4 vs d2
chr7	63912216	63912940	725	-0.902886	0.00108359	Intron (ENSMUST00000063694/ENSMUSG00000052040, intron 1 of 1)	63886351	63938915	52565	2	ENSMUSG00000052040	25975	Klf13	decreased d4 vs d2
chr7	63956737	63957737	1001	-2.43246	5.46286e-11	Distal Intergenic	63962240	63967744	5505	1	ENSMUSG00000108313	-4503	NA	decreased d4 vs d2
chr7	64501237	64502055	819	-0.980017	0.00294769	Promoter	64501706	64753878	252173	1	ENSMUSG00000030519	0	Apba2	decreased d4 vs d2
chr7	64959454	64960063	610	-2.48586	7.69946e-05	Intron (ENSMUST00000119118/ENSMUSG00000030518, intron 2 of 9)	64756091	65156570	400480	2	ENSMUSG00000030518	196507	Entrep2	decreased d4 vs d2
chr7	65064523	65065308	786	-2.47283	1.4556e-07	Intron (ENSMUST00000119118/ENSMUSG00000030518, intron 1 of 9)	64756091	65156570	400480	2	ENSMUSG00000030518	91262	Entrep2	decreased d4 vs d2
chr7	65526939	65527920	982	-1.28885	0.000287612	Promoter	65296165	65527781	231617	2	ENSMUSG00000030516	0	Tjp1	decreased d4 vs d2
chr7	67629458	67630141	684	-2.63469	1.64484e-07	Intron (ENSMUST00000053950/ENSMUSG00000030556, intron 2 of 9)	67513410	67645268	131859	2	ENSMUSG00000030556	15127	Lrrc28	decreased d4 vs d2
chr7	68239239	68239981	743	-2.21272	1.86849e-05	Intron (ENSMUST00000032770/ENSMUSG00000030553, intron 1 of 3)	68236610	68264233	27624	2	ENSMUSG00000030553	24252	Pgpep1l	decreased d4 vs d2
chr7	70591546	70592176	631	-4.06259	3.06396e-07	Promoter	70592890	70593882	993	1	ENSMUSG00000109018	-714	NA	decreased d4 vs d2
chr7	70788759	70789738	980	-1.60502	7.04071e-06	Distal Intergenic	70752416	70752500	85	1	ENSMUSG00000089401	36343	NA	decreased d4 vs d2
chr7	71351227	71351849	623	-2.75424	2.33707e-06	Promoter	71351451	71391272	39822	1	ENSMUSG00000099558	0	NA	decreased d4 vs d2
chr7	71788315	71788986	672	-4.16786	7.88008e-09	Distal Intergenic	71717837	71718371	535	1	ENSMUSG00000108982	70478	Gm17988	decreased d4 vs d2
chr7	72774234	72774976	743	-1.68676	0.000490225	Distal Intergenic	72712634	72713621	988	2	ENSMUSG00000098195	-60613	Gm7693	decreased d4 vs d2
chr7	73191775	73192449	675	-2.11831	4.83111e-06	Distal Intergenic	73185744	73189446	3703	1	ENSMUSG00000108778	6031	NA	decreased d4 vs d2
chr7	73323277	73324044	768	-1.58616	0.00099712	Intron (ENSMUST00000181299/ENSMUSG00000097756, intron 1 of 1)	73314003	73375774	61772	2	ENSMUSG00000097756	51730	A730056A06Rik	decreased d4 vs d2
chr7	73343880	73344590	711	-2.56099	4.08663e-06	Intron (ENSMUST00000181299/ENSMUSG00000097756, intron 1 of 1)	73314003	73375774	61772	2	ENSMUSG00000097756	31184	A730056A06Rik	decreased d4 vs d2
chr7	73375130	73376231	1102	-1.04774	0.000362113	Promoter	73375509	73419899	44391	1	ENSMUSG00000070509	0	Rgma	decreased d4 vs d2
chr7	73399215	73400238	1024	-1.72696	1.20421e-09	Intron (ENSMUST00000119206/ENSMUSG00000070509, intron 1 of 2)	73375509	73419899	44391	1	ENSMUSG00000070509	23706	Rgma	decreased d4 vs d2
chr7	75308525	75309391	867	-1.22734	0.000812848	Promoter	75114894	75309262	194369	2	ENSMUSG00000053025	0	Sv2b	decreased d4 vs d2
chr7	75414168	75414793	626	-1.64275	0.00059485	Distal Intergenic	75420857	75421135	279	2	ENSMUSG00000108590	6342	NA	decreased d4 vs d2
chr7	75755004	75755678	675	-2.28957	1.08863e-05	Distal Intergenic	75757259	75757368	110	2	ENSMUSG00000076961	1690	NA	decreased d4 vs d2
chr7	78190566	78191392	827	-2.12226	4.26666e-07	3' UTR	78175959	78738012	562054	2	ENSMUSG00000059146	546620	Ntrk3	decreased d4 vs d2
chr7	78568818	78569579	762	-1.48612	0.000487815	Intron (ENSMUST00000039431/ENSMUSG00000059146, intron 1 of 16)	78175959	78738012	562054	2	ENSMUSG00000059146	168433	Ntrk3	decreased d4 vs d2
chr7	78596963	78597823	861	-1.25543	0.000564284	Intron (ENSMUST00000205700/ENSMUSG00000059146, intron 1 of 3)	78175959	78738012	562054	2	ENSMUSG00000059146	140189	Ntrk3	decreased d4 vs d2
chr7	78910544	78911070	527	-1.83104	0.000213497	3' UTR	78895854	78911209	15356	1	ENSMUSG00000030609	14690	Aen	decreased d4 vs d2
chr7	79052776	79053340	565	-1.41703	0.00171652	Promoter	79018053	79053323	35271	2	ENSMUSG00000097441	0	Gm26633	decreased d4 vs d2
chr7	79535590	79536688	1099	-1.37299	7.07634e-06	Promoter	79536043	79560033	23991	1	ENSMUSG00000108616	0	NA	decreased d4 vs d2
chr7	79591763	79592624	862	-2.23403	7.92891e-08	Promoter	79586648	79592613	5966	2	ENSMUSG00000108776	0	NA	decreased d4 vs d2
chr7	80745191	80746884	1694	-2.47675	3.8098e-11	Intron (ENSMUST00000167377/ENSMUSG00000030536, intron 15 of 37)	80711583	80825974	114392	2	ENSMUSG00000030536	79090	Iqgap1	decreased d4 vs d2
chr7	82223822	82224552	731	-2.93743	1.68302e-06	Intron (ENSMUST00000179318/ENSMUSG00000030638, intron 1 of 8)	82173840	82307419	133580	1	ENSMUSG00000030638	49982	Sh3gl3	decreased d4 vs d2
chr7	84084877	84085602	726	-1.28827	0.000633877	Promoter	83932857	84086502	153646	2	ENSMUSG00000052353	900	Cemip	decreased d4 vs d2
chr7	84401714	84402251	538	-1.66083	0.000639525	Intron (ENSMUST00000085077/ENSMUSG00000015709, intron 1 of 18)	84246278	84410176	163899	2	ENSMUSG00000015709	7925	Arnt2	decreased d4 vs d2
chr7	87494089	87495043	955	-2.02332	8.93031e-07	Promoter	87424771	87493512	68742	2	ENSMUSG00000004651	-577	Tyr	decreased d4 vs d2
chr7	89181207	89181801	595	-1.86096	0.000649733	Intron (ENSMUST00000041968/ENSMUSG00000039428, intron 6 of 14)	89139714	89404222	264509	2	ENSMUSG00000039428	222421	Tmem135	decreased d4 vs d2
chr7	89632285	89633403	1119	-1.08111	0.000149621	Promoter	89632392	89854359	221968	1	ENSMUSG00000030621	0	Me3	decreased d4 vs d2
chr7	89796243	89797000	758	-3.11866	1.34104e-08	3' UTR	89632392	89854359	221968	1	ENSMUSG00000030621	163851	Me3	decreased d4 vs d2
chr7	90568953	90569717	765	-1.50165	0.000142714	Intron (ENSMUST00000231777/ENSMUSG00000052572, intron 3 of 27)	90476672	92449247	1972576	1	ENSMUSG00000052572	92281	Dlg2	decreased d4 vs d2
chr7	90886232	90886856	625	-1.61936	0.000321177	Exon (ENSMUST00000207316/ENSMUSG00000109431, exon 1 of 1)	90476672	92449247	1972576	1	ENSMUSG00000052572	409560	Dlg2	decreased d4 vs d2
chr7	92180403	92181067	665	-1.37007	0.00262313	Exon (ENSMUST00000129818/ENSMUSG00000052572, exon 1 of 2)	90476672	92449247	1972576	1	ENSMUSG00000052572	1703731	Dlg2	decreased d4 vs d2
chr7	92806598	92807255	658	-2.1324	0.000105365	Intron (ENSMUST00000032879/ENSMUSG00000030643, intron 1 of 4)	92741603	92844535	102933	1	ENSMUSG00000030643	64995	Rab30	decreased d4 vs d2
chr7	94587726	94588272	547	-2.93605	2.35789e-05	Intron (ENSMUST00000206579/ENSMUSG00000108532, intron 2 of 2)	94042691	94709171	666481	1	ENSMUSG00000108532	545035	NA	decreased d4 vs d2
chr7	96168760	96169438	679	-2.76521	1.8521e-06	Distal Intergenic	96171246	96911093	739848	1	ENSMUSG00000048078	-1808	Tenm4	decreased d4 vs d2
chr7	96204690	96205471	782	-1.48647	9.34854e-05	Intron (ENSMUST00000107162/ENSMUSG00000048078, intron 1 of 32)	96171246	96911093	739848	1	ENSMUSG00000048078	33444	Tenm4	decreased d4 vs d2
chr7	97429677	97430318	642	-1.87518	0.000163929	Distal Intergenic	97412938	97417730	4793	2	ENSMUSG00000035686	-11947	Thrsp	decreased d4 vs d2
chr7	97804495	97805049	555	-2.96146	1.25394e-05	Intron (ENSMUST00000205757/ENSMUSG00000030774, intron 1 of 1)	97788541	97912381	123841	1	ENSMUSG00000030774	15954	Pak1	decreased d4 vs d2
chr7	99261602	99262345	744	-2.1452	0.000103926	Exon (ENSMUST00000180761/ENSMUSG00000097015, exon 4 of 4)	99260481	99267218	6738	2	ENSMUSG00000097015	4873	Gm26705	decreased d4 vs d2
chr7	99500126	99500697	572	-1.44013	0.00323804	Distal Intergenic	99497718	99497822	105	1	ENSMUSG00000065311	2408	NA	decreased d4 vs d2
chr7	99559014	99559941	928	-2.69548	3.77763e-10	Intron (ENSMUST00000098266/ENSMUSG00000018909, intron 1 of 15)	99535466	99606771	71306	1	ENSMUSG00000018909	23548	Arrb1	decreased d4 vs d2
chr7	99579108	99579927	820	-1.06627	0.00294367	Intron (ENSMUST00000098266/ENSMUSG00000018909, intron 1 of 15)	99535466	99606771	71306	1	ENSMUSG00000018909	43642	Arrb1	decreased d4 vs d2
chr7	99625543	99627466	1924	-1.37196	1.83548e-07	Promoter	99624082	99627103	3022	2	ENSMUSG00000096606	0	Tpbgl	decreased d4 vs d2
chr7	100178288	100178963	676	-1.63261	0.000206913	5' UTR	100176502	100184869	8368	1	ENSMUSG00000035165	1786	Kcne3	decreased d4 vs d2
chr7	100285411	100285974	564	-1.63972	0.00339937	Promoter	100285520	100319699	34180	1	ENSMUSG00000051048	0	P4ha3	decreased d4 vs d2
chr7	100495404	100496111	708	-1.07715	0.000419895	5' UTR	100493337	100502020	8684	1	ENSMUSG00000033685	2067	Ucp2	decreased d4 vs d2
chr7	101296480	101297209	730	-1.63594	4.06734e-05	3' UTR	101263034	101302251	39218	2	ENSMUSG00000047767	5042	Atg16l2	decreased d4 vs d2
chr7	101500980	101501777	798	-1.81178	4.16373e-06	3' UTR	101410886	101512819	101934	1	ENSMUSG00000030653	90094	Pde2a	decreased d4 vs d2
chr7	101817711	101818756	1046	-1.08733	0.000105192	Promoter	101818313	101822726	4414	1	ENSMUSG00000007946	0	Phox2a	decreased d4 vs d2
chr7	101823069	101823802	734	-1.93705	6.34976e-08	3' UTR	101822632	101838229	15598	2	ENSMUSG00000032737	14427	Inppl1	decreased d4 vs d2
chr7	102415560	102416352	793	-2.7184	6.00225e-08	Intron (ENSMUST00000033289/ENSMUSG00000030987, intron 6 of 11)	102267806	102437319	169514	1	ENSMUSG00000030987	147754	Stim1	decreased d4 vs d2
chr7	105218403	105219020	618	-1.51738	0.00185653	Distal Intergenic	105201858	105207485	5628	2	ENSMUSG00000048425	-10918	Or52x1	decreased d4 vs d2
chr7	105425479	105426417	939	-1.59131	4.78757e-07	Promoter	105425731	105470898	45168	1	ENSMUSG00000030898	0	Cckbr	decreased d4 vs d2
chr7	105514957	105515654	698	-1.50002	8.61421e-06	Distal Intergenic	105480083	105482300	2218	2	ENSMUSG00000037060	-32657	Cavin3	decreased d4 vs d2
chr7	106819511	106820100	590	-1.56291	0.00272055	3' UTR	106814129	106821472	7344	1	ENSMUSG00000036744	5382	Or2ag2b	decreased d4 vs d2
chr7	107236803	107237452	650	-4.86293	3.74712e-09	Distal Intergenic	107243022	107300396	57375	1	ENSMUSG00000057215	-5570	NA	decreased d4 vs d2
chr7	107339434	107340162	729	-1.93575	0.000235089	Distal Intergenic	107319654	107319763	110	2	ENSMUSG00000076951	-19671	NA	decreased d4 vs d2
chr7	108951515	108952209	695	-3.39819	6.42269e-10	Exon (ENSMUST00000208442/ENSMUSG00000031028, exon 1 of 1)	108950338	109034460	84123	1	ENSMUSG00000031028	1177	Tub	decreased d4 vs d2
chr7	109010382	109011696	1315	-1.12198	7.69209e-05	5' UTR	108950338	109034460	84123	1	ENSMUSG00000031028	60044	Tub	decreased d4 vs d2
chr7	109609826	109610531	706	-1.37623	0.000344416	Intron (ENSMUST00000079282/ENSMUSG00000031024, intron 1 of 19)	109523911	109703605	179695	2	ENSMUSG00000031024	93074	Dennd2b	decreased d4 vs d2
chr7	109813400	109814214	815	-3.06877	1.79602e-08	Intron (ENSMUST00000007423/ENSMUSG00000007279, intron 15 of 21)	109798676	109865679	67004	2	ENSMUSG00000007279	51465	Scube2	decreased d4 vs d2
chr7	110731386	110732013	628	-1.44653	0.00325943	Distal Intergenic	110712041	110713397	1357	2	ENSMUSG00000109749	-17989	NA	decreased d4 vs d2
chr7	111846298	111846976	679	-1.69735	0.00132292	Distal Intergenic	111857926	111858555	630	2	ENSMUSG00000110065	11579	Gm45588	decreased d4 vs d2
chr7	112841700	112842447	748	-2.62278	2.13586e-08	Exon (ENSMUST00000084705/ENSMUSG00000055320, exon 4 of 12)	112679318	112906807	227490	1	ENSMUSG00000055320	162382	Tead1	decreased d4 vs d2
chr7	113826453	113826997	545	-1.68942	0.000987004	Intron (ENSMUST00000046687/ENSMUSG00000038156, intron 2 of 15)	113765998	114043370	277373	1	ENSMUSG00000038156	60455	Spon1	decreased d4 vs d2
chr7	114133759	114134471	713	-2.58443	1.37179e-06	Distal Intergenic	114046782	114117781	71000	2	ENSMUSG00000055723	-15978	Rras2	decreased d4 vs d2
chr7	114478707	114479427	721	-3.21519	6.88141e-08	Intron (ENSMUST00000032909/ENSMUSG00000030671, intron 1 of 15)	114415281	114539251	123971	1	ENSMUSG00000030671	63426	Pde3b	decreased d4 vs d2
chr7	114904229	114904849	621	-2.501	8.68295e-06	Distal Intergenic	114926959	114927726	768	2	ENSMUSG00000046411	22877	Rps4l-ps	decreased d4 vs d2
chr7	115382823	115383471	649	-2.20546	0.000144436	Distal Intergenic	115172273	115172352	80	1	ENSMUSG00000099211	210550	NA	decreased d4 vs d2
chr7	115453226	115454037	812	-1.56349	5.66465e-05	Distal Intergenic	115172273	115172352	80	1	ENSMUSG00000099211	280953	NA	decreased d4 vs d2
chr7	119010827	119011587	761	-1.9142	0.000226219	Distal Intergenic	118972047	118995211	23165	2	ENSMUSG00000008734	-15616	Gprc5b	decreased d4 vs d2
chr7	119184098	119184867	770	-1.16204	0.00125121	Promoter	119140747	119184603	43857	2	ENSMUSG00000066197	0	Gpr139	decreased d4 vs d2
chr7	120552702	120553336	635	-1.41798	0.000672025	Promoter	120553156	120556999	3844	1	ENSMUSG00000109578	0	NA	decreased d4 vs d2
chr7	120809582	120810297	716	-1.75975	0.000580029	Distal Intergenic	120812365	120831193	18829	1	ENSMUSG00000109392	-2068	Gm5737	decreased d4 vs d2
chr7	120937304	120937919	616	-1.77285	6.43206e-05	Exon (ENSMUST00000207481/ENSMUSG00000030880, exon 13 of 20)	120917744	120947432	29689	1	ENSMUSG00000030880	19560	Polr3e	decreased d4 vs d2
chr7	121231806	121232427	622	-1.92395	0.000348805	Distal Intergenic	121223253	121223994	742	2	ENSMUSG00000108502	-7812	Gm9240	decreased d4 vs d2
chr7	121864793	121865579	787	-1.33982	0.00260391	Promoter	121865038	121918514	53477	1	ENSMUSG00000030873	0	Scnn1b	decreased d4 vs d2
chr7	122477939	122478846	908	-2.36802	7.18932e-08	Intron (ENSMUST00000143692/ENSMUSG00000052889, intron 5 of 17)	122288751	122634402	345652	1	ENSMUSG00000052889	189188	Prkcb	decreased d4 vs d2
chr7	123981965	123982939	975	-1.74411	2.51108e-06	Promoter	123982869	124398989	416121	1	ENSMUSG00000078591	0	Hs3st4	decreased d4 vs d2
chr7	123983352	123984148	797	-1.69835	2.89819e-05	Promoter	123971046	123983454	12409	2	ENSMUSG00000098129	0	NA	decreased d4 vs d2
chr7	124366304	124366875	572	-1.96738	0.000359648	Intron (ENSMUST00000106437/ENSMUSG00000078591, intron 1 of 1)	123982869	124398989	416121	1	ENSMUSG00000078591	383435	Hs3st4	decreased d4 vs d2
chr7	126220496	126221107	612	-3.26827	6.42152e-07	Distal Intergenic	126101715	126200501	98787	2	ENSMUSG00000000131	-19995	Xpo6	decreased d4 vs d2
chr7	126704351	126705050	700	-1.00961	0.00141971	5' UTR	126699773	126707787	8015	2	ENSMUSG00000030707	2737	Coro1a	decreased d4 vs d2
chr7	127444174	127444984	811	-2.48478	1.74194e-06	Exon (ENSMUST00000053392/ENSMUSG00000048921, exon 3 of 3)	127442136	127449158	7023	2	ENSMUSG00000048921	4174	Zfp689	decreased d4 vs d2
chr7	127824049	127824730	682	-1.37539	0.000109698	Promoter	127824294	127849019	24726	1	ENSMUSG00000030805	0	Stx4a	decreased d4 vs d2
chr7	127993470	127994161	692	-1.24628	0.00367718	Promoter	127989708	127993867	4160	2	ENSMUSG00000030793	0	Pycard	decreased d4 vs d2
chr7	128004371	128005275	905	-1.68048	9.76066e-05	Promoter	128001899	128005190	3292	2	ENSMUSG00000087530	0	NA	decreased d4 vs d2
chr7	129070846	129071445	600	-3.07949	3.09052e-05	Distal Intergenic	129054319	129055076	758	2	ENSMUSG00000108785	-15770	Gm4259	decreased d4 vs d2
chr7	130252043	130252656	614	-3.36214	9.44106e-08	Intron (ENSMUST00000120187/ENSMUSG00000030849, intron 2 of 15)	130162451	133123350	2960900	2	ENSMUSG00000030849	2870694	Fgfr2	decreased d4 vs d2
chr7	130887720	130888545	826	-2.45285	4.65963e-09	Intron (ENSMUST00000120441/ENSMUSG00000040268, intron 4 of 12)	130162451	133123350	2960900	2	ENSMUSG00000030849	2234805	Fgfr2	decreased d4 vs d2
chr7	130935750	130937178	1429	-0.898226	0.00109014	Promoter	130936111	130985660	49550	1	ENSMUSG00000006205	0	Htra1	decreased d4 vs d2
chr7	131553501	131554305	805	-1.54859	3.76604e-06	5' UTR	130162451	133123350	2960900	2	ENSMUSG00000030849	1569045	Fgfr2	decreased d4 vs d2
chr7	131696806	131697361	556	-2.12486	2.42718e-05	Intron (ENSMUST00000124096/ENSMUSG00000030849, intron 2 of 6)	130162451	133123350	2960900	2	ENSMUSG00000030849	1425989	Fgfr2	decreased d4 vs d2
chr7	131966301	131967495	1195	-1.55302	2.94919e-05	Promoter	131966460	131994405	27946	1	ENSMUSG00000040125	0	Gpr26	decreased d4 vs d2
chr7	132015085	132015747	663	-1.82522	0.000329617	Intron (ENSMUST00000124096/ENSMUSG00000030849, intron 2 of 6)	130162451	133123350	2960900	2	ENSMUSG00000030849	1107603	Fgfr2	decreased d4 vs d2
chr7	132596832	132597933	1102	-1.27754	0.000120354	Promoter	132597387	132599637	2251	1	ENSMUSG00000087657	0	NA	decreased d4 vs d2
chr7	132616027	132616992	966	-3.18952	1.02738e-10	Intron (ENSMUST00000148669/ENSMUSG00000030946, intron 1 of 2)	130162451	133123350	2960900	2	ENSMUSG00000030849	506358	Fgfr2	decreased d4 vs d2
chr7	133114752	133115639	888	-2.83703	4.40677e-14	Intron (ENSMUST00000124096/ENSMUSG00000030849, intron 1 of 6)	130162451	133123350	2960900	2	ENSMUSG00000030849	7711	Fgfr2	decreased d4 vs d2
chr7	133759779	133760541	763	-1.735	2.67109e-07	5' UTR	133720942	133782726	61785	2	ENSMUSG00000030986	22185	Dhx32	decreased d4 vs d2
chr7	134709160	134709740	581	-1.77845	0.000344566	Intron (ENSMUST00000211570/ENSMUSG00000058325, intron 1 of 26)	134670654	135173639	502986	1	ENSMUSG00000058325	38506	Dock1	decreased d4 vs d2
chr7	135165020	135165719	700	-2.48412	1.30871e-05	Intron (ENSMUST00000084488/ENSMUSG00000058325, intron 49 of 51)	134670654	135173639	502986	1	ENSMUSG00000058325	494366	Dock1	decreased d4 vs d2
chr7	135410090	135410992	903	-1.80993	2.30282e-05	Promoter	135410308	135413622	3315	1	ENSMUSG00000048377	0	Foxi2	decreased d4 vs d2
chr7	135484993	135485767	775	-2.47201	4.65651e-08	Promoter	135486029	135491315	5287	1	ENSMUSG00000109598	-262	NA	decreased d4 vs d2
chr7	136209300	136210430	1131	-1.39331	0.00108803	Distal Intergenic	136167086	136173296	6211	2	ENSMUSG00000110396	-36004	NA	decreased d4 vs d2
chr7	136666389	136667274	886	-2.34025	1.2069e-08	Distal Intergenic	136657209	136658073	865	1	ENSMUSG00000109894	9180	Gm5904	decreased d4 vs d2
chr7	136871930	136872691	762	-2.80193	2.82117e-06	Distal Intergenic	136894614	137130266	235653	1	ENSMUSG00000054612	-21923	Mgmt	decreased d4 vs d2
chr7	137316980	137318089	1110	-1.57967	3.22964e-06	Distal Intergenic	137193673	137314445	120773	2	ENSMUSG00000010476	-2535	Ebf3	decreased d4 vs d2
chr7	138153402	138154015	614	-5.00653	3.92219e-09	Distal Intergenic	138101433	138101539	107	2	ENSMUSG00000064575	-51863	NA	decreased d4 vs d2
chr7	138397250	138398894	1645	-1.68111	9.74747e-08	Promoter	138208974	138397730	188757	2	ENSMUSG00000091002	0	Tcerg1l	decreased d4 vs d2
chr7	138849977	138850607	631	-2.44396	6.48493e-06	Intron (ENSMUST00000128157/ENSMUSG00000041769, intron 2 of 2)	138846079	138883057	36979	1	ENSMUSG00000041769	3898	Ppp2r2d	decreased d4 vs d2
chr7	139139750	139140436	687	-2.13892	3.24319e-05	Intron (ENSMUST00000016125/ENSMUSG00000015981, intron 2 of 11)	139103638	139213307	109670	2	ENSMUSG00000015981	72871	Stk32c	decreased d4 vs d2
chr7	139528611	139529232	622	-2.22173	1.48891e-05	Intron (ENSMUST00000106098/ENSMUSG00000025477, intron 8 of 15)	139389109	139579652	190544	1	ENSMUSG00000025477	139502	Inpp5a	decreased d4 vs d2
chr7	139894436	139895463	1028	-1.12683	0.000189345	Promoter	139894696	139941537	46842	1	ENSMUSG00000066129	0	Kndc1	decreased d4 vs d2
chr7	139949538	139950232	695	-1.18871	0.00070802	Promoter	139950396	139978977	28582	1	ENSMUSG00000086742	-164	Gm16201	decreased d4 vs d2
chr7	139950237	139950979	743	-1.35019	0.000196378	Promoter	139950396	139978977	28582	1	ENSMUSG00000086742	0	Gm16201	decreased d4 vs d2
chr7	139966752	139967357	606	-2.98165	1.43574e-07	Intron (ENSMUST00000139218/ENSMUSG00000086742, intron 2 of 4)	139950396	139978977	28582	1	ENSMUSG00000086742	16356	Gm16201	decreased d4 vs d2
chr7	140048558	140049672	1115	-1.29903	1.09815e-05	Promoter	140046157	140049089	2933	2	ENSMUSG00000025469	0	Msx3	decreased d4 vs d2
chr7	140070020	140070657	638	-2.08936	6.47833e-05	3' UTR	140069880	140082548	12669	2	ENSMUSG00000025468	11891	Caly	decreased d4 vs d2
chr7	140787311	140788148	838	-2.31639	3.52654e-06	Promoter	140777229	140787852	10624	2	ENSMUSG00000025480	0	Syce1	decreased d4 vs d2
chr7	140903093	140903847	755	-1.32303	0.000216118	Distal Intergenic	140906014	140907983	1970	1	ENSMUSG00000109628	-2167	BC024386	decreased d4 vs d2
chr7	141079445	141080213	769	-1.88986	7.01022e-05	5' UTR	141078218	141090510	12293	1	ENSMUSG00000054065	1227	Pkp3	decreased d4 vs d2
chr7	141338435	141339259	825	-1.66851	5.44637e-06	Promoter	141338880	141363020	24141	1	ENSMUSG00000025504	0	Eps8l2	decreased d4 vs d2
chr7	141973044	141973770	727	-1.38154	0.00264046	Intron (ENSMUST00000078200/ENSMUSG00000053046, intron 1 of 18)	141949751	142004247	54497	1	ENSMUSG00000053046	23293	Brsk2	decreased d4 vs d2
chr7	142070788	142071563	776	-1.75833	0.000199282	Distal Intergenic	142078331	142078437	107	2	ENSMUSG00000077409	6874	Gm25416	decreased d4 vs d2
chr7	142522271	142522874	604	-1.34345	0.00359959	Distal Intergenic	142532686	142540747	8062	1	ENSMUSG00000037772	-9812	Mrpl23	decreased d4 vs d2
chr7	142968970	142969696	727	-1.61162	0.000140911	Promoter	142966829	142969264	2436	2	ENSMUSG00000009248	0	Ascl2	decreased d4 vs d2
chr7	143106759	143107663	905	-1.28749	0.000154477	Promoter	143106362	143427042	320681	1	ENSMUSG00000009545	397	Kcnq1	decreased d4 vs d2
chr7	143437653	143438625	973	-2.27608	7.27948e-07	Distal Intergenic	143447605	143447665	61	1	ENSMUSG00000099103	-8980	NA	decreased d4 vs d2
chr7	143445591	143446367	777	-1.58144	0.00148175	Distal Intergenic	143447605	143447665	61	1	ENSMUSG00000099103	-1238	NA	decreased d4 vs d2
chr7	143464562	143465268	707	-1.46314	0.000132247	Distal Intergenic	143458339	143461050	2712	2	ENSMUSG00000037664	-3512	Cdkn1c	decreased d4 vs d2
chr7	143977691	143979612	1922	-1.77889	1.32798e-08	Distal Intergenic	144001928	144424494	422567	1	ENSMUSG00000037541	-22316	Shank2	decreased d4 vs d2
chr7	144561921	144562566	646	-1.82813	0.000158519	Distal Intergenic	144567355	144581512	14158	1	ENSMUSG00000073778	-4789	NA	decreased d4 vs d2
chr7	144738147	144738962	816	-2.17493	5.05031e-07	5' UTR	144588549	144751974	163426	2	ENSMUSG00000031075	13012	Ano1	decreased d4 vs d2
chr7	144832273	144832985	713	-2.18999	4.32616e-05	Distal Intergenic	144838083	144844436	6354	1	ENSMUSG00000031074	-5098	Fgf3	decreased d4 vs d2
chr7	144860884	144861871	988	-1.90621	5.73065e-08	5' UTR	144847367	144865243	17877	1	ENSMUSG00000050917	13517	Fgf4	decreased d4 vs d2
chr7	144942739	144943792	1054	-1.27894	1.57479e-06	Distal Intergenic	144929931	144939925	9995	2	ENSMUSG00000070348	-2814	Ccnd1	decreased d4 vs d2
chr7	4124160	4124953	794	-1.21734	8.35402e-06	5' UTR	4119408	4136708	17301	1	ENSMUSG00000030428	4752	Ttyh1	decreased d4 vs d2
chr7	4531969	4532847	879	-0.684531	0.00354724	Promoter	4522933	4532453	9521	2	ENSMUSG00000055809	0	Dnaaf3	decreased d4 vs d2
chr7	4546342	4547240	899	-0.964806	0.000139369	Promoter	4539765	4547541	7777	2	ENSMUSG00000004961	301	Syt5	decreased d4 vs d2
chr7	16299437	16300175	739	-0.998486	9.27448e-05	Distal Intergenic	16308393	16318205	9813	1	ENSMUSG00000002083	-8218	Bbc3	decreased d4 vs d2
chr7	19279030	19280226	1197	-1.22402	2.72207e-05	Promoter	19276805	19280064	3260	2	ENSMUSG00000030402	0	Ppm1n	decreased d4 vs d2
chr7	25305804	25306771	968	-1.0793	4.78851e-05	Promoter	25306106	25316195	10090	1	ENSMUSG00000043843	0	Tmem145	decreased d4 vs d2
chr7	27330541	27331436	896	-0.965684	5.29505e-05	Intron (ENSMUST00000038618/ENSMUSG00000040488, intron 4 of 32)	27305136	27337692	32557	2	ENSMUSG00000040488	6256	Ltbp4	decreased d4 vs d2
chr7	27653590	27654504	915	-0.986786	0.00180259	Promoter	27653915	27657346	3432	1	ENSMUSG00000007944	0	Ttc9b	decreased d4 vs d2
chr7	28693017	28694190	1174	-0.953454	5.63823e-05	Promoter	28692849	28699338	6490	1	ENSMUSG00000037463	168	Fbxo27	decreased d4 vs d2
chr7	28732268	28733329	1062	-0.912594	0.00020787	5' UTR	28716804	28738144	21341	1	ENSMUSG00000030598	15464	Fbxo17	decreased d4 vs d2
chr7	34630063	34631275	1213	-0.801208	0.00164799	Distal Intergenic	34636996	34637712	717	2	ENSMUSG00000108723	6437	NA	decreased d4 vs d2
chr7	37841928	37842919	992	-0.978861	0.000464239	Distal Intergenic	37824242	37824347	106	2	ENSMUSG00000064591	-17581	Gm22302	decreased d4 vs d2
chr7	41739781	41740455	675	-1.27023	0.00138954	Distal Intergenic	41722288	41722527	240	1	ENSMUSG00000092538	17493	NA	decreased d4 vs d2
chr7	44383949	44384943	995	-1.3355	1.80877e-05	Promoter	44384102	44400187	16086	1	ENSMUSG00000030731	0	Syt3	decreased d4 vs d2
chr7	45059023	45059843	821	-1.28597	0.000197862	Intron (ENSMUST00000210690/ENSMUSG00000007837, intron 5 of 7)	45053584	45062677	9094	2	ENSMUSG00000007837	2834	Prrg2	decreased d4 vs d2
chr7	45240515	45241547	1033	-0.880136	0.000770086	Promoter	45241085	45273367	32283	1	ENSMUSG00000094152	0	Slc6a16	decreased d4 vs d2
chr7	45277053	45277806	754	-1.08948	0.00285012	Promoter	45277513	45288998	11486	1	ENSMUSG00000070568	0	Slc6a21	decreased d4 vs d2
chr7	57386354	57387639	1286	-1.67741	4.26234e-07	Promoter	56716465	57387188	670724	2	ENSMUSG00000055026	0	Gabrg3	decreased d4 vs d2
chr7	72306242	72307086	845	-1.37776	1.37669e-06	Promoter	72077830	72306608	228779	2	ENSMUSG00000032776	0	Mctp2	decreased d4 vs d2
chr7	73140656	73141596	941	-1.18073	6.67365e-05	Distal Intergenic	73124451	73126558	2108	1	ENSMUSG00000108345	16205	NA	decreased d4 vs d2
chr7	79504572	79505238	667	-1.33536	2.35483e-05	Intron (ENSMUST00000182495/ENSMUSG00000097023, intron 1 of 1)	79500026	79534403	34378	1	ENSMUSG00000097023	4546	Mir9-3hg	decreased d4 vs d2
chr7	80186514	80187500	987	-1.17189	1.26958e-05	Promoter	80186841	80226527	39687	1	ENSMUSG00000030539	0	Sema4b	decreased d4 vs d2
chr7	81933315	81935088	1774	-0.812451	0.000973805	Promoter	81881251	81934473	53223	2	ENSMUSG00000025104	0	Hdgfl3	decreased d4 vs d2
chr7	87583921	87584878	958	-1.39032	1.01149e-06	Promoter	87584168	88134907	550740	1	ENSMUSG00000049583	0	Grm5	decreased d4 vs d2
chr7	88129852	88130873	1022	-0.861528	0.00123916	3' UTR	87584168	88134907	550740	1	ENSMUSG00000049583	545684	Grm5	decreased d4 vs d2
chr7	96212576	96213773	1198	-0.869587	1.51527e-05	Intron (ENSMUST00000107162/ENSMUSG00000048078, intron 1 of 32)	96171246	96911093	739848	1	ENSMUSG00000048078	41330	Tenm4	decreased d4 vs d2
chr7	98770053	98770946	894	-1.68049	4.28732e-05	Distal Intergenic	98734747	98735081	335	2	ENSMUSG00000108988	-34972	NA	decreased d4 vs d2
chr7	100492664	100493757	1094	-0.776244	0.000537538	Promoter	100493337	100502020	8684	1	ENSMUSG00000033685	0	Ucp2	decreased d4 vs d2
chr7	105568462	105569791	1330	-1.56815	1.72164e-10	5' UTR	105558483	105581653	23171	2	ENSMUSG00000037032	11862	Apbb1	decreased d4 vs d2
chr7	105685313	105686231	919	-1.56286	1.94822e-06	Exon (ENSMUST00000145988/ENSMUSG00000030882, exon 16 of 44)	105650827	105721799	70973	1	ENSMUSG00000030882	34486	Dnhd1	decreased d4 vs d2
chr7	107209006	107209964	959	-1.06566	5.99067e-05	Promoter	107209445	107210916	1472	1	ENSMUSG00000073894	0	Rbmxl2	decreased d4 vs d2
chr7	107594679	107595597	919	-0.812662	0.000117727	Promoter	107595207	107748583	153377	1	ENSMUSG00000036528	0	Ppfibp2	decreased d4 vs d2
chr7	114562360	114563411	1052	-1.50678	7.14875e-07	Promoter	114549682	114562972	13291	2	ENSMUSG00000030670	0	Cyp2r1	decreased d4 vs d2
chr7	116033587	116034330	744	-1.09608	0.000434455	Exon (ENSMUST00000205980/ENSMUSG00000051910, exon 1 of 13)	115470872	116038796	567925	2	ENSMUSG00000051910	4466	Sox6	decreased d4 vs d2
chr7	116206706	116207371	666	-1.41157	7.35936e-06	Intron (ENSMUST00000182834/ENSMUSG00000045659, intron 1 of 24)	116123485	116308376	184892	2	ENSMUSG00000045659	101005	Plekha7	decreased d4 vs d2
chr7	116307188	116308863	1676	-1.0412	1.24402e-06	Promoter	116123485	116308376	184892	2	ENSMUSG00000045659	0	Plekha7	decreased d4 vs d2
chr7	122288582	122290136	1555	-1.00915	0.000156778	Promoter	122288751	122634402	345652	1	ENSMUSG00000052889	0	Prkcb	decreased d4 vs d2
chr7	122670632	122671351	720	-0.842859	0.00288995	Promoter	122670492	122769393	98902	1	ENSMUSG00000066189	140	Cacng3	decreased d4 vs d2
chr7	126949382	126950408	1027	-0.774487	0.000787001	Promoter	126945567	126949582	4016	2	ENSMUSG00000046378	0	Asphd1	decreased d4 vs d2
chr7	131541930	131542952	1023	-1.10137	0.000247242	Promoter	131542867	131544925	2059	1	ENSMUSG00000040148	0	Hmx3	decreased d4 vs d2
chr7	138083830	138084509	680	-1.08483	0.000432786	Distal Intergenic	138101433	138101539	107	2	ENSMUSG00000064575	17030	NA	decreased d4 vs d2
chr7	138909098	138910212	1115	-0.537042	0.00212714	Promoter	138890836	138909519	18684	2	ENSMUSG00000078566	0	Bnip3	decreased d4 vs d2
chr7	139943485	139944453	969	-1.81221	1.83255e-08	Promoter	139943789	139945112	1324	1	ENSMUSG00000047751	0	Utf1	decreased d4 vs d2
chr7	140101848	140102947	1100	-1.25129	1.1809e-05	Promoter	140096770	140102441	5672	2	ENSMUSG00000025466	0	Fuom	decreased d4 vs d2
chr7	141060401	141061890	1490	-1.16423	1.04672e-05	Promoter	141061104	141072400	11297	1	ENSMUSG00000055629	0	B4galnt4	decreased d4 vs d2
chr7	141099625	141100910	1286	-0.969076	0.000394044	Promoter	141091175	141100572	9398	2	ENSMUSG00000025494	0	Sigirr	decreased d4 vs d2
chr7	141215017	141216572	1556	-0.4849	0.00093387	Promoter	141215860	141218658	2799	1	ENSMUSG00000038618	0	Rassf7	decreased d4 vs d2
chr7	141429181	141429875	695	-0.79293	0.00246458	Promoter	141426446	141429491	3046	2	ENSMUSG00000060240	0	Cend1	decreased d4 vs d2
chr7	141949258	141949960	703	-1.13138	2.50559e-05	Promoter	141949751	142004247	54497	1	ENSMUSG00000053046	0	Brsk2	decreased d4 vs d2
chr7	142967608	142968823	1216	-0.76328	0.00266701	Promoter	142966829	142969264	2436	2	ENSMUSG00000009248	441	Ascl2	decreased d4 vs d2
chr8	3414703	3415320	618	-1.89733	0.000233264	Intron (ENSMUST00000239102/ENSMUSG00000004568, intron 10 of 28)	3353415	3456601	103187	1	ENSMUSG00000004568	61288	Arhgef18	decreased d4 vs d2
chr8	3597762	3598471	710	-1.34216	0.00134703	5' UTR	3587293	3609075	21783	1	ENSMUSG00000044433	10469	Camsap3	decreased d4 vs d2
chr8	4205170	4206598	1429	-1.64141	5.19897e-07	3' UTR	4166567	4211257	44691	1	ENSMUSG00000011832	38603	Evi5l	decreased d4 vs d2
[truncated: 6,775 more rows]

## Sheet: 2-consensus peaks d2
ATAC CONSENSUS PEAKS AT d2
seqnames	start	end	width	name	score	signalValue	pValue	qValue	peak	annotation	geneStart	geneEnd	geneLength	geneStrand	geneId	distanceToTSS	SYMBOL
chr1	3482856	3483182	327	d2_1_q001_bampe_peak_1	154	9.7458	18.8741	15.4247	205	Intron (ENSMUST00000161581/ENSMUSG00000089699, intron 1 of 1)	3205901	3671498	465598	2	ENSMUSG00000051951	188316	Xkr4
chr1	3649108	3649243	136	d2_1_q001_bampe_peak_2	95	7.74627	12.5684	9.51209	138	Exon (ENSMUST00000192692/ENSMUSG00000102331, exon 2 of 2)	3205901	3671498	465598	2	ENSMUSG00000051951	22255	Xkr4
chr1	3670759	3670913	155	d2_1_q001_bampe_peak_3	60	5.04479	8.81643	6.02749	103	Promoter	3205901	3671498	465598	2	ENSMUSG00000051951	585	Xkr4
chr1	3671720	3672575	856	d2_1_q001_bampe_peak_4	162	8.44505	19.7257	16.2249	77	Promoter	3205901	3671498	465598	2	ENSMUSG00000051951	-222	Xkr4
chr1	3681546	3681714	169	d2_1_q001_bampe_peak_5	210	12.6901	24.8253	21.0223	109	Exon (ENSMUST00000193244/ENSMUSG00000102348, exon 1 of 1)	3680155	3681788	1634	1	ENSMUSG00000102348	1391
chr1	4492155	4492310	156	d2_1_q001_bampe_peak_6	139	6.73491	17.2723	13.919	1527	Exon (ENSMUST00000027035/ENSMUSG00000025902, exon 5 of 5)	4490931	4497354	6424	2	ENSMUSG00000025902	5044	Sox17
chr1	4492933	4493768	836	d2_1_q001_bampe_peak_6	139	6.73491	17.2723	13.919	1527	5' UTR	4490931	4497354	6424	2	ENSMUSG00000025902	3586	Sox17
chr1	4544122	4544243	122	d2_1_q001_bampe_peak_7	64	6.37637	9.23794	6.4125	80	Distal Intergenic	4534837	4535286	450	2	ENSMUSG00000103003	-8836
chr1	4571596	4572066	471	d2_1_q001_bampe_peak_8	129	9.24929	16.1994	12.911	130	Distal Intergenic	4583129	4586252	3124	2	ENSMUSG00000104328	14186
chr1	4785470	4785892	423	d2_1_q001_bampe_peak_9	242	13.7262	28.2422	24.2389	222	Promoter	4773206	4785739	12534	2	ENSMUSG00000033845	0	Mrpl15
chr1	4807621	4807896	276	d2_1_q001_bampe_peak_10	82	6.88928	11.1655	8.20303	72	Promoter	4807788	4848410	40623	1	ENSMUSG00000025903	0	Lypla1
chr1	4857451	4857853	403	d2_1_q001_bampe_peak_11	254	11.9223	29.517	25.4402	244	Promoter	4857814	4897909	40096	1	ENSMUSG00000033813	0	Tcea1
chr1	4914522	4914806	285	d2_1_q001_bampe_peak_13	104	8.16114	13.6087	10.483	45	Intron (ENSMUST00000002533/ENSMUSG00000002459, intron 3 of 4)	4909576	5070285	160710	2	ENSMUSG00000002459	155479	Rgs20
chr1	4970654	4970827	174	d2_1_q001_bampe_peak_14	138	9.85184	17.2168	13.8674	108	Intron (ENSMUST00000002533/ENSMUSG00000002459, intron 1 of 4)	4909576	5070285	160710	2	ENSMUSG00000002459	99458	Rgs20
chr1	5083027	5083539	513	d2_1_q001_bampe_peak_16	326	16.7582	37.1212	32.6174	134	5' UTR	5070018	5162529	92512	1	ENSMUSG00000033793	13009	Atp6v1h
chr1	5232950	5233229	280	d2_1_q001_bampe_peak_18	349	16.1379	39.5593	34.929	65	Distal Intergenic	5276106	5277337	1232	2	ENSMUSG00000104352	44108
chr1	5261462	5261616	155	d2_1_q001_bampe_peak_19	126	9.5094	15.9293	12.6584	48	Distal Intergenic	5276106	5277337	1232	2	ENSMUSG00000104352	15721
chr1	5588457	5588639	183	d2_1_q001_bampe_peak_20	79	7.08003	10.8552	7.91399	62	Promoter	5588466	5606131	17666	1	ENSMUSG00000025905	0	Oprk1
chr1	5917217	5917334	118	d2_1_q001_bampe_peak_22	53	5.40249	8.12674	5.38788	260	Promoter	5913707	5917398	3692	2	ENSMUSG00000033774	64	Npbwr1
chr1	6142900	6143142	243	d2_1_q001_bampe_peak_24	153	10.5564	18.8274	15.3809	240	Distal Intergenic	6206197	6276648	70452	1	ENSMUSG00000025907	-63055	Rb1cc1
chr1	6214321	6215167	847	d2_1_q001_bampe_peak_25	230	11.5189	26.9379	23.0094	223	5' UTR	6206197	6276648	70452	1	ENSMUSG00000025907	8124	Rb1cc1
chr1	6359072	6359426	355	d2_1_q001_bampe_peak_26	117	8.25566	14.9952	11.7813	269	Promoter	6359218	6394731	35514	1	ENSMUSG00000087247	0	Alkal1
chr1	6382792	6383199	408	d2_1_q001_bampe_peak_28	205	12.9769	24.3498	20.5752	141	Promoter	6382634	6383106	473	2	ENSMUSG00000102706	0
chr1	6729319	6729517	199	d2_1_q001_bampe_peak_29	167	11.1429	20.2587	16.7267	96	Intron (ENSMUST00000140079/ENSMUSG00000033740, intron 2 of 23)	6487231	6860940	373710	1	ENSMUSG00000033740	242088	St18
chr1	6870430	6870654	225	d2_1_q001_bampe_peak_30	239	12.8121	27.9123	23.9282	167	Distal Intergenic	6861237	6864151	2915	2	ENSMUSG00000103329	-6279
chr1	6898443	6898506	64	d2_1_q001_bampe_peak_31	108	8.57007	13.9715	10.823	44	Distal Intergenic	6910560	6911222	663	1	ENSMUSG00000104385	-12054	Gm7449
chr1	7047388	7047498	111	d2_1_q001_bampe_peak_32	124	9.19067	15.707	12.4496	157	Distal Intergenic	7035915	7037217	1303	1	ENSMUSG00000103629	11473	Gm5694
chr1	7088502	7089165	664	d2_1_q001_bampe_peak_34	620	18.502	67.6434	62.0665	282	Promoter	7088920	7173628	84709	1	ENSMUSG00000051285	0	Pcmtd1
chr1	7319419	7319577	159	d2_1_q001_bampe_peak_35	115	8.85003	14.7701	11.5705	79	Distal Intergenic	7315451	7316462	1012	1	ENSMUSG00000102768	3968	Gm19002
chr1	7397688	7398460	773	d2_1_q001_bampe_peak_36	398	16.5754	44.7481	39.8496	458	Promoter	7349406	7397869	48464	2	ENSMUSG00000097797	0
chr1	7671738	7671943	206	d2_1_q001_bampe_peak_37	101	8.28929	13.2137	10.1129	147	Distal Intergenic	7664081	7664961	881	1	ENSMUSG00000103903	7657	Rps2-ps2
chr1	7777319	7777468	150	d2_1_q001_bampe_peak_39	105	8.41219	13.6966	10.5659	26	Distal Intergenic	7728861	7730565	1705	2	ENSMUSG00000103557	-46754
chr1	9298536	9298637	102	d2_1_q001_bampe_peak_41	117	7.66421	14.9167	11.7075	94	5' UTR	8361475	9299878	938404	2	ENSMUSG00000025909	1241	Sntg1
chr1	9299328	9299497	170	d2_1_q001_bampe_peak_42	171	9.59906	20.7269	17.1669	199	Promoter	8361475	9299878	938404	2	ENSMUSG00000025909	381	Sntg1
chr1	9299853	9300096	244	d2_1_q001_bampe_peak_43	86	6.48917	11.6532	8.6587	63	Promoter	8361475	9299878	938404	2	ENSMUSG00000025909	0	Sntg1
chr1	9469590	9469753	164	d2_1_q001_bampe_peak_44	140	10.1434	17.3729	14.0134	299	Distal Intergenic	9458670	9458772	103	1	ENSMUSG00000065625	10920	Gm24765
chr1	9545154	9545496	343	d2_1_q001_bampe_peak_45	488	15.8975	54.1961	48.8601	214	Promoter	9545408	9547455	2048	1	ENSMUSG00000061024	0	Rrs1
chr1	9699881	9700808	928	d2_1_q001_bampe_peak_46	142	8.43402	17.6722	14.2941	110	Promoter	9667415	9700209	32795	2	ENSMUSG00000025912	0	Mybl1
chr1	9748202	9748680	479	d2_1_q001_bampe_peak_47	268	13.1373	30.9974	26.8344	562	Promoter	9718622	9748382	29761	2	ENSMUSG00000045210	0	Vcpip1
chr1	9848224	9848502	279	d2_1_q001_bampe_peak_48	108	8.39451	13.9978	10.8472	69	5' UTR	9798107	9900845	102739	1	ENSMUSG00000025915	50117	Sgk3
chr1	9943886	9944244	359	d2_1_q001_bampe_peak_49	191	11.1911	22.8622	19.174	349	Promoter	9941959	9944118	2160	2	ENSMUSG00000098234	0	Snhg6
chr1	9967814	9968230	417	d2_1_q001_bampe_peak_50	206	11.7696	24.3894	20.6125	166	Promoter	9960163	9967932	7770	2	ENSMUSG00000099032	0	Tcf24
chr1	10009049	10009298	250	d2_1_q001_bampe_peak_51	146	10.0734	18.0034	14.6064	174	Promoter	9968624	10009136	40513	2	ENSMUSG00000025916	0	Ppp1r42
chr1	10037915	10038145	231	d2_1_q001_bampe_peak_52	49	4.75097	7.67569	4.9795	224	Promoter	10037987	10136768	98782	1	ENSMUSG00000056763	0	Cspp1
chr1	10039591	10040222	632	d2_1_q001_bampe_peak_53	164	8.83856	19.9241	16.4106	219	5' UTR	10037987	10136768	98782	1	ENSMUSG00000056763	1604	Cspp1
chr1	10993513	10993924	412	d2_1_q001_bampe_peak_56	149	10.0037	18.3316	14.9146	99	Promoter	10993465	11303681	310217	1	ENSMUSG00000048960	48	Prex2
chr1	11277890	11278145	256	d2_1_q001_bampe_peak_57	198	11.949	23.5776	19.8468	168	Intron (ENSMUST00000027056/ENSMUSG00000048960, intron 37 of 39)	10993465	11303681	310217	1	ENSMUSG00000048960	284425	Prex2
chr1	11330319	11330510	192	d2_1_q001_bampe_peak_59	213	12.8716	25.1339	21.313	143	Distal Intergenic	11363926	11366964	3039	2	ENSMUSG00000103494	36454
chr1	11413946	11414516	571	d2_1_q001_bampe_peak_62	316	14.5656	36.1519	31.6976	278	Promoter	11414105	11975901	561797	1	ENSMUSG00000057715	0	A830018L16Rik
chr1	12025873	12026165	293	d2_1_q001_bampe_peak_63	135	9.85602	16.8592	13.5314	174	Distal Intergenic	12120960	12121832	873	1	ENSMUSG00000101610	-94795
chr1	12692290	12692572	283	d2_1_q001_bampe_peak_64	86	6.96128	11.6482	8.65392	107	Promoter	12692277	12861192	168916	1	ENSMUSG00000016918	13	Sulf1
chr1	12718245	12718350	106	d2_1_q001_bampe_peak_65	68	6.36955	9.6766	6.82094	58	Intron (ENSMUST00000177608/ENSMUSG00000016918, intron 1 of 21)	12692277	12861192	168916	1	ENSMUSG00000016918	25968	Sulf1
chr1	12718597	12718701	105	d2_1_q001_bampe_peak_66	57	5.82296	8.51573	5.74926	47	5' UTR	12692277	12861192	168916	1	ENSMUSG00000016918	26320	Sulf1
chr1	12744603	12744884	282	d2_1_q001_bampe_peak_67	219	12.9856	25.8622	21.9978	147	Intron (ENSMUST00000177608/ENSMUSG00000016918, intron 2 of 21)	12692277	12861192	168916	1	ENSMUSG00000016918	52326	Sulf1
chr1	12814417	12814619	203	d2_1_q001_bampe_peak_68	95	7.30413	12.5944	9.53643	184	Intron (ENSMUST00000177608/ENSMUSG00000016918, intron 7 of 21)	12692277	12861192	168916	1	ENSMUSG00000016918	122140	Sulf1
chr1	12836047	12836257	211	d2_1_q001_bampe_peak_69	80	6.58644	11.0404	8.08675	147	Exon (ENSMUST00000177608/ENSMUSG00000016918, exon 13 of 22)	12692277	12861192	168916	1	ENSMUSG00000016918	143770	Sulf1
chr1	12991047	12991219	173	d2_1_q001_bampe_peak_71	171	8.97582	20.7018	17.1428	95	5' UTR	12866549	12992650	126102	2	ENSMUSG00000025938	1431	Slco5a1
chr1	12992494	12992732	239	d2_1_q001_bampe_peak_72	111	7.05308	14.3083	11.1376	240	Promoter	12866549	12992650	126102	2	ENSMUSG00000025938	0	Slco5a1
chr1	13372412	13372872	461	d2_1_q001_bampe_peak_73	364	13.1272	41.1604	36.4455	170	5' UTR	13139105	13374083	234979	2	ENSMUSG00000005886	1211	Ncoa2
chr1	13374243	13374647	405	d2_1_q001_bampe_peak_74	68	5.19039	9.75615	6.89448	266	Promoter	13139105	13374083	234979	2	ENSMUSG00000005886	-160	Ncoa2
chr1	13589641	13590106	466	d2_1_q001_bampe_peak_76	141	9.1945	17.4692	14.1043	328	Promoter	13564698	13589910	25213	2	ENSMUSG00000025935	0	Tram1
chr1	13660225	13660697	473	d2_1_q001_bampe_peak_79	338	15.4824	38.4367	33.8644	298	Promoter	13623330	13660546	37217	2	ENSMUSG00000025937	0	Lactb2
chr1	14097814	14097964	151	d2_1_q001_bampe_peak_80	41	5.1011	6.78764	4.15945	38	Distal Intergenic	14109215	14112819	3605	2	ENSMUSG00000104209	14855
chr1	14309673	14309964	292	d2_1_q001_bampe_peak_83	136	9.73651	17.0201	13.6826	154	Promoter	14168954	14310235	141282	2	ENSMUSG00000025932	271	Eya1
chr1	14506556	14507085	530	d2_1_q001_bampe_peak_84	209	11.3221	24.7997	20.9979	169	Distal Intergenic	14168954	14310235	141282	2	ENSMUSG00000025932	-196321	Eya1
chr1	14755227	14755739	513	d2_1_q001_bampe_peak_85	131	8.83859	16.4079	13.1068	226	Promoter	14753346	14755992	2647	2	ENSMUSG00000025930	253	Msc
chr1	14918842	14918990	149	d2_1_q001_bampe_peak_86	200	12.3828	23.7881	20.0454	193	Promoter	14872648	14918862	46215	2	ENSMUSG00000032769	0	Trpa1
chr1	15286370	15287046	677	d2_1_q001_bampe_peak_88	103	8.09364	13.4968	10.3778	180	Promoter	15287254	15723750	436497	1	ENSMUSG00000092083	-208	Kcnb2
chr1	15805494	15806026	533	d2_1_q001_bampe_peak_91	286	14.2428	32.88	28.6092	167	Promoter	15805646	15844052	38407	1	ENSMUSG00000025925	0	Terf1
chr1	15892451	15892822	372	d2_1_q001_bampe_peak_92	145	9.46119	17.9094	14.5174	392	Promoter	15853862	15892722	38861	2	ENSMUSG00000032719	0	Sbspon
chr1	16104689	16105978	1290	d2_1_q001_bampe_peak_94	118	7.23984	15.0901	11.8709	56	Promoter	16105774	16133734	27961	1	ENSMUSG00000025921	0	Rdh10
chr1	16130079	16130286	208	d2_1_q001_bampe_peak_95	224	12.9537	26.3672	22.4738	88	Intron (ENSMUST00000027053/ENSMUSG00000025921, intron 4 of 5)	16105774	16133734	27961	1	ENSMUSG00000025921	24305	Rdh10
chr1	16300437	16300531	95	d2_1_q001_bampe_peak_98	64	6.37637	9.23794	6.4125	29	Intron (ENSMUST00000162751/ENSMUSG00000025920, intron 12 of 13)	16228674	16520112	291439	2	ENSMUSG00000025920	219581	Stau2
chr1	16519758	16520087	330	d2_1_q001_bampe_peak_99	175	10.4509	21.0842	17.5016	115	Promoter	16228674	16520112	291439	2	ENSMUSG00000025920	25	Stau2
chr1	16618881	16619513	633	d2_1_q001_bampe_peak_100	163	10.0198	19.8396	16.3323	414	Promoter	16540790	16619489	78700	2	ENSMUSG00000025939	0	Ube2w
chr1	16656558	16657275	718	d2_1_q001_bampe_peak_101	302	12.6012	34.6703	30.2979	497	Promoter	16641725	16657042	15318	2	ENSMUSG00000079658	0	Eloc
chr1	16665106	16665595	490	d2_1_q001_bampe_peak_102	189	11.4041	22.6688	18.9924	356	Promoter	16665207	16678275	13069	1	ENSMUSG00000025940	0	Tmem70
chr1	17009720	17009969	250	d2_1_q001_bampe_peak_103	311	15.4246	35.5479	31.1271	92	Intron (ENSMUST00000186604/ENSMUSG00000101640, intron 1 of 2)	16964560	17097889	133330	2	ENSMUSG00000042686	87920	Jph1
chr1	17096874	17097105	232	d2_1_q001_bampe_peak_104	179	9.77213	21.5722	17.9612	1061	Promoter	16964560	17097889	133330	2	ENSMUSG00000042686	784	Jph1
chr1	17097351	17097964	614	d2_1_q001_bampe_peak_104	179	9.77213	21.5722	17.9612	1061	Promoter	16964560	17097889	133330	2	ENSMUSG00000042686	0	Jph1
chr1	17145336	17145710	375	d2_1_q001_bampe_peak_106	367	18.5502	41.5218	36.7892	304	Promoter	17145362	17164271	18910	1	ENSMUSG00000025777	0	Gdap1
chr1	17207563	17207677	115	d2_1_q001_bampe_peak_107	64	6.37637	9.23794	6.4125	56	Distal Intergenic	17168403	17173103	4701	1	ENSMUSG00000099899	39160
chr1	17506811	17506973	163	d2_1_q001_bampe_peak_109	114	8.92692	14.6065	11.4164	122	Distal Intergenic	17520001	17520111	111	1	ENSMUSG00000089534	-13028	Gm25166
chr1	17727264	17727794	531	d2_1_q001_bampe_peak_110	158	10.0312	19.3463	15.869	223	Promoter	17676027	17727646	51620	2	ENSMUSG00000085125	0	Gm16070
chr1	18058322	18058698	377	d2_1_q001_bampe_peak_112	72	6.63966	10.1187	7.23152	352	Promoter	17994462	18059056	64595	2	ENSMUSG00000109887	358
chr1	19104211	19104832	622	d2_1_q001_bampe_peak_117	139	8.24855	17.3492	13.9912	384	Exon (ENSMUST00000037294/ENSMUSG00000042596, exon 2 of 8)	19103022	19166346	63325	1	ENSMUSG00000042596	1189	Tfap2d
chr1	19234869	19235119	251	d2_1_q001_bampe_peak_120	159	8.28614	19.4285	15.9462	94	3' UTR	19208914	19238576	29663	1	ENSMUSG00000025927	25955	Tfap2b
chr1	19236743	19236913	171	d2_1_q001_bampe_peak_121	114	6.49918	14.5881	11.401	156	3' UTR	19208914	19238576	29663	1	ENSMUSG00000025927	27829	Tfap2b
chr1	19241476	19241630	155	d2_1_q001_bampe_peak_122	148	8.79662	18.2978	14.8829	141	Distal Intergenic	19242725	19243769	1045	1	ENSMUSG00000100538	-1095
chr1	19767278	19767483	206	d2_1_q001_bampe_peak_123	114	8.77071	14.6342	11.4429	161	Distal Intergenic	19614269	19616767	2499	1	ENSMUSG00000102597	153009
chr1	20820157	20820524	368	d2_1_q001_bampe_peak_128	253	12.5947	29.422	25.3508	268	Promoter	20802968	20820312	17345	2	ENSMUSG00000041859	0	Mcm3
chr1	20867512	20867655	144	d2_1_q001_bampe_peak_129	68	6.36955	9.6766	6.82094	47	Distal Intergenic	20888650	20890473	1824	2	ENSMUSG00000097934	22818	6720483E21Rik
chr1	20890444	20891168	725	d2_1_q001_bampe_peak_130	299	14.2881	34.3003	29.9487	132	Promoter	20890606	20939650	49045	1	ENSMUSG00000025931	0	Paqr8
chr1	20951372	20952010	639	d2_1_q001_bampe_peak_131	210	11.0102	24.8555	21.0508	304	Promoter	20951626	20990841	39216	1	ENSMUSG00000041809	0	Efhc1
chr1	21079004	21079750	747	d2_1_q001_bampe_peak_132	224	10.8589	26.3775	22.4836	691	Promoter	20996299	21079229	82931	2	ENSMUSG00000041779	0	Tram2
chr1	21166330	21166557	228	d2_1_q001_bampe_peak_133	111	8.61626	14.3714	11.1971	96	Distal Intergenic	21178988	21187427	8440	1	ENSMUSG00000100819	-12431
chr1	21206460	21206532	73	d2_1_q001_bampe_peak_134	88	7.65165	11.853	8.84246	82	Distal Intergenic	21218575	21230167	11593	1	ENSMUSG00000025933	-12043	Tmem14a
chr1	21218529	21218782	254	d2_1_q001_bampe_peak_135	196	12.6383	23.321	19.6057	97	Promoter	21218575	21230167	11593	1	ENSMUSG00000025933	0	Tmem14a
chr1	21461185	21461316	132	d2_1_q001_bampe_peak_137	141	10.03	17.523	14.154	166	Intron (ENSMUST00000029667/ENSMUSG00000028033, intron 9 of 13)	21398403	21961942	563540	2	ENSMUSG00000028033	500626	Kcnq5
chr1	21961137	21961423	287	d2_1_q001_bampe_peak_138	82	6.23384	11.2234	8.25743	516	Promoter	21398403	21961942	563540	2	ENSMUSG00000028033	519	Kcnq5
chr1	21961653	21962314	662	d2_1_q001_bampe_peak_139	134	8.19008	16.7583	13.4362	511	Promoter	21398403	21961942	563540	2	ENSMUSG00000028033	0	Kcnq5
chr1	22294077	22294249	173	d2_1_q001_bampe_peak_140	217	13.4253	25.5994	21.7511	96	Intron (ENSMUST00000081544/ENSMUSG00000041670, intron 28 of 31)	22286251	22805994	519744	2	ENSMUSG00000041670	511745	Rims1
chr1	22533202	22533695	494	d2_1_q001_bampe_peak_142	282	13.6337	32.5068	28.2571	50	Exon (ENSMUST00000081544/ENSMUSG00000041670, exon 9 of 32)	22286251	22805994	519744	2	ENSMUSG00000041670	272299	Rims1
chr1	22805641	22805976	336	d2_1_q001_bampe_peak_144	86	7.21586	11.6958	8.69853	236	Promoter	22286251	22805994	519744	2	ENSMUSG00000041670	18	Rims1
chr1	23062133	23062266	134	d2_1_q001_bampe_peak_145	114	8.92692	14.6065	11.4164	47	Intron (ENSMUST00000191045/ENSMUSG00000101227, intron 3 of 3)	23048295	23235673	187379	2	ENSMUSG00000101227	173407
chr1	23256001	23256326	326	d2_1_q001_bampe_peak_146	316	14.5656	36.1519	31.6976	136	Promoter	23255685	23256407	723	2	ENSMUSG00000102766	81
chr1	23383288	23383553	266	d2_1_q001_bampe_peak_147	242	12.6486	28.2551	24.2505	72	Intron (ENSMUST00000188677/ENSMUSG00000026158, intron 2 of 7)	23366424	23397772	31349	2	ENSMUSG00000026158	14219	Ogfrl1
chr1	23705620	23705759	140	d2_1_q001_bampe_peak_148	101	8.28929	13.2137	10.1129	36	Distal Intergenic	23761753	23849158	87406	1	ENSMUSG00000026156	-55994	B3gat2
chr1	23762697	23763217	521	d2_1_q001_bampe_peak_149	123	7.50485	15.5623	12.313	165	Promoter	23761753	23849158	87406	1	ENSMUSG00000026156	944	B3gat2
chr1	23827189	23827305	117	d2_1_q001_bampe_peak_150	93	7.65965	12.4247	9.37727	83	Intron (ENSMUST00000063663/ENSMUSG00000026156, intron 2 of 3)	23761753	23849158	87406	1	ENSMUSG00000026156	65436	B3gat2
chr1	23922347	23922496	150	d2_1_q001_bampe_peak_151	66	6.28433	9.5383	6.69256	59	Promoter	23844846	23922317	77472	2	ENSMUSG00000026155	-30	Smap1
chr1	23935253	23935547	295	d2_1_q001_bampe_peak_152	196	11.8546	23.4197	19.6986	185	Distal Intergenic	23844846	23922317	77472	2	ENSMUSG00000026155	-12936	Smap1
chr1	23959471	23959550	80	d2_1_q001_bampe_peak_154	113	8.46976	14.5005	11.3186	111	Distal Intergenic	23844846	23922317	77472	2	ENSMUSG00000026155	-37154	Smap1
chr1	24005515	24005803	289	d2_1_q001_bampe_peak_155	145	9.76723	17.939	14.5456	327	Promoter	23995939	24005656	9718	2	ENSMUSG00000026154	0	Sdhaf4
chr1	24099714	24100571	858	d2_1_q001_bampe_peak_156	316	14.5656	36.1519	31.6976	534	Promoter	24011093	24100341	89249	2	ENSMUSG00000026153	0	Fam135a
chr1	24586502	24586857	356	d2_1_q001_bampe_peak_159	97	7.87994	12.7914	9.7208	255	Promoter	24261890	24587472	325583	2	ENSMUSG00000026141	615	Col19a1
chr1	24678463	24678971	509	d2_1_q001_bampe_peak_160	365	16.3192	41.3225	36.5987	191	Promoter	24678630	24766301	87672	1	ENSMUSG00000073725	0	Lmbrd1
chr1	24699507	24699630	124	d2_1_q001_bampe_peak_161	101	8.28929	13.2137	10.1129	73	Intron (ENSMUST00000191471/ENSMUSG00000073725, intron 3 of 15)	24678630	24766301	87672	1	ENSMUSG00000073725	20877	Lmbrd1
chr1	25181988	25182211	224	d2_1_q001_bampe_peak_165	139	9.8811	17.2669	13.9139	126	Intron (ENSMUST00000126626/ENSMUSG00000033569, intron 4 of 15)	25067476	25829707	762232	2	ENSMUSG00000033569	647496	Adgrb3
chr1	25228702	25228815	114	d2_1_q001_bampe_peak_166	127	9.56456	16.0291	12.7515	47	5' UTR	25067476	25829707	762232	2	ENSMUSG00000033569	600892	Adgrb3
chr1	25310200	25310410	211	d2_1_q001_bampe_peak_167	277	14.4716	31.9561	27.7393	177	Intron (ENSMUST00000146592/ENSMUSG00000033569, intron 15 of 28)	25067476	25829707	762232	2	ENSMUSG00000033569	519297	Adgrb3
chr1	25829915	25830162	248	d2_1_q001_bampe_peak_169	78	6.6875	10.8393	7.89956	61	Promoter	25067476	25829707	762232	2	ENSMUSG00000033569	-208	Adgrb3
chr1	25830472	25830744	273	d2_1_q001_bampe_peak_170	113	8.22086	14.5033	11.3206	109	Promoter	25830657	25831878	1222	1	ENSMUSG00000104516	0
chr1	30873630	30874087	458	d2_1_q001_bampe_peak_174	125	8.45667	15.7789	12.5172	303	Promoter	30802339	30873921	71583	2	ENSMUSG00000048874	0	Phf3
chr1	30949730	30950211	482	d2_1_q001_bampe_peak_175	381	15.5638	42.9421	38.1388	200	Promoter	30940302	30949770	9469	2	ENSMUSG00000117310	0	Ptp4a1
chr1	32172513	32173031	519	d2_1_q001_bampe_peak_177	401	17.2067	45.0959	40.179	139	Promoter	32172714	32658568	485855	1	ENSMUSG00000026058	0	Khdrbs2
chr1	33378818	33378949	132	d2_1_q001_bampe_peak_180	76	7.01401	10.5267	7.60815	82	Distal Intergenic	33371331	33373585	2255	1	ENSMUSG00000101612	7487
chr1	33636537	33636692	156	d2_1_q001_bampe_peak_181	75	6.42107	10.4096	7.50272	43	Intron (ENSMUST00000027312/ENSMUSG00000026134, intron 5 of 13)	33453810	33669795	215986	2	ENSMUSG00000026134	33103	Prim2
chr1	33637968	33638068	101	d2_1_q001_bampe_peak_182	53	5.37774	8.08738	5.35109	30	Intron (ENSMUST00000027312/ENSMUSG00000026134, intron 5 of 13)	33453810	33669795	215986	2	ENSMUSG00000026134	31727	Prim2
chr1	33669758	33669821	64	d2_1_q001_bampe_peak_183	115	7.86631	14.8015	11.5998	103	Promoter	33453810	33669795	215986	2	ENSMUSG00000026134	0	Prim2
chr1	33714960	33715078	119	d2_1_q001_bampe_peak_184	83	6.9948	11.3364	8.36294	11	Distal Intergenic	33719887	33742564	22678	1	ENSMUSG00000004768	-4809	Rab23
chr1	33719763	33719971	209	d2_1_q001_bampe_peak_185	84	6.83169	11.4381	8.45803	126	Promoter	33719887	33742564	22678	1	ENSMUSG00000004768	0	Rab23
chr1	33741900	33742055	156	d2_1_q001_bampe_peak_186	140	8.58187	17.4289	14.0664	52	3' UTR	33719887	33742564	22678	1	ENSMUSG00000004768	22013	Rab23
chr1	33742930	33743070	141	d2_1_q001_bampe_peak_187	95	6.83091	12.6339	9.57386	71	Distal Intergenic	33748007	33748347	341	1	ENSMUSG00000103072	-4937
chr1	33757556	33757985	430	d2_1_q001_bampe_peak_188	94	7.45636	12.4518	9.40293	84	Promoter	33745484	33757795	12312	2	ENSMUSG00000042215	0	Bag2
chr1	33814103	33814686	584	d2_1_q001_bampe_peak_189	126	9.09755	15.9466	12.6746	347	Promoter	33761545	33814595	53051	2	ENSMUSG00000042197	0	Zfp451
chr1	33907458	33907704	247	d2_1_q001_bampe_peak_190	143	8.7564	17.7252	14.3442	125	Promoter	33852052	33907816	55765	2	ENSMUSG00000042182	112	Bend6
chr1	34011140	34011635	496	d2_1_q001_bampe_peak_191	121	7.38894	15.3565	12.1197	87	Intron (ENSMUST00000183034/ENSMUSG00000026131, intron 4 of 102)	33908225	34308661	400437	1	ENSMUSG00000026131	102915	Dst
chr1	34236400	34236651	252	d2_1_q001_bampe_peak_194	135	9.42649	16.9215	13.5896	168	5' UTR	33908225	34308661	400437	1	ENSMUSG00000026131	328175	Dst
chr1	34434871	34435024	154	d2_1_q001_bampe_peak_195	109	6.9458	14.1176	10.9598	196	Distal Intergenic	34427002	34433264	6263	2	ENSMUSG00000102336	-1607
chr1	34439324	34439514	191	d2_1_q001_bampe_peak_196	137	7.85837	17.1449	13.7994	137	Promoter	34436670	34439672	3003	2	ENSMUSG00000042111	158	Ccdc115
chr1	34439665	34439868	204	d2_1_q001_bampe_peak_197	196	9.82426	23.342	19.626	127	Promoter	34439851	34449356	9506	1	ENSMUSG00000026127	0	Imp4
chr1	34459681	34460041	361	d2_1_q001_bampe_peak_198	148	9.08912	18.2865	14.8727	78	Promoter	34459762	34475733	15972	1	ENSMUSG00000026126	0	Ptpn18
chr1	34472947	34473235	289	d2_1_q001_bampe_peak_199	92	7.34443	12.2698	9.23236	129	Promoter	34468834	34473148	4315	2	ENSMUSG00000100280	0
chr1	34536767	34537241	475	d2_1_q001_bampe_peak_201	176	10.5737	21.2884	17.6933	86	Exon (ENSMUST00000027298/ENSMUSG00000026124, exon 4 of 6)	34535648	34544313	8666	1	ENSMUSG00000026124	1119	Cfc1
chr1	34579447	34579834	388	d2_1_q001_bampe_peak_202	116	8.19802	14.9006	11.6925	207	Promoter	34579657	34590944	11288	1	ENSMUSG00000045174	0	Amer3
chr1	34801686	34802016	331	d2_1_q001_bampe_peak_203	114	7.78397	14.6644	11.4709	152	Promoter	34801794	34801964	171	1	ENSMUSG00000118272	0	Smim39
chr1	34806139	34806292	154	d2_1_q001_bampe_peak_204	64	5.49016	9.24055	6.41496	98	Intron (ENSMUST00000159747/ENSMUSG00000037509, intron 7 of 13)	34678188	34813309	135122	1	ENSMUSG00000037509	127951	Arhgef4
chr1	34843083	34843150	68	d2_1_q001_bampe_peak_205	66	6.43186	9.5178	6.67299	94	Promoter	34813219	34843065	29847	2	ENSMUSG00000037503	-18	Fam168b
chr1	35697904	35698116	213	d2_1_q001_bampe_peak_207	88	7.63224	11.8181	8.81294	35	Distal Intergenic	35625606	35651297	25692	2	ENSMUSG00000104417	-46607
chr1	35839553	35839664	112	d2_1_q001_bampe_peak_208	52	5.73874	7.99017	5.26142	89	Distal Intergenic	35806974	35810462	3489	1	ENSMUSG00000101714	32579
chr1	35869842	35870012	171	d2_1_q001_bampe_peak_209	197	12.4652	23.4466	19.7238	63	Distal Intergenic	35879845	35881119	1275	1	ENSMUSG00000102531	-9833
chr1	36013859	36014255	397	d2_1_q001_bampe_peak_210	80	6.80374	11.0271	8.07455	239	Distal Intergenic	36011072	36011894	823	1	ENSMUSG00000104201	2787
chr1	36244176	36244414	239	d2_1_q001_bampe_peak_213	95	7.79032	12.6418	9.58064	184	Promoter	36140027	36244720	104694	2	ENSMUSG00000037470	306	Uggt1
chr1	36254774	36254882	109	d2_1_q001_bampe_peak_214	58	5.53441	8.64653	5.8701	30	Distal Intergenic	36140027	36244720	104694	2	ENSMUSG00000037470	-10054	Uggt1
chr1	36307602	36307838	237	d2_1_q001_bampe_peak_215	103	7.56649	13.4332	10.3187	150	Promoter	36307733	36324029	16297	1	ENSMUSG00000037447	0	Arid5a
chr1	36369132	36369273	142	d2_1_q001_bampe_peak_216	67	6.33518	9.62077	6.76891	78	Promoter	36335730	36369181	33452	2	ENSMUSG00000010453	0	Kansl3
chr1	36445008	36445444	437	d2_1_q001_bampe_peak_217	138	9.34973	17.2493	13.8979	312	Promoter	36419871	36445271	25401	2	ENSMUSG00000001143	0	Lman2l
chr1	36511659	36512148	490	d2_1_q001_bampe_peak_219	244	11.6687	28.4368	24.4223	119	Promoter	36511867	36528237	16371	1	ENSMUSG00000001138	0	Cnnm3
chr1	36547132	36547502	371	d2_1_q001_bampe_peak_220	248	11.9129	28.8688	24.8294	165	Promoter	36537507	36547445	9939	2	ENSMUSG00000079610	0	Ankrd39
chr1	36557181	36557630	450	d2_1_q001_bampe_peak_221	70	5.29971	9.95687	7.08127	181	Promoter	36548639	36558349	9711	2	ENSMUSG00000026121	719	Sema4c
chr1	36557745	36558000	256	d2_1_q001_bampe_peak_221	70	5.29971	9.95687	7.08127	181	Promoter	36548639	36558349	9711	2	ENSMUSG00000026121	349	Sema4c
chr1	36558154	36558384	231	d2_1_q001_bampe_peak_221	70	5.29971	9.95687	7.08127	181	Promoter	36548639	36558349	9711	2	ENSMUSG00000026121	0	Sema4c
chr1	36580510	36580908	399	d2_1_q001_bampe_peak_222	212	10.4525	25.0528	21.2367	263	Intron (ENSMUST00000170295/ENSMUSG00000046337, intron 11 of 14)	36562692	36683183	120492	2	ENSMUSG00000046337	102275	Fam178b
chr1	36593194	36593417	224	d2_1_q001_bampe_peak_223	136	8.58537	16.9432	13.6104	49	Exon (ENSMUST00000193763/ENSMUSG00000046337, exon 1 of 6)	36562692	36683183	120492	2	ENSMUSG00000046337	89766	Fam178b
chr1	36691358	36691747	390	d2_1_q001_bampe_peak_225	143	9.61569	17.6883	14.3092	119	Promoter	36691449	36693681	2233	1	ENSMUSG00000061518	0	Cox5b
chr1	36709713	36710178	466	d2_1_q001_bampe_peak_226	333	13.6068	37.9181	33.373	407	Promoter	36710149	36757953	47805	1	ENSMUSG00000102416	0	4933424G06Rik
chr1	36771067	36771326	260	d2_1_q001_bampe_peak_227	82	6.9241	11.2219	8.2561	160	Exon (ENSMUST00000027291/ENSMUSG00000026117, exon 2 of 13)	36761798	36782818	21021	1	ENSMUSG00000026117	9269	Zap70
chr1	36939501	36940034	534	d2_1_q001_bampe_peak_229	194	11.3534	23.1324	19.4288	471	5' UTR	36792191	36943666	151476	2	ENSMUSG00000026116	3632	Tmem131
chr1	36985883	36986131	249	d2_1_q001_bampe_peak_230	180	11.134	21.6885	18.0705	105	Distal Intergenic	37005439	37005557	119	1	ENSMUSG00000095944	-19308
chr1	37029215	37029482	268	d2_1_q001_bampe_peak_231	165	10.4922	20.1095	16.5862	103	5' UTR	37026596	37187613	161018	1	ENSMUSG00000050122	2619	Vwa3b
chr1	37299907	37300206	300	d2_1_q001_bampe_peak_233	107	8.11841	13.9225	10.7772	167	Promoter	37299865	37410736	110872	1	ENSMUSG00000026113	42	Inpp4a
chr1	37429880	37430209	330	d2_1_q001_bampe_peak_234	131	9.15696	16.4758	13.1705	187	Promoter	37430139	37439124	8986	1	ENSMUSG00000026111	0	Unc50
chr1	37541110	37541393	284	d2_1_q001_bampe_peak_235	143	9.9035	17.7172	14.3368	71	Promoter	37439340	37541016	101677	2	ENSMUSG00000026110	-94	Mgat4a
chr1	37864592	37865410	819	d2_1_q001_bampe_peak_236	392	15.3776	44.083	39.2175	681	Promoter	37865299	37871388	6090	1	ENSMUSG00000097268	0
chr1	37872243	37872382	140	d2_1_q001_bampe_peak_237	64	6.37637	9.23794	6.4125	85	Promoter	37871738	37876228	4491	1	ENSMUSG00000037216	505	Lipt1
chr1	37890283	37890437	155	d2_1_q001_bampe_peak_238	87	7.58295	11.73	8.73053	79	Promoter	37874801	37890411	15611	2	ENSMUSG00000026088	0	Mitd1
chr1	37931904	37932132	229	d2_1_q001_bampe_peak_240	141	10.2022	17.4796	14.1133	81	Distal Intergenic	37933596	37954136	20541	1	ENSMUSG00000087374	-1464
chr1	37997001	37997433	433	d2_1_q001_bampe_peak_242	177	9.35729	21.3894	17.7885	258	Promoter	37985189	37997893	12705	2	ENSMUSG00000058407	460	Txndc9
chr1	37997961	37998219	259	d2_1_q001_bampe_peak_243	212	10.4339	25.0194	21.2055	144	Promoter	37998010	38055579	57570	1	ENSMUSG00000026083	0	Eif5b
chr1	38130065	38130168	104	d2_1_q001_bampe_peak_244	49	5.13101	7.69465	4.99666	96	Promoter	38052786	38129801	77016	2	ENSMUSG00000026082	-264	Rev1
chr1	38393728	38393845	118	d2_1_q001_bampe_peak_245	86	7.40224	11.6762	8.6802	45	Exon (ENSMUST00000143261/ENSMUSG00000087131, exon 5 of 5)	38177326	38664955	487630	2	ENSMUSG00000037138	271110	Aff3
chr1	38606807	38606977	171	d2_1_q001_bampe_peak_246	161	11.0532	19.6954	16.1966	94	Intron (ENSMUST00000095027/ENSMUSG00000037138, intron 1 of 21)	38177326	38664955	487630	2	ENSMUSG00000037138	57978	Aff3
chr1	38897853	38898149	297	d2_1_q001_bampe_peak_248	88	7.4894	11.8227	8.81687	182	Promoter	38863867	38898161	34295	2	ENSMUSG00000026080	12	Chst10
chr1	38987422	38987990	569	d2_1_q001_bampe_peak_249	292	14.2347	33.5338	29.2255	159	5' UTR	38985608	38997238	11631	1	ENSMUSG00000026078	1814	Pdcl3
chr1	39194233	39194307	75	d2_1_q001_bampe_peak_250	37	4.71324	6.28445	3.70982	4	Promoter	39193731	39363236	169506	1	ENSMUSG00000026077	502	Npas2
chr1	39478685	39478931	247	d2_1_q001_bampe_peak_251	115	7.83316	14.7464	11.5475	75	Promoter	39371492	39478755	107264	2	ENSMUSG00000003134	0	Tbc1d8
chr1	39535565	39536152	588	d2_1_q001_bampe_peak_253	189	11.4041	22.6688	18.9924	243	Promoter	39534992	39546889	11898	1	ENSMUSG00000003135	573	Cnot11
chr1	39577345	39577573	229	d2_1_q001_bampe_peak_254	128	8.97042	16.1685	12.8822	166	Promoter	39551296	39577405	26110	2	ENSMUSG00000048234	0	Rnf149
chr1	39720931	39721155	225	d2_1_q001_bampe_peak_255	41	5.1011	6.78764	4.15945	21	Promoter	39665301	39720997	55697	2	ENSMUSG00000057173	0	Rfx8
chr1	39772457	39772700	244	d2_1_q001_bampe_peak_257	87	7.25407	11.7582	8.75672	109	Distal Intergenic	39804148	39805332	1185	2	ENSMUSG00000091937	32632	Gm3646
chr1	39902830	39903046	217	d2_1_q001_bampe_peak_258	131	8.30769	16.4754	13.1703	141	Intron (ENSMUST00000163854/ENSMUSG00000026074, intron 2 of 30)	39900913	40026310	125398	1	ENSMUSG00000026074	1917	Map4k4
chr1	40266606	40266748	143	d2_1_q001_bampe_peak_260	49	5.54401	7.64997	4.95542	42	5' UTR	40225080	40317257	92178	1	ENSMUSG00000026072	41526	Il1r1
chr1	40666025	40666120	96	d2_1_q001_bampe_peak_261	39	4.88311	6.55513	3.9577	30	Distal Intergenic	40680574	40769273	88700	1	ENSMUSG00000026062	-14454	Slc9a2
chr1	40681719	40681838	120	d2_1_q001_bampe_peak_263	76	6.52816	10.5823	7.65946	74	5' UTR	40680574	40769273	88700	1	ENSMUSG00000026062	1145	Slc9a2
chr1	40790510	40790770	261	d2_1_q001_bampe_peak_264	117	8.93081	14.9092	11.701	246	Promoter	40772038	40790687	18650	2	ENSMUSG00000041945	0	Mfsd9
chr1	40797473	40797582	110	d2_1_q001_bampe_peak_265	76	7.01401	10.5267	7.60815	32	Distal Intergenic	40772038	40790687	18650	2	ENSMUSG00000041945	-6786	Mfsd9
chr1	41131396	41131778	383	d2_1_q001_bampe_peak_266	75	6.66533	10.4639	7.55323	221	Distal Intergenic	41167587	41181252	13666	2	ENSMUSG00000104072	49474	4930448I06Rik
chr1	41390262	41390468	207	d2_1_q001_bampe_peak_267	112	8.81831	14.4111	11.2345	157	Distal Intergenic	41526931	41529543	2613	2	ENSMUSG00000100185	139075
chr1	42491482	42491888	407	d2_1_q001_bampe_peak_269	65	6.3559	9.39037	6.55441	73	Promoter	42491813	42495663	3851	1	ENSMUSG00000103106	0
chr1	42695639	42695855	217	d2_1_q001_bampe_peak_272	224	10.1914	26.3357	22.4442	80	Promoter	42694925	42703176	8252	1	ENSMUSG00000045515	714	Pou3f3
chr1	42713449	42713598	150	d2_1_q001_bampe_peak_274	123	8.38043	15.6531	12.399	102	Promoter	42707061	42713454	6394	2	ENSMUSG00000097063	0
chr1	42850908	42851497	590	d2_1_q001_bampe_peak_275	222	12.8179	26.1397	22.2591	218	Promoter	42851233	42905683	54451	1	ENSMUSG00000060679	0	Mrps9
chr1	42917975	42918188	214	d2_1_q001_bampe_peak_276	60	5.84629	8.83396	6.0433	84	Distal Intergenic	42952872	43035456	82585	1	ENSMUSG00000041907	-34684	Gpr45
chr1	42952721	42953076	356	d2_1_q001_bampe_peak_277	153	10.0182	18.8293	15.3827	227	Promoter	42952872	43035456	82585	1	ENSMUSG00000041907	0	Gpr45
chr1	43092698	43092829	132	d2_1_q001_bampe_peak_279	59	5.95175	8.72441	5.94217	100	Promoter	43092588	43093835	1248	1	ENSMUSG00000041878	110
chr1	43098419	43099075	657	d2_1_q001_bampe_peak_280	287	14.3079	32.9901	28.7129	270	Promoter	43098710	43115947	17238	1	ENSMUSG00000010290	0	AI597479
chr1	43139723	43139851	129	d2_1_q001_bampe_peak_281	86	7.35942	11.6045	8.61329	53	Intron (ENSMUST00000008280/ENSMUSG00000008136, intron 3 of 5)	43123074	43196984	73911	2	ENSMUSG00000008136	57133	Fhl2
chr1	43163700	43164184	485	d2_1_q001_bampe_peak_282	232	12.378	27.1826	23.2406	324	5' UTR	43123074	43196984	73911	2	ENSMUSG00000008136	32800	Fhl2
chr1	43445492	43445666	175	d2_1_q001_bampe_peak_284	100	7.12088	13.1205	10.0279	169	Promoter	43444579	43570515	125937	1	ENSMUSG00000066877	913	Nck2
chr1	43446007	43446272	266	d2_1_q001_bampe_peak_285	100	7.14979	13.1688	10.0734	187	5' UTR	43444579	43570515	125937	1	ENSMUSG00000066877	1428	Nck2
chr1	43730544	43730913	370	d2_1_q001_bampe_peak_286	76	7.01401	10.5267	7.60815	205	Promoter	43730602	43742578	11977	1	ENSMUSG00000026051	0	Ecrg4
chr1	43827527	43828144	618	d2_1_q001_bampe_peak_287	361	16.0448	40.8488	36.1495	393	Promoter	43746966	43827800	80835	2	ENSMUSG00000057363	0	Uxs1
chr1	43899513	43899618	106	d2_1_q001_bampe_peak_288	100	7.89767	13.1735	10.0777	88	Distal Intergenic	43898294	43899109	816	1	ENSMUSG00000101395	1219
chr1	43933587	43934306	720	d2_1_q001_bampe_peak_289	544	19.2374	59.9164	54.4336	369	Promoter	43933647	44003000	69354	1	ENSMUSG00000041763	0	Tpp2
chr1	44102174	44102636	463	d2_1_q001_bampe_peak_291	371	16.6758	41.9353	37.1806	309	Promoter	44086613	44102441	15829	2	ENSMUSG00000026049	0	Tex30
chr1	44118776	44118948	173	d2_1_q001_bampe_peak_292	280	12.0344	32.2895	28.0527	268	Promoter	44106546	44118808	12263	2	ENSMUSG00000026047	0	Poglut2
chr1	44119903	44120241	339	d2_1_q001_bampe_peak_293	235	10.8415	27.5546	23.5912	359	Promoter	44118957	44144770	25814	1	ENSMUSG00000041684	946	Bivm
chr1	44147658	44148247	590	d2_1_q001_bampe_peak_294	415	17.6164	46.571	41.5799	212	Promoter	44147744	44181260	33517	1	ENSMUSG00000026048	0	Ercc5
chr1	44551548	44552466	919	d2_1_q001_bampe_peak_296	165	9.83444	20.0552	16.5343	114	Promoter	44551511	44796838	245328	1	ENSMUSG00000056870	37	Gulp1
chr1	44613445	44613872	428	d2_1_q001_bampe_peak_298	246	13.9904	28.6883	24.6595	87	Intron (ENSMUST00000074525/ENSMUSG00000056870, intron 1 of 10)	44551511	44796838	245328	1	ENSMUSG00000056870	61934	Gulp1
chr1	45359743	45360006	264	d2_1_q001_bampe_peak_300	76	7.01401	10.5267	7.60815	183	Distal Intergenic	45311673	45311813	141	1	ENSMUSG00000105211	48070
chr1	45795055	45795719	665	d2_1_q001_bampe_peak_302	276	14.4007	31.8369	27.6272	436	Promoter	45795166	45823619	28454	1	ENSMUSG00000025995	0	Wdr75
chr1	45925392	45926391	1000	d2_1_q001_bampe_peak_303	238	10.6686	27.8377	23.8575	910	Promoter	45908068	45926523	18456	2	ENSMUSG00000025993	132	Slc40a1
chr1	46066869	46067128	260	d2_1_q001_bampe_peak_305	76	7.01401	10.5267	7.60815	15	Promoter	46066315	46373550	307236	1	ENSMUSG00000041144	554	Dnah7b
chr1	46853426	46854027	602	d2_1_q001_bampe_peak_307	262	11.0098	30.334	26.2103	543	5' UTR	46807544	46892852	85309	2	ENSMUSG00000025986	38825	Slc39a10
chr1	46894414	46894625	212	d2_1_q001_bampe_peak_308	160	10.6942	19.4908	16.0053	62	Distal Intergenic	46807544	46892852	85309	2	ENSMUSG00000025986	-1562	Slc39a10
chr1	47914302	47914608	307	d2_1_q001_bampe_peak_309	133	9.27754	16.6749	13.3581	238	Distal Intergenic	47914989	47915815	827	2	ENSMUSG00000101996	1207	Gm19206
chr1	50926937	50928076	1140	d2_1_q001_bampe_peak_312	283	12.1761	32.5539	28.3015	554	5' UTR	50900647	51187270	286624	1	ENSMUSG00000026109	26290	Tmeff2
chr1	51478247	51478764	518	d2_1_q001_bampe_peak_316	406	16.6333	45.6082	40.6666	312	Promoter	51465862	51478425	12564	2	ENSMUSG00000026107	0	Nabp1
chr1	51915081	51915890	810	d2_1_q001_bampe_peak_317	237	11.6291	27.7455	23.7718	98	Promoter	51749765	51916071	166307	2	ENSMUSG00000018417	181	Myo1b
chr1	52113686	52114006	321	d2_1_q001_bampe_peak_320	159	10.363	19.4012	15.9203	209	Promoter	52108121	52113751	5631	2	ENSMUSG00000109599	0
chr1	52119252	52119566	315	d2_1_q001_bampe_peak_321	131	8.83859	16.4079	13.1068	233	Promoter	52119440	52161865	42426	1	ENSMUSG00000026104	0	Stat1
chr1	52232477	52232655	179	d2_1_q001_bampe_peak_323	62	4.98279	9.03691	6.23152	62	Promoter	52163448	52233232	69785	2	ENSMUSG00000026103	577	Gls
chr1	52233068	52233661	594	d2_1_q001_bampe_peak_324	507	16.8331	56.0966	50.7008	310	Promoter	52163448	52233232	69785	2	ENSMUSG00000026103	0	Gls
chr1	52630571	52631178	608	d2_1_q001_bampe_peak_326	157	9.98252	19.2657	15.7928	74	Promoter	52630703	52651919	21217	1	ENSMUSG00000043015	0	Nemp2
chr1	52817116	52817240	125	d2_1_q001_bampe_peak_328	161	10.231	19.6769	16.1794	405	Promoter	52785427	52817688	32262	2	ENSMUSG00000026102	448	Inpp1
chr1	52817438	52817786	349	d2_1_q001_bampe_peak_328	161	10.231	19.6769	16.1794	405	Promoter	52785427	52817688	32262	2	ENSMUSG00000026102	0	Inpp1
chr1	52844793	52845173	381	d2_1_q001_bampe_peak_329	308	14.46	35.2785	30.8721	127	Promoter	52844929	52920986	76058	1	ENSMUSG00000041426	0	Hibch
chr1	52952809	52953465	657	d2_1_q001_bampe_peak_330	234	11.0705	27.3648	23.4117	432	5' UTR	52922324	53020179	97856	2	ENSMUSG00000043629	66714	1700019D03Rik
chr1	53210285	53210405	121	d2_1_q001_bampe_peak_332	80	6.9952	11.0016	8.05052	35	Intron (ENSMUST00000027267/ENSMUSG00000026098, intron 6 of 12)	53189187	53297018	107832	2	ENSMUSG00000026098	86613	Pms1
chr1	53296766	53297343	578	d2_1_q001_bampe_peak_333	378	17.0864	42.638	37.8482	366	Promoter	53297095	53310309	13215	1	ENSMUSG00000026097	0	Ormdl1
chr1	53352437	53352842	406	d2_1_q001_bampe_peak_335	155	10.8398	18.9563	15.5018	226	Promoter	53344617	53352752	8136	2	ENSMUSG00000026095	0	Asnsd1
chr1	53706546	53706795	250	d2_1_q001_bampe_peak_336	212	13.3904	25.0978	21.2787	264	Promoter	53397006	53706784	309779	2	ENSMUSG00000096141	0	Dnah7a
chr1	53784948	53785403	456	d2_1_q001_bampe_peak_337	211	12.1194	24.9728	21.1618	255	Promoter	53755506	53785224	29719	2	ENSMUSG00000026094	0	Stk17b
chr1	53823764	53824037	274	d2_1_q001_bampe_peak_338	113	8.46976	14.5005	11.3186	156	Intron (ENSMUST00000120904/ENSMUSG00000042807, intron 28 of 28)	53806876	54195168	388293	2	ENSMUSG00000042807	371131	Hecw2
chr1	54194297	54194480	184	d2_1_q001_bampe_peak_339	170	10.7671	20.566	17.0155	196	Promoter	53806876	54195168	388293	2	ENSMUSG00000042807	688	Hecw2
chr1	54194906	54195203	298	d2_1_q001_bampe_peak_340	108	8.16073	13.9919	10.8421	37	Promoter	53806876	54195168	388293	2	ENSMUSG00000042807	0	Hecw2
chr1	54250560	54250982	423	d2_1_q001_bampe_peak_341	403	18.2178	45.3139	40.3858	115	Promoter	54250683	54368727	118045	1	ENSMUSG00000025983	0	Ccdc150
chr1	54438908	54439074	167	d2_1_q001_bampe_peak_342	113	8.90428	14.5656	11.3796	60	Promoter	54396004	54438971	42968	2	ENSMUSG00000041303	0	Gtf3c3
chr1	54484960	54485210	251	d2_1_q001_bampe_peak_343	76	7.01401	10.5267	7.60815	117	Intron (ENSMUST00000097739/ENSMUSG00000073678, intron 25 of 26)	54472994	54557684	84691	2	ENSMUSG00000073678	72474	Pgap1
chr1	54557454	54557809	356	d2_1_q001_bampe_peak_344	154	10.3375	18.8891	15.4385	213	Promoter	54472994	54557684	84691	2	ENSMUSG00000073678	0	Pgap1
chr1	54925752	54926380	629	d2_1_q001_bampe_peak_345	118	8.05372	15.1128	11.8913	464	Promoter	54645340	54926387	281048	2	ENSMUSG00000052331	7	Ankrd44
chr1	54926507	54926670	164	d2_1_q001_bampe_peak_346	68	5.96013	9.66568	6.81058	25	Promoter	54645340	54926387	281048	2	ENSMUSG00000052331	-120	Ankrd44
chr1	55027141	55027640	500	d2_1_q001_bampe_peak_347	191	10.4763	22.7842	19.1009	412	Promoter	54985169	55027481	42313	2	ENSMUSG00000025982	0	Sf3b1
chr1	55052443	55052905	463	d2_1_q001_bampe_peak_348	435	17.0431	48.6473	43.5541	370	Promoter	55052770	55072702	19933	1	ENSMUSG00000025981	0	Coq10b
chr1	55087974	55088548	575	d2_1_q001_bampe_peak_349	127	8.29787	15.9825	12.7086	193	Promoter	55077835	55088243	10409	2	ENSMUSG00000025980	0	Hspd1
chr1	55131006	55131475	470	d2_1_q001_bampe_peak_350	126	8.5343	15.9069	12.6372	138	Promoter	55131231	55154899	23669	1	ENSMUSG00000025979	0	Mob4
chr1	55131622	55131768	147	d2_1_q001_bampe_peak_351	72	6.2597	10.1494	7.26044	114	Promoter	55131231	55154899	23669	1	ENSMUSG00000025979	391	Mob4
chr1	55198874	55198940	67	d2_1_q001_bampe_peak_353	75	6.42107	10.4096	7.50272	55	Intron (ENSMUST00000027121/ENSMUSG00000025978, intron 5 of 8)	55170159	55226782	56624	2	ENSMUSG00000025978	27842	Rftn2
chr1	55237025	55237435	411	d2_1_q001_bampe_peak_354	204	11.3149	24.2041	20.4372	147	Promoter	55237177	55248470	11294	1	ENSMUSG00000046994	0	Mars2
chr1	55362704	55362991	288	d2_1_q001_bampe_peak_355	44	5.07401	7.07017	4.42035	243	Promoter	55248658	55363469	114812	2	ENSMUSG00000025977	478	Boll
chr1	55363160	55363445	286	d2_1_q001_bampe_peak_356	53	5.58141	8.12783	5.3885	47	Promoter	55248658	55363469	114812	2	ENSMUSG00000025977	24	Boll
chr1	55363552	55363884	333	d2_1_q001_bampe_peak_357	181	11.1628	21.7366	18.1156	159	Promoter	55248658	55363469	114812	2	ENSMUSG00000025977	-83	Boll
chr1	55405725	55405993	269	d2_1_q001_bampe_peak_358	208	11.5987	24.6806	20.8857	157	Promoter	55405921	55754285	348365	1	ENSMUSG00000038349	0	Plcl1
chr1	56972264	56972409	146	d2_1_q001_bampe_peak_359	64	4.76905	9.29025	6.46139	113	5' UTR	56793981	56978650	184670	2	ENSMUSG00000038331	6241	Satb2
chr1	56973170	56973441	272	d2_1_q001_bampe_peak_360	77	4.97925	10.7221	7.79032	264	Exon (ENSMUST00000187927/ENSMUSG00000087022, exon 2 of 2)	56793981	56978650	184670	2	ENSMUSG00000038331	5209	Satb2
chr1	57014004	57014119	116	d2_1_q001_bampe_peak_361	127	9.56456	16.0291	12.7515	120	Intron (ENSMUST00000185204/ENSMUSG00000087022, intron 3 of 4)	56971412	57050084	78673	1	ENSMUSG00000087022	42592	9130024F11Rik
chr1	57377446	57377743	298	d2_1_q001_bampe_peak_363	304	15.0297	34.8815	30.4961	118	Promoter	57377620	57385423	7804	1	ENSMUSG00000038323	0	1700066M21Rik
chr1	57377865	57378056	192	d2_1_q001_bampe_peak_364	64	5.94848	9.31053	6.47987	58	Promoter	57377620	57385423	7804	1	ENSMUSG00000038323	245	1700066M21Rik
chr1	57406387	57406957	571	d2_1_q001_bampe_peak_365	106	8.29958	13.839	10.6996	469	Promoter	57406328	57417953	11626	1	ENSMUSG00000025971	59	Maip1
chr1	57890418	57890547	130	d2_1_q001_bampe_peak_366	68	6.52939	9.68269	6.82622	23	Intron (ENSMUST00000172068/ENSMUSG00000038305, intron 7 of 8)	57774162	57948394	174233	1	ENSMUSG00000038305	116256	Spats2l
chr1	57969846	57970255	410	d2_1_q001_bampe_peak_367	180	11.1052	21.6408	18.0256	262	5' UTR	57955101	58018956	63856	2	ENSMUSG00000054770	48701	Kctd18
chr1	57995857	57996363	507	d2_1_q001_bampe_peak_368	236	13.3657	27.6361	23.6688	70	Promoter	57995971	58025899	29929	1	ENSMUSG00000026039	0	Sgo2a
chr1	58296457	58296591	135	d2_1_q001_bampe_peak_371	98	7.97165	12.9453	9.86423	30	Intron (ENSMUST00000114366/ENSMUSG00000079554, intron 10 of 35)	58278326	58380259	101934	1	ENSMUSG00000079554	18131	Aox2
chr1	58393027	58393166	140	d2_1_q001_bampe_peak_372	80	6.9952	11.0016	8.05052	34	Promoter	58392898	58407353	14456	1	ENSMUSG00000051223	129	Bzw1
chr1	58504621	58505156	536	d2_1_q001_bampe_peak_374	296	14.886	33.9658	29.6328	454	Promoter	58462771	58505109	42339	2	ENSMUSG00000026037	0	Orc2
chr1	58973309	58974070	762	d2_1_q001_bampe_peak_376	201	10.7904	23.8936	20.1446	535	Promoter	58973522	58995715	22194	1	ENSMUSG00000026027	0	Stradb
chr1	59119716	59120387	672	d2_1_q001_bampe_peak_377	193	10.9774	23.0654	19.3658	430	Promoter	59119833	59122141	2309	1	ENSMUSG00000097573	0
chr1	59237013	59237499	487	d2_1_q001_bampe_peak_380	220	12.3593	25.9529	22.0832	296	Promoter	59162926	59237231	74306	2	ENSMUSG00000026024	0	Als2
chr1	59376625	59376829	205	d2_1_q001_bampe_peak_383	91	7.51264	12.1819	9.14989	59	Distal Intergenic	59378930	59392299	13370	1	ENSMUSG00000099922	-2101
chr1	59423119	59423424	306	d2_1_q001_bampe_peak_384	146	8.93818	18.0324	14.6338	301	Distal Intergenic	59447865	59449502	1638	2	ENSMUSG00000104502	26078
chr1	59448642	59448679	38	d2_1_q001_bampe_peak_385	30	4.12272	5.57944	3.08044	24	Promoter	59447865	59449502	1638	2	ENSMUSG00000104502	823
chr1	59448987	59449255	269	d2_1_q001_bampe_peak_386	171	9.89452	20.6906	17.1324	116	Promoter	59447865	59449502	1638	2	ENSMUSG00000104502	247
chr1	59481946	59482212	267	d2_1_q001_bampe_peak_388	151	8.35351	18.5352	15.1064	90	Promoter	59482424	59486955	4532	1	ENSMUSG00000041075	-212	Fzd7
chr1	59482334	59482508	175	d2_1_q001_bampe_peak_389	56	5.00357	8.41825	5.65851	28	Promoter	59482424	59486955	4532	1	ENSMUSG00000041075	0	Fzd7
chr1	59613934	59614064	131	d2_1_q001_bampe_peak_393	79	6.75343	10.9458	7.99848	60	Intron (ENSMUST00000114243/ENSMUSG00000047361, intron 13 of 19)	59586558	59670834	84277	2	ENSMUSG00000026021	56770	Sumo1
chr1	59670622	59670911	290	d2_1_q001_bampe_peak_394	157	10.5128	19.184	15.716	163	Promoter	59586558	59670834	84277	2	ENSMUSG00000026021	0	Sumo1
chr1	59684883	59685196	314	d2_1_q001_bampe_peak_395	108	8.41858	14.0381	10.8854	54	Promoter	59684971	59719044	34074	1	ENSMUSG00000026020	0	Nop58
chr1	59763084	59763342	259	d2_1_q001_bampe_peak_396	146	9.22102	18.0043	14.607	274	Promoter	59763400	59879014	115615	1	ENSMUSG00000067336	-58	Bmpr2
chr1	59912757	59913108	352	d2_1_q001_bampe_peak_397	309	14.5213	35.3839	30.972	182	Promoter	59913006	59985346	72341	1	ENSMUSG00000041040	0	Fam117b
chr1	60042538	60042624	87	d2_1_q001_bampe_peak_398	41	5.1011	6.78764	4.15945	24	Promoter	59982490	60043184	60695	2	ENSMUSG00000026018	560	Ica1l
chr1	60098134	60098547	414	d2_1_q001_bampe_peak_399	119	8.39335	15.2211	11.9932	245	Promoter	60098247	60153953	55707	1	ENSMUSG00000026017	0	Carf
chr1	60180232	60180636	405	d2_1_q001_bampe_peak_400	312	13.8798	35.6433	31.2162	177	Promoter	60180599	60338328	157730	1	ENSMUSG00000073664	0	Nbeal1
chr1	60343178	60343599	422	d2_1_q001_bampe_peak_402	254	12.6472	29.5122	25.4358	378	Promoter	60343323	60388060	44738	1	ENSMUSG00000049439	0	Cyp20a1
chr1	60409244	60409819	576	d2_1_q001_bampe_peak_403	215	12.0093	25.368	21.5331	185	Promoter	60409619	60481158	71540	1	ENSMUSG00000026782	0	Abi2
chr1	60566309	60566536	228	d2_1_q001_bampe_peak_404	68	6.17965	9.68119	6.82517	102	Promoter	60482292	60567104	84813	2	ENSMUSG00000026014	568	Raph1
chr1	60566687	60566890	204	d2_1_q001_bampe_peak_405	58	5.69047	8.58524	5.8135	101	Promoter	60482292	60567104	84813	2	ENSMUSG00000026014	214	Raph1
chr1	61638732	61638770	39	d2_1_q001_bampe_peak_407	67	6.1055	9.56224	6.71429	65	Promoter	61638824	62642284	1003461	1	ENSMUSG00000052062	-54	Pard3b
chr1	62181726	62181946	221	d2_1_q001_bampe_peak_409	161	10.5302	19.6797	16.1819	145	Intron (ENSMUST00000075374/ENSMUSG00000052062, intron 10 of 22)	61638824	62642284	1003461	1	ENSMUSG00000052062	542902	Pard3b
chr1	62701282	62701336	55	d2_1_q001_bampe_peak_410	56	5.59557	8.43403	5.67331	71	Distal Intergenic	62703285	62818695	115411	1	ENSMUSG00000025969	-1949	Nrp2
chr1	62703261	62703421	161	d2_1_q001_bampe_peak_411	65	5.58415	9.39724	6.5611	35	Promoter	62703285	62818695	115411	1	ENSMUSG00000025969	0	Nrp2
chr1	62706623	62706689	67	d2_1_q001_bampe_peak_412	71	5.98244	10.0553	7.17327	117	Intron (ENSMUST00000126344/ENSMUSG00000025969, intron 1 of 2)	62703285	62818695	115411	1	ENSMUSG00000025969	3338	Nrp2
chr1	62783493	62783731	239	d2_1_q001_bampe_peak_414	64	6.28171	9.26667	6.43907	17	Exon (ENSMUST00000075144/ENSMUSG00000025969, exon 13 of 16)	62703285	62818695	115411	1	ENSMUSG00000025969	80208	Nrp2
chr1	63114645	63114728	84	d2_1_q001_bampe_peak_417	110	7.53171	14.2426	11.0767	83	Promoter	62958418	63114667	156250	2	ENSMUSG00000040865	0	Ino80d
chr1	63176682	63177128	447	d2_1_q001_bampe_peak_418	188	10.3065	22.494	18.8275	163	Promoter	63176825	63180486	3662	1	ENSMUSG00000025967	0	Eef1b2
chr1	63181114	63181286	173	d2_1_q001_bampe_peak_419	119	7.83292	15.2022	11.9751	95	Distal Intergenic	63179004	63179135	132	1	ENSMUSG00000064602	2110	Snora41
chr1	63204388	63204594	207	d2_1_q001_bampe_peak_420	109	8.22504	14.0974	10.9407	162	Intron (ENSMUST00000141027/ENSMUSG00000086730, intron 1 of 1)	63182691	63214543	31853	2	ENSMUSG00000046856	9949	Cmklr2
chr1	63213988	63214188	201	d2_1_q001_bampe_peak_421	84	7.04879	11.424	8.44523	184	Promoter	63182691	63214543	31853	2	ENSMUSG00000046856	355	Cmklr2
chr1	63247129	63247347	219	d2_1_q001_bampe_peak_422	205	10.7089	24.3344	20.5607	90	Distal Intergenic	63248021	63248499	479	2	ENSMUSG00000102536	1152
chr1	63272886	63273312	427	d2_1_q001_bampe_peak_423	98	7.73128	12.9005	9.82277	209	Promoter	63273265	63314576	41312	1	ENSMUSG00000027520	0	Zdbf2
chr1	63445602	63445962	361	d2_1_q001_bampe_peak_424	109	7.96501	14.0849	10.9289	151	Promoter	63445891	63596276	150386	1	ENSMUSG00000025964	0	Adam23
chr1	63730547	63730654	108	d2_1_q001_bampe_peak_426	64	6.37637	9.23794	6.4125	19	Promoter	63730614	63754655	24042	1	ENSMUSG00000025962	0	Fastkd2
chr1	64066981	64067150	170	d2_1_q001_bampe_peak_428	95	7.74627	12.5684	9.51209	124	Intron (ENSMUST00000114086/ENSMUSG00000025959, intron 2 of 3)	64029447	64122282	92836	2	ENSMUSG00000025959	55132	Klf7
chr1	64121619	64122425	807	d2_1_q001_bampe_peak_429	409	14.3965	45.8738	40.9203	112	Promoter	64029447	64122282	92836	2	ENSMUSG00000025959	0	Klf7
chr1	64226405	64226509	105	d2_1_q001_bampe_peak_431	114	8.30292	14.6376	11.4457	46	Intron (ENSMUST00000190863/ENSMUSG00000101895, intron 1 of 1)	64185991	64303043	117053	2	ENSMUSG00000101895	76534
chr1	64247951	64248116	166	d2_1_q001_bampe_peak_432	148	10.4392	18.2376	14.8266	158	Intron (ENSMUST00000190863/ENSMUSG00000101895, intron 1 of 1)	64185991	64303043	117053	2	ENSMUSG00000101895	54927
chr1	64299046	64299242	197	d2_1_q001_bampe_peak_433	132	9.22892	16.5946	13.2817	41	Intron (ENSMUST00000190863/ENSMUSG00000101895, intron 1 of 1)	64185991	64303043	117053	2	ENSMUSG00000101895	3801
chr1	64311522	64311733	212	d2_1_q001_bampe_peak_434	140	9.96993	17.4194	14.0574	120	Distal Intergenic	64185991	64303043	117053	2	ENSMUSG00000101895	-8479
chr1	64532601	64533041	441	d2_1_q001_bampe_peak_436	235	11.5187	27.5513	23.5885	401	Promoter	64532645	64604548	71904	1	ENSMUSG00000025958	0	Creb1
chr1	64617110	64617835	726	d2_1_q001_bampe_peak_437	187	10.597	22.4259	18.7632	273	Promoter	64606473	64617242	10770	2	ENSMUSG00000025956	0	Mettl21a
chr1	64655571	64655700	130	d2_1_q001_bampe_peak_438	238	13.1215	27.8219	23.8444	147	Distal Intergenic	64649935	64652756	2822	1	ENSMUSG00000100437	5636
chr1	64690540	64690963	424	d2_1_q001_bampe_peak_439	294	13.5988	33.7854	29.4626	244	Promoter	64679871	64690659	10789	2	ENSMUSG00000087213	0	2810408I11Rik
chr1	64737603	64738046	444	d2_1_q001_bampe_peak_440	162	7.70803	19.8011	16.2957	384	Promoter	64730558	64737751	7194	2	ENSMUSG00000045005	0	Fzd5
chr1	64835906	64836063	158	d2_1_q001_bampe_peak_441	128	9.41166	16.0847	12.8037	93	Intron (ENSMUST00000139649/ENSMUSG00000051344, intron 6 of 8)	64785983	64956824	170842	2	ENSMUSG00000051344	120761	Plekhm3
chr1	64956589	64956867	279	d2_1_q001_bampe_peak_442	77	6.95424	10.6425	7.71587	232	Promoter	64785983	64956824	170842	2	ENSMUSG00000051344	0	Plekhm3
chr1	65178238	65178516	279	d2_1_q001_bampe_peak_444	261	11.6551	30.3007	26.1791	186	Intron (ENSMUST00000097709/ENSMUSG00000025950, intron 1 of 8)	65158616	65186500	27885	2	ENSMUSG00000025950	7984	Idh1
chr1	65179056	65179430	375	d2_1_q001_bampe_peak_445	296	12.5686	33.943	29.6107	235	5' UTR	65158616	65186500	27885	2	ENSMUSG00000025950	7070	Idh1
chr1	65186395	65186915	521	d2_1_q001_bampe_peak_446	186	10.2237	22.352	18.6928	287	Promoter	65186683	65278695	92013	1	ENSMUSG00000025949	0	Pikfyve
chr1	65388448	65388529	82	d2_1_q001_bampe_peak_448	134	9.79436	16.7504	13.4293	84	Exon (ENSMUST00000027083/ENSMUSG00000025946, exon 13 of 13)	65282056	65389244	107189	1	ENSMUSG00000025946	106392	Pth2r
chr1	66174951	66175604	654	d2_1_q001_bampe_peak_450	211	11.3954	24.9238	21.1158	157	Promoter	66175273	66442583	267311	1	ENSMUSG00000015222	0	Map2
chr1	66467873	66468504	632	d2_1_q001_bampe_peak_454	131	9.13322	16.4367	13.1338	232	Promoter	66468367	66699148	230782	1	ENSMUSG00000055567	0	Unc80
chr1	66700705	66701294	590	d2_1_q001_bampe_peak_455	309	14.5213	35.3839	30.972	89	Promoter	66700831	66719805	18975	1	ENSMUSG00000026005	0	Rpe
chr1	66817121	66817227	107	d2_1_q001_bampe_peak_456	124	7.55754	15.6555	12.4012	123	Promoter	66719248	66817562	98315	2	ENSMUSG00000026004	335	Kansl1l
chr1	66817539	66817949	411	d2_1_q001_bampe_peak_457	280	12.4105	32.3316	28.0921	185	Promoter	66719248	66817562	98315	2	ENSMUSG00000026004	0	Kansl1l
chr1	66862775	66863311	537	d2_1_q001_bampe_peak_458	199	11.6926	23.697	19.9597	185	Promoter	66830839	66863277	32439	2	ENSMUSG00000026003	0	Acadl
chr1	67038636	67039000	365	d2_1_q001_bampe_peak_460	247	13.31	28.747	24.7147	225	Promoter	67000517	67038872	38356	2	ENSMUSG00000026000	0	Lancl1
chr1	68780178	68780321	144	d2_1_q001_bampe_peak_463	108	8.59696	14.0187	10.8676	42	Intron (ENSMUST00000119142/ENSMUSG00000062209, intron 1 of 27)	68032186	69108059	1075874	2	ENSMUSG00000062209	327738	Erbb4
chr1	69108526	69108694	169	d2_1_q001_bampe_peak_464	145	8.59506	17.951	14.5568	113	Promoter	68032186	69108059	1075874	2	ENSMUSG00000062209	-467	Erbb4
chr1	69687568	69687686	119	d2_1_q001_bampe_peak_467	84	6.59635	11.438	8.45803	27	Promoter	69531214	69687245	156032	2	ENSMUSG00000025997	-323	Ikzf2
chr1	69826810	69827290	481	d2_1_q001_bampe_peak_470	349	17.0094	39.6081	34.9753	121	Promoter	69826970	70725132	898163	1	ENSMUSG00000053153	0	Spag16
chr1	70725688	70725893	206	d2_1_q001_bampe_peak_471	133	9.73347	16.6433	13.328	63	Promoter	70725715	70885397	159683	1	ENSMUSG00000045648	0	Vwc2l
chr1	71102395	71103296	902	d2_1_q001_bampe_peak_472	457	15.0607	50.9387	45.7376	735	Promoter	71027498	71103146	75649	2	ENSMUSG00000026196	0	Bard1
chr1	71507384	71507589	206	d2_1_q001_bampe_peak_473	316	16.1531	36.0991	31.6486	149	Distal Intergenic	71493737	71493814	78	2	ENSMUSG00000101617	-13570
chr1	71531714	71531924	211	d2_1_q001_bampe_peak_474	229	13.5866	26.8845	22.959	104	Distal Intergenic	71557150	71579631	22482	1	ENSMUSG00000026192	-25226	Atic
chr1	71556857	71557363	507	d2_1_q001_bampe_peak_475	411	16.5013	46.1325	41.1652	250	Promoter	71557150	71579631	22482	1	ENSMUSG00000026192	0	Atic
chr1	71652794	71653461	668	d2_1_q001_bampe_peak_476	220	10.9598	25.9571	22.0871	413	Promoter	71585520	71653200	67681	2	ENSMUSG00000026193	0	Fn1
chr1	71673436	71673850	415	d2_1_q001_bampe_peak_478	178	10.9638	21.4057	17.8041	199	Distal Intergenic	71585520	71653200	67681	2	ENSMUSG00000026193	-20236	Fn1
chr1	71741152	71741418	267	d2_1_q001_bampe_peak_479	219	11.9359	25.8358	21.9729	137	Distal Intergenic	71714048	71714924	877	2	ENSMUSG00000100319	-26228
chr1	71923881	71924012	132	d2_1_q001_bampe_peak_480	109	8.65125	14.1143	10.9569	70	Distal Intergenic	71894068	71917125	23058	2	ENSMUSG00000101211	-6756
chr1	72182985	72183210	226	d2_1_q001_bampe_peak_484	81	7.03388	11.0652	8.1098	146	Intron (ENSMUST00000048860/ENSMUSG00000039395, intron 2 of 4)	72159442	72212307	52866	2	ENSMUSG00000039395	29097	Mreg
chr1	72212145	72212176	32	d2_1_q001_bampe_peak_485	69	6.47491	9.84833	6.98027	162	Promoter	72159442	72212307	52866	2	ENSMUSG00000039395	131	Mreg
chr1	72212338	72212392	55	d2_1_q001_bampe_peak_486	55	5.69963	8.31716	5.56457	23	Promoter	72159442	72212307	52866	2	ENSMUSG00000039395	-31	Mreg
chr1	72225861	72226038	178	d2_1_q001_bampe_peak_487	82	6.19899	11.1644	8.20234	75	Promoter	72226240	72226430	191	1	ENSMUSG00000094655	-202
chr1	72226409	72226664	256	d2_1_q001_bampe_peak_488	119	7.51751	15.1228	11.9011	133	Promoter	72226240	72226430	191	1	ENSMUSG00000094655	169
chr1	72236331	72236711	381	d2_1_q001_bampe_peak_489	203	10.9017	24.0841	20.3241	163	Promoter	72236946	72237136	191	1	ENSMUSG00000094050	-235
chr1	72243838	72244025	188	d2_1_q001_bampe_peak_490	141	9.1945	17.4692	14.1043	208	Promoter	72244213	72244403	191	1	ENSMUSG00000093956	-188
chr1	72244400	72244567	168	d2_1_q001_bampe_peak_491	141	9.1945	17.4692	14.1043	53	Promoter	72244213	72244403	191	1	ENSMUSG00000093956	187
chr1	72255182	72255516	335	d2_1_q001_bampe_peak_492	301	12.8509	34.4658	30.1052	276	Promoter	72255008	72255198	191	1	ENSMUSG00000093843	174
chr1	72284078	72284456	379	d2_1_q001_bampe_peak_493	357	16.2482	40.4705	35.7914	258	Promoter	72284369	72303104	18736	1	ENSMUSG00000026188	0	Tmem169
chr1	72307319	72307662	344	d2_1_q001_bampe_peak_494	213	12.2714	25.2264	21.3996	177	Promoter	72307427	72394952	87526	1	ENSMUSG00000026187	0	Xrcc5
chr1	72537058	72537231	174	d2_1_q001_bampe_peak_497	137	9.27973	17.134	13.7891	174	Promoter	72427112	72536930	109819	2	ENSMUSG00000039372	-128	Marchf4
chr1	72583069	72583300	232	d2_1_q001_bampe_peak_498	201	10.8125	23.9314	20.1803	111	Promoter	72583251	72633134	49884	1	ENSMUSG00000039354	0	Smarcal1
chr1	72806042	72806482	441	d2_1_q001_bampe_peak_500	147	8.99419	18.1268	14.7222	171	Distal Intergenic	72824503	72852474	27972	1	ENSMUSG00000039323	-18021	Igfbp2
chr1	72873702	72873889	188	d2_1_q001_bampe_peak_502	58	5.12588	8.62689	5.85227	161	Promoter	72857932	72874884	16953	2	ENSMUSG00000026185	995	Igfbp5
chr1	73642795	73642973	179	d2_1_q001_bampe_peak_504	64	6.37637	9.23794	6.4125	167	Intron (ENSMUST00000191114/ENSMUSG00000100301, intron 2 of 3)	73618088	73864466	246379	2	ENSMUSG00000100301	221493	6030407O03Rik
chr1	73744650	73744819	170	d2_1_q001_bampe_peak_505	115	8.63322	14.7712	11.5714	129	Intron (ENSMUST00000189514/ENSMUSG00000100301, intron 6 of 8)	73618088	73864466	246379	2	ENSMUSG00000100301	119647	6030407O03Rik
chr1	73942256	73942401	146	d2_1_q001_bampe_peak_509	66	6.25087	9.48415	6.64195	87	Intron (ENSMUST00000169786/ENSMUSG00000055322, intron 19 of 34)	73910231	74124449	214219	2	ENSMUSG00000055322	182048	Tns1
chr1	74036931	74037155	225	d2_1_q001_bampe_peak_510	68	6.36955	9.6766	6.82094	84	Exon (ENSMUST00000187281/ENSMUSG00000055322, exon 1 of 7)	73910231	74124449	214219	2	ENSMUSG00000055322	87294	Tns1
chr1	74098259	74098619	361	d2_1_q001_bampe_peak_511	91	6.7801	12.1383	9.10952	304	5' UTR	73910231	74124449	214219	2	ENSMUSG00000055322	25830	Tns1
chr1	74111377	74111616	240	d2_1_q001_bampe_peak_512	312	14.6768	35.651	31.2233	235	Intron (ENSMUST00000169786/ENSMUSG00000055322, intron 1 of 34)	73910231	74124449	214219	2	ENSMUSG00000055322	12833	Tns1
chr1	74124591	74124627	37	d2_1_q001_bampe_peak_513	97	7.46075	12.8494	9.77478	33	Promoter	73910231	74124449	214219	2	ENSMUSG00000055322	-142	Tns1
chr1	74236326	74236627	302	d2_1_q001_bampe_peak_514	133	9.30203	16.7155	13.3962	173	Promoter	74236084	74268209	32126	1	ENSMUSG00000006304	242	Arpc2
chr1	74284480	74285056	577	d2_1_q001_bampe_peak_515	384	14.1794	43.2656	38.4444	322	Promoter	74279840	74284738	4899	2	ENSMUSG00000006299	0	Aamp
chr1	74303665	74304264	600	d2_1_q001_bampe_peak_516	137	8.94243	17.0528	13.713	438	5' UTR	74288247	74305622	17376	2	ENSMUSG00000006301	1358	Tmbim1
chr1	74332343	74332752	410	d2_1_q001_bampe_peak_517	339	14.3191	38.5233	33.9462	144	5' UTR	74284930	74353694	68765	1	ENSMUSG00000026179	47413	Pnkd
chr1	74386741	74387244	504	d2_1_q001_bampe_peak_518	195	9.19645	23.2892	19.5766	218	Distal Intergenic	74391509	74397285	5777	1	ENSMUSG00000026176	-4265	Ctdsp1
chr1	74391421	74391707	287	d2_1_q001_bampe_peak_519	121	6.66849	15.3569	12.1202	118	Promoter	74391509	74397285	5777	1	ENSMUSG00000026176	0	Ctdsp1
chr1	74397343	74397628	286	d2_1_q001_bampe_peak_520	238	12.0385	27.8371	23.8571	77	Downstream (<=300bp)	74394310	74394394	85	1	ENSMUSG00000065468	3033	Mir26b
chr1	74505616	74506129	514	d2_1_q001_bampe_peak_521	375	14.051	42.2961	37.5229	206	Promoter	74506058	74530842	24785	1	ENSMUSG00000026174	0	Cnot9
chr1	74506325	74506791	467	d2_1_q001_bampe_peak_522	146	7.80784	18.0273	14.629	291	Promoter	74506058	74530842	24785	1	ENSMUSG00000026174	267	Cnot9
chr1	74587893	74588407	515	d2_1_q001_bampe_peak_524	277	12.2168	31.9773	27.7591	140	Promoter	74565127	74588246	23120	2	ENSMUSG00000026135	0	Zfp142
chr1	74601360	74601528	169	d2_1_q001_bampe_peak_525	81	7.23266	11.1164	8.15752	90	Promoter	74593748	74601397	7650	2	ENSMUSG00000026171	0	Rnf25
chr1	74661655	74662010	356	d2_1_q001_bampe_peak_526	177	11.5222	21.3552	17.7563	228	Promoter	74661745	74703730	41986	1	ENSMUSG00000033257	0	Ttll4
chr1	74713407	74713492	86	d2_1_q001_bampe_peak_527	88	7.53376	11.8976	8.88383	70	Promoter	74713574	74737892	24319	1	ENSMUSG00000026170	-82	Cyp27a1
chr1	74773234	74773385	152	d2_1_q001_bampe_peak_529	120	7.60093	15.2674	12.0365	69	Intron (ENSMUST00000006716/ENSMUSG00000033227, intron 1 of 3)	74771892	74785322	13431	1	ENSMUSG00000033227	1342	Wnt6
chr1	74794615	74794754	140	d2_1_q001_bampe_peak_530	46	4.70534	7.30129	4.63401	106	Intron (ENSMUST00000006718/ENSMUSG00000026167, intron 2 of 3)	74791516	74804179	12664	1	ENSMUSG00000026167	3099	Wnt10a
chr1	74808202	74808350	149	d2_1_q001_bampe_peak_532	52	4.93051	7.97729	5.25703	63	Distal Intergenic	74791516	74804179	12664	1	ENSMUSG00000026167	16686	Wnt10a
chr1	74816918	74817143	226	d2_1_q001_bampe_peak_533	187	11.5522	22.3862	18.7256	64	Distal Intergenic	74791516	74804179	12664	1	ENSMUSG00000026167	25402	Wnt10a
chr1	74824974	74825253	280	d2_1_q001_bampe_peak_534	149	9.74382	18.3759	14.956	170	Distal Intergenic	74850895	74879953	29059	1	ENSMUSG00000089964	-25642	Gm16582
chr1	74854744	74854937	194	d2_1_q001_bampe_peak_536	103	6.14338	13.4694	10.3521	254	Promoter	74854934	74857732	2799	1	ENSMUSG00000090071	0	Cdk5r2
chr1	74858547	74858666	120	d2_1_q001_bampe_peak_537	90	6.05246	12.0854	9.05996	95	Intron (ENSMUST00000159627/ENSMUSG00000089964, intron 2 of 3)	74850895	74879953	29059	1	ENSMUSG00000089964	7652	Gm16582
chr1	74875523	74875644	122	d2_1_q001_bampe_peak_538	58	6.04583	8.66134	5.88399	24	Intron (ENSMUST00000159627/ENSMUSG00000089964, intron 3 of 3)	74850895	74879953	29059	1	ENSMUSG00000089964	24628	Gm16582
chr1	74885327	74885361	35	d2_1_q001_bampe_peak_539	59	5.18931	8.73454	5.95147	157	Promoter	74881509	74885419	3911	2	ENSMUSG00000055197	58	Fev
chr1	74885831	74885957	127	d2_1_q001_bampe_peak_540	60	5.26374	8.86042	6.06772	71	Promoter	74881509	74885419	3911	2	ENSMUSG00000055197	-412	Fev
chr1	75124609	75125252	644	d2_1_q001_bampe_peak_541	186	11.1776	22.292	18.6365	337	Promoter	74967139	75125200	158062	2	ENSMUSG00000026162	0	Nhej1
chr1	75142482	75143205	724	d2_1_q001_bampe_peak_542	91	6.55143	12.1601	9.1296	199	Promoter	75134554	75142711	8158	2	ENSMUSG00000033159	0	Cnppd1
chr1	75168502	75169242	741	d2_1_q001_bampe_peak_543	263	12.1268	30.521	26.3864	495	Promoter	75168646	75171629	2984	1	ENSMUSG00000026197	0	Zfand2b
chr1	75180254	75180549	296	d2_1_q001_bampe_peak_544	136	8.63951	17.0341	13.6954	259	Promoter	75171717	75180392	8676	2	ENSMUSG00000026198	0	Abcb6
chr1	75191728	75192228	501	d2_1_q001_bampe_peak_545	266	12.6708	30.839	26.6863	363	Promoter	75192151	75199387	7237	1	ENSMUSG00000026199	0	Ankzf1
chr1	75210698	75210894	197	d2_1_q001_bampe_peak_546	146	8.93818	18.0324	14.6338	95	Promoter	75198236	75210813	12578	2	ENSMUSG00000026200	0	Glb1l
chr1	75219199	75219881	683	d2_1_q001_bampe_peak_547	106	6.98077	13.7423	10.6089	111	Promoter	75214228	75219865	5638	2	ENSMUSG00000026202	0	Tuba4a
chr1	75236442	75237007	566	d2_1_q001_bampe_peak_548	216	10.6807	25.4614	21.621	69	Promoter	75236406	75245692	9287	1	ENSMUSG00000026203	36	Dnajb2
chr1	75251707	75251846	140	d2_1_q001_bampe_peak_549	96	6.91132	12.7693	9.6997	63	Exon (ENSMUST00000027404/ENSMUSG00000026204, exon 19 of 23)	75247027	75264502	17476	2	ENSMUSG00000026204	12656	Ptprn
chr1	75263132	75263284	153	d2_1_q001_bampe_peak_550	51	5.08123	7.91534	5.19973	6	Intron (ENSMUST00000027404/ENSMUSG00000026204, intron 1 of 22)	75247027	75264502	17476	2	ENSMUSG00000026204	1218	Ptprn
chr1	75264135	75264389	255	d2_1_q001_bampe_peak_551	203	10.9017	24.0841	20.3241	200	Promoter	75247027	75264502	17476	2	ENSMUSG00000026204	113	Ptprn
chr1	75317008	75318062	1055	d2_1_q001_bampe_peak_553	383	12.15	43.1526	38.3371	477	Promoter	75307896	75317990	10095	2	ENSMUSG00000026209	0	Dnpep
chr1	75344707	75344906	200	d2_1_q001_bampe_peak_554	106	7.00576	13.7858	10.6497	126	Distal Intergenic	75360329	75368579	8251	1	ENSMUSG00000026208	-15423	Des
chr1	75375453	75375626	174	d2_1_q001_bampe_peak_555	63	5.6295	9.1292	6.31711	226	Promoter	75375297	75432320	57024	1	ENSMUSG00000026207	156	Speg
chr1	75381594	75382385	792	d2_1_q001_bampe_peak_556	109	7.18582	14.0979	10.941	87	5' UTR	75375297	75432320	57024	1	ENSMUSG00000026207	6297	Speg
chr1	75388301	75388337	37	d2_1_q001_bampe_peak_557	51	5.24562	7.87714	5.16468	100	Exon (ENSMUST00000087122/ENSMUSG00000026207, exon 4 of 41)	75375297	75432320	57024	1	ENSMUSG00000026207	13004	Speg
chr1	75399960	75400324	365	d2_1_q001_bampe_peak_559	107	7.06902	13.8957	10.7524	53	5' UTR	75375297	75432320	57024	1	ENSMUSG00000026207	24663	Speg
chr1	75458438	75458554	117	d2_1_q001_bampe_peak_562	62	5.61796	9.1104	6.29979	30	Intron (ENSMUST00000113577/ENSMUSG00000033007, intron 1 of 8)	75450436	75474343	23908	1	ENSMUSG00000033007	8002	Asic4
chr1	75479055	75479689	635	d2_1_q001_bampe_peak_565	282	10.5421	32.4708	28.223	474	Promoter	75474569	75479307	4739	2	ENSMUSG00000032997	0	Chpf
chr1	75487534	75488046	513	d2_1_q001_bampe_peak_566	131	7.50671	16.5025	13.1959	82	Exon (ENSMUST00000113567/ENSMUSG00000026211, exon 16 of 20)	75479310	75506452	27143	2	ENSMUSG00000026211	18406	Obsl1
chr1	75505998	75506061	64	d2_1_q001_bampe_peak_567	67	5.4964	9.59898	6.74865	149	Promoter	75479310	75506452	27143	2	ENSMUSG00000026211	391	Obsl1
chr1	75521403	75521809	407	d2_1_q001_bampe_peak_569	244	12.4205	28.492	24.4747	120	Promoter	75521529	75537335	15807	1	ENSMUSG00000026213	0	Stk11ip
chr1	75546249	75546850	602	d2_1_q001_bampe_peak_570	151	8.97195	18.5978	15.1651	518	Promoter	75546266	75562172	15907	1	ENSMUSG00000006576	0	Slc4a3
chr1	75559596	75559766	171	d2_1_q001_bampe_peak_571	177	9.95045	21.3295	17.7322	104	3' UTR	75546266	75562172	15907	1	ENSMUSG00000006576	13330	Slc4a3
chr1	75642612	75642741	130	d2_1_q001_bampe_peak_572	198	12.7528	23.5296	19.8013	99	Distal Intergenic	75636390	75637179	790	1	ENSMUSG00000082012	6222	Gm5257
chr1	76117076	76117179	104	d2_1_q001_bampe_peak_574	59	6.08342	8.72572	5.94303	61	Distal Intergenic	76110181	76110580	400	2	ENSMUSG00000101763	-6496
chr1	77441564	77441719	156	d2_1_q001_bampe_peak_577	113	8.24122	14.5366	11.3522	87	Intron (ENSMUST00000027451/ENSMUSG00000026235, intron 4 of 17)	77367185	77515088	147904	2	ENSMUSG00000026235	73369	Epha4
chr1	77515088	77515504	417	d2_1_q001_bampe_peak_578	187	9.32394	22.4256	18.7631	59	Promoter	77367185	77515088	147904	2	ENSMUSG00000026235	0	Epha4
chr1	77516358	77516506	149	d2_1_q001_bampe_peak_579	107	6.84173	13.9316	10.7858	61	Exon (ENSMUST00000189147/ENSMUSG00000101849, exon 1 of 1)	77515280	77517128	1849	1	ENSMUSG00000101849	1078
chr1	77532377	77532511	135	d2_1_q001_bampe_peak_580	41	5.1011	6.78764	4.15945	37	Distal Intergenic	77515280	77517128	1849	1	ENSMUSG00000101849	17097
chr1	77972413	77972595	183	d2_1_q001_bampe_peak_581	126	9.47869	15.874	12.6064	195	Promoter	77942966	77972376	29411	2	ENSMUSG00000102052	-37
chr1	78181984	78182148	165	d2_1_q001_bampe_peak_583	128	9.44004	16.1335	12.8491	57	Intron (ENSMUST00000004994/ENSMUSG00000004872, intron 4 of 8)	78101267	78197134	95868	2	ENSMUSG00000004872	14986	Pax3
chr1	78189582	78189967	386	d2_1_q001_bampe_peak_584	94	7.00862	12.5166	9.4635	371	Intron (ENSMUST00000004994/ENSMUSG00000004872, intron 4 of 8)	78101267	78197134	95868	2	ENSMUSG00000004872	7167	Pax3
chr1	78196926	78197054	129	d2_1_q001_bampe_peak_585	84	5.91446	11.4427	8.46249	81	Promoter	78101267	78197134	95868	2	ENSMUSG00000004872	80	Pax3
chr1	78217588	78217714	127	d2_1_q001_bampe_peak_586	74	6.37624	10.3373	7.4355	117	Promoter	78216732	78217476	745	2	ENSMUSG00000118426	-112
chr1	78310122	78310429	308	d2_1_q001_bampe_peak_588	111	7.85089	14.3301	11.1581	184	Promoter	78310345	78420289	109945	1	ENSMUSG00000032908	0	Sgpp2
chr1	78310661	78311001	341	d2_1_q001_bampe_peak_589	49	5.13101	7.69465	4.99666	249	Promoter	78310345	78420289	109945	1	ENSMUSG00000032908	316	Sgpp2
chr1	78488603	78489215	613	d2_1_q001_bampe_peak_591	177	10.6236	21.3714	17.7714	611	Promoter	78417975	78488897	70923	2	ENSMUSG00000026245	0	Farsb
chr1	78657563	78658147	585	d2_1_q001_bampe_peak_596	444	16.317	49.6231	44.4821	129	Promoter	78657825	78707743	49919	1	ENSMUSG00000032883	0	Acsl3
chr1	78724564	78724684	121	d2_1_q001_bampe_peak_597	66	6.43186	9.5178	6.67299	48	Distal Intergenic	78783136	78784859	1724	2	ENSMUSG00000099377	60175	Gm6159
chr1	79439971	79440137	167	d2_1_q001_bampe_peak_598	190	11.7412	22.703	19.0248	41	Promoter	79434669	79440120	5452	2	ENSMUSG00000050711	0	Scg2
chr1	79581247	79581588	342	d2_1_q001_bampe_peak_599	105	8.18389	13.6464	10.5188	305	Distal Intergenic	79619522	79621034	1513	2	ENSMUSG00000102235	39446
chr1	79671711	79672265	555	d2_1_q001_bampe_peak_600	186	10.8299	22.2601	18.6067	535	Promoter	79606876	79671972	65097	2	ENSMUSG00000054702	0	Ap1s3
chr1	79761429	79761863	435	d2_1_q001_bampe_peak_601	232	11.6561	27.1764	23.2348	363	5' UTR	79702262	79776143	73882	2	ENSMUSG00000073643	14280	Wdfy1
chr1	79775954	79776354	401	d2_1_q001_bampe_peak_602	174	11.3222	21.0133	17.4343	92	Promoter	79776018	79781445	5428	1	ENSMUSG00000026248	0	Mrpl44
chr1	79858184	79858645	462	d2_1_q001_bampe_peak_604	136	8.63951	17.0341	13.6954	249	5' UTR	79794197	79861180	66984	2	ENSMUSG00000026249	2535	Serpine2
chr1	79858762	79858880	119	d2_1_q001_bampe_peak_605	66	5.83324	9.46021	6.61926	28	Intron (ENSMUST00000190724/ENSMUSG00000026249, intron 1 of 4)	79794197	79861180	66984	2	ENSMUSG00000026249	2300	Serpine2
chr1	80150847	80150959	113	d2_1_q001_bampe_peak_606	77	6.95424	10.6425	7.71587	50	Distal Intergenic	80146973	80148801	1829	2	ENSMUSG00000102518	-2046
chr1	80236281	80236395	115	d2_1_q001_bampe_peak_607	165	10.1378	20.0354	16.5155	94	Distal Intergenic	80225044	80228792	3749	1	ENSMUSG00000101257	11237	2310015K22Rik
chr1	80340867	80341256	390	d2_1_q001_bampe_peak_608	299	13.5047	34.2961	29.9449	449	Promoter	80264923	80340480	75558	2	ENSMUSG00000004364	-387	Cul3
chr1	80424836	80424966	131	d2_1_q001_bampe_peak_610	115	8.85003	14.7701	11.5705	119	Distal Intergenic	80445932	80479867	33936	1	ENSMUSG00000101483	-20966	1700016L21Rik
chr1	80758182	80758558	377	d2_1_q001_bampe_peak_611	79	6.70386	10.8658	7.92405	180	Promoter	80501073	80758527	257455	2	ENSMUSG00000038608	0	Dock10
chr1	81562979	81563125	147	d2_1_q001_bampe_peak_613	41	5.1011	6.78764	4.15945	51	Distal Intergenic	81554157	81557483	3327	2	ENSMUSG00000101986	-5496	Gm6198
chr1	81593694	81594036	343	d2_1_q001_bampe_peak_614	119	8.60351	15.1306	11.9082	83	Distal Intergenic	81554157	81557483	3327	2	ENSMUSG00000101986	-36211	Gm6198
chr1	82191687	82191889	203	d2_1_q001_bampe_peak_617	233	13.5267	27.3322	23.3814	91	Distal Intergenic	82233112	82235933	2822	1	ENSMUSG00000022591	-41223
chr1	82283245	82283558	314	d2_1_q001_bampe_peak_618	258	12.9165	29.9733	25.8702	361	Intron (ENSMUST00000069799/ENSMUSG00000055980, intron 1 of 1)	82233101	82291416	58316	2	ENSMUSG00000055980	7858	Irs1
chr1	82291057	82291692	636	d2_1_q001_bampe_peak_619	171	8.14653	20.693	17.1349	515	Promoter	82233101	82291416	58316	2	ENSMUSG00000055980	0	Irs1
chr1	82292872	82293119	248	d2_1_q001_bampe_peak_620	157	7.89936	19.1922	15.7238	189	Distal Intergenic	82233101	82291416	58316	2	ENSMUSG00000055980	-1456	Irs1
chr1	82316291	82316886	596	d2_1_q001_bampe_peak_621	389	17.3305	43.8005	38.9503	227	Promoter	82316452	82445366	128915	1	ENSMUSG00000026142	0	Rhbdd1
chr1	82586795	82587306	512	d2_1_q001_bampe_peak_622	116	8.65708	14.8109	11.6083	303	Promoter	82448423	82586849	138427	2	ENSMUSG00000067158	0	Col4a4
chr1	82724789	82725192	404	d2_1_q001_bampe_peak_623	160	10.1552	19.5513	16.0617	152	Promoter	82724890	82752394	27505	1	ENSMUSG00000026150	0	Mff
chr1	82839310	82839577	268	d2_1_q001_bampe_peak_625	111	8.08108	14.2747	11.1064	59	Promoter	82839483	82901182	61700	1	ENSMUSG00000026159	0	Agfg1
chr1	83037002	83037135	134	d2_1_q001_bampe_peak_626	84	6.61027	11.4609	8.4796	83	Intron (ENSMUST00000045560/ENSMUSG00000038496, intron 1 of 6)	83012523	83038448	25926	2	ENSMUSG00000038496	1313	Slc19a3
chr1	83038122	83038556	435	d2_1_q001_bampe_peak_627	147	9.03193	18.1903	14.782	357	Promoter	83012523	83038448	25926	2	ENSMUSG00000038496	0	Slc19a3
chr1	83159660	83159952	293	d2_1_q001_bampe_peak_628	224	13.5701	26.3372	22.4457	74	Promoter	83159752	83210574	50823	1	ENSMUSG00000053161	0	Daw1
chr1	83408069	83408327	259	d2_1_q001_bampe_peak_629	160	9.52237	19.5309	16.0428	216	Promoter	83254139	83408200	154062	2	ENSMUSG00000026163	0	Sphkap
chr1	84177103	84177385	283	d2_1_q001_bampe_peak_631	173	10.9682	20.9011	17.3296	96	Intron (ENSMUST00000168574/ENSMUSG00000045658, intron 1 of 2)	84036296	84364180	327885	2	ENSMUSG00000045658	186795	Pid1
chr1	84217882	84218130	249	d2_1_q001_bampe_peak_632	229	12.9244	26.897	22.9713	71	Intron (ENSMUST00000168574/ENSMUSG00000045658, intron 1 of 2)	84036296	84364180	327885	2	ENSMUSG00000045658	146050	Pid1
chr1	84226304	84226423	120	d2_1_q001_bampe_peak_633	69	6.60958	9.81937	6.95314	83	Intron (ENSMUST00000168574/ENSMUSG00000045658, intron 1 of 2)	84036296	84364180	327885	2	ENSMUSG00000045658	137757	Pid1
chr1	84284470	84284794	325	d2_1_q001_bampe_peak_634	100	7.39824	13.1576	10.0625	147	5' UTR	84036296	84364180	327885	2	ENSMUSG00000045658	79386	Pid1
chr1	84286905	84287055	151	d2_1_q001_bampe_peak_635	88	7.11309	11.8943	8.88097	122	Intron (ENSMUST00000176559/ENSMUSG00000045658, intron 1 of 2)	84036296	84364180	327885	2	ENSMUSG00000045658	77125	Pid1
chr1	84695472	84696388	917	d2_1_q001_bampe_peak_638	167	9.02671	20.2608	16.7286	356	Promoter	84369839	84696221	326383	2	ENSMUSG00000036766	0	Dner
chr1	84839395	84839669	275	d2_1_q001_bampe_peak_639	271	10.5687	31.2991	27.1183	152	Promoter	84721189	84840516	119328	2	ENSMUSG00000026219	847	Trip12
chr1	84839809	84840201	393	d2_1_q001_bampe_peak_639	271	10.5687	31.2991	27.1183	152	Promoter	84839841	84900487	60647	1	ENSMUSG00000073633	0	Fbxo36
chr1	84934549	84935210	662	d2_1_q001_bampe_peak_641	220	11.617	25.8946	22.0282	230	Promoter	84905898	84935134	29237	2	ENSMUSG00000026220	0	Slc16a14
chr1	85703631	85703860	230	d2_1_q001_bampe_peak_645	122	8.80851	15.4681	12.225	182	Intron (ENSMUST00000153574/ENSMUSG00000026222, intron 16 of 16)	85649988	85709998	60011	1	ENSMUSG00000026222	53643	Sp100
chr1	85793302	85793594	293	d2_1_q001_bampe_peak_647	150	9.52005	18.5003	15.0736	120	Promoter	85793441	85851576	58136	1	ENSMUSG00000036707	0	Cab39
chr1	85894461	85894798	338	d2_1_q001_bampe_peak_648	106	7.26677	13.7965	10.6595	81	Promoter	85894281	85908675	14395	1	ENSMUSG00000026223	180	Itm2c
chr1	85917239	85917332	94	d2_1_q001_bampe_peak_649	90	7.64698	12.0897	9.06372	167	Distal Intergenic	85928483	85940624	12142	1	ENSMUSG00000026224	-11151	4933407L21Rik
chr1	86018311	86018679	369	d2_1_q001_bampe_peak_651	113	7.9934	14.5645	11.3787	148	Exon (ENSMUST00000149469/ENSMUSG00000026226, exon 1 of 4)	86016816	86029958	13143	1	ENSMUSG00000026226	1495	Spata3
chr1	86032438	86032717	280	d2_1_q001_bampe_peak_652	121	8.51508	15.4207	12.1801	164	Distal Intergenic	86045863	86055456	9594	1	ENSMUSG00000026227	-13146	2810459M11Rik
chr1	86046192	86046407	216	d2_1_q001_bampe_peak_653	91	7.30787	12.2104	9.17642	180	Promoter	86045863	86055456	9594	1	ENSMUSG00000026227	329	2810459M11Rik
chr1	86059463	86059701	239	d2_1_q001_bampe_peak_654	239	11.7644	27.9827	23.9948	183	Distal Intergenic	86064387	86139151	74765	1	ENSMUSG00000026229	-4686	Psmd1
chr1	86064591	86064897	307	d2_1_q001_bampe_peak_655	163	9.72816	19.8769	16.3672	164	Promoter	86064387	86139151	74765	1	ENSMUSG00000026229	204	Psmd1
chr1	86154634	86154971	338	d2_1_q001_bampe_peak_657	232	12.0319	27.2085	23.2653	161	Promoter	86154780	86278284	123505	1	ENSMUSG00000062590	0	Armc9
chr1	86294666	86294779	114	d2_1_q001_bampe_peak_658	77	6.82629	10.7255	7.79354	74	Intron (ENSMUST00000126385/ENSMUSG00000087538, intron 1 of 3)	86275509	86301375	25867	2	ENSMUSG00000087538	6596
chr1	86303131	86303680	550	d2_1_q001_bampe_peak_659	230	10.1946	26.932	23.0042	310	Promoter	86302832	86307305	4474	1	ENSMUSG00000079445	299	B3gnt7
chr1	86310855	86311213	359	d2_1_q001_bampe_peak_660	134	7.6535	16.7721	13.4494	411	Distal Intergenic	86303195	86304059	865	2	ENSMUSG00000099644	-6796
chr1	86359010	86359712	703	d2_1_q001_bampe_peak_661	295	11.5337	33.905	29.5751	591	Promoter	86344719	86359400	14682	2	ENSMUSG00000026234	0	Ncl
chr1	86381167	86381308	142	d2_1_q001_bampe_peak_662	96	7.6308	12.7362	9.66884	64	Distal Intergenic	86377100	86378276	1177	2	ENSMUSG00000110510	-2891
chr1	86434428	86434796	369	d2_1_q001_bampe_peak_664	375	15.2259	42.3295	37.5535	162	Distal Intergenic	86426329	86428052	1724	1	ENSMUSG00000036574	8099	Tex44
chr1	86440582	86440728	147	d2_1_q001_bampe_peak_665	111	6.58366	14.3214	11.1501	86	Distal Intergenic	86426329	86428052	1724	1	ENSMUSG00000036574	14253	Tex44
chr1	86442551	86442756	206	d2_1_q001_bampe_peak_666	134	7.39408	16.7638	13.4414	454	Distal Intergenic	86426329	86428052	1724	1	ENSMUSG00000036574	16222	Tex44
chr1	86450095	86450276	182	d2_1_q001_bampe_peak_667	109	8.20349	14.062	10.9078	64	Distal Intergenic	86473659	86474006	348	1	ENSMUSG00000101328	-23383
chr1	86467503	86467666	164	d2_1_q001_bampe_peak_668	138	9.00414	17.1548	13.8089	60	Distal Intergenic	86473659	86474006	348	1	ENSMUSG00000101328	-5993
chr1	86487274	86487959	686	d2_1_q001_bampe_peak_669	301	13.2451	34.5099	30.1469	218	Distal Intergenic	86473659	86474006	348	1	ENSMUSG00000101328	13615
chr1	86503419	86503670	252	d2_1_q001_bampe_peak_670	115	5.44792	14.6973	11.5017	86	Distal Intergenic	86526726	86530712	3987	1	ENSMUSG00000026238	-23056	Ptma
chr1	86503882	86504468	587	d2_1_q001_bampe_peak_671	319	9.64899	36.3715	31.9057	427	Distal Intergenic	86526726	86530712	3987	1	ENSMUSG00000026238	-22258	Ptma
chr1	86509453	86509763	311	d2_1_q001_bampe_peak_672	229	9.29903	26.857	22.9338	180	Distal Intergenic	86526726	86530712	3987	1	ENSMUSG00000026238	-16963	Ptma
chr1	86510478	86510598	121	d2_1_q001_bampe_peak_673	111	6.34125	14.2762	11.1079	153	Distal Intergenic	86526726	86530712	3987	1	ENSMUSG00000026238	-16128	Ptma
chr1	86525296	86525504	209	d2_1_q001_bampe_peak_674	133	6.08702	16.6607	13.3442	112	Distal Intergenic	86526726	86530712	3987	1	ENSMUSG00000026238	-1222	Ptma
chr1	86526262	86526728	467	d2_1_q001_bampe_peak_675	255	8.56946	29.599	25.5171	269	Promoter	86526726	86530712	3987	1	ENSMUSG00000026238	0	Ptma
chr1	86532068	86532331	264	d2_1_q001_bampe_peak_676	64	4.73867	9.23036	6.41112	91	Distal Intergenic	86526726	86530712	3987	1	ENSMUSG00000026238	5342	Ptma
chr1	86532484	86532601	118	d2_1_q001_bampe_peak_676	64	4.73867	9.23036	6.41112	91	Distal Intergenic	86526726	86530712	3987	1	ENSMUSG00000026238	5758	Ptma
chr1	86582248	86582876	629	d2_1_q001_bampe_peak_677	373	15.0894	42.0806	37.3187	280	Promoter	86542994	86582629	39636	2	ENSMUSG00000026239	0	Pde6d
chr1	86634074	86634191	118	d2_1_q001_bampe_peak_678	59	5.95175	8.72441	5.94217	54	Distal Intergenic	86637552	86637608	57	2	ENSMUSG00000084468	3417
chr1	86670330	86670820	491	d2_1_q001_bampe_peak_680	209	10.9224	24.7041	20.908	348	Promoter	86666291	86670571	4281	2	ENSMUSG00000026241	0	Nppc
chr1	86703741	86703918	178	d2_1_q001_bampe_peak_682	64	6.26344	9.2363	6.4125	275	Promoter	86703808	87050095	346288	1	ENSMUSG00000053333	0	Dis3l2
chr1	86752170	86752270	101	d2_1_q001_bampe_peak_683	80	7.14464	10.9654	8.01721	244	Intron (ENSMUST00000168237/ENSMUSG00000053333, intron 3 of 21)	86703808	87050095	346288	1	ENSMUSG00000053333	48362	Dis3l2
chr1	87098662	87098808	147	d2_1_q001_bampe_peak_684	119	9.06875	15.1485	11.925	79	Exon (ENSMUST00000113270/ENSMUSG00000079440, exon 11 of 11)	87098002	87101606	3605	2	ENSMUSG00000079440	2798	Alpi
chr1	87213807	87214017	211	d2_1_q001_bampe_peak_687	123	8.36159	15.622	12.3696	114	Promoter	87213914	87240488	26575	1	ENSMUSG00000026254	0	Eif4e2
chr1	87313281	87313386	106	d2_1_q001_bampe_peak_689	41	5.02235	6.77969	4.15945	24	Distal Intergenic	87326998	87450796	123799	1	ENSMUSG00000048000	-13612	Gigyf2
chr1	87326782	87327172	391	d2_1_q001_bampe_peak_690	169	10.4073	20.4824	16.9365	161	Promoter	87326998	87450796	123799	1	ENSMUSG00000048000	0	Gigyf2
chr1	87327317	87327481	165	d2_1_q001_bampe_peak_691	57	5.62236	8.4767	5.71281	121	Promoter	87326998	87450796	123799	1	ENSMUSG00000048000	319	Gigyf2
chr1	87475441	87475546	106	d2_1_q001_bampe_peak_692	60	5.83178	8.81076	6.022	116	3' UTR	87470271	87475482	5212	1	ENSMUSG00000026258	5170	Snorc
chr1	87541747	87541913	167	d2_1_q001_bampe_peak_693	139	10.1106	17.3138	13.9579	103	Intron (ENSMUST00000166055/ENSMUSG00000079434, intron 1 of 2)	87476834	87573870	97037	2	ENSMUSG00000026259	31957	Ngef
chr1	87637595	87637798	204	d2_1_q001_bampe_peak_695	206	12.1148	24.4008	20.6233	144	Intron (ENSMUST00000169754/ENSMUSG00000026288, intron 2 of 26)	87620312	87720507	100196	1	ENSMUSG00000026288	17283	Inpp5d
chr1	87755878	87756378	501	d2_1_q001_bampe_peak_697	212	12.5017	25.048	21.2326	106	Promoter	87755870	87792428	36559	1	ENSMUSG00000026289	8	Atg16l1
chr1	88008385	88008410	26	d2_1_q001_bampe_peak_698	52	5.73874	7.99017	5.26142	5	Promoter	87945119	88008551	63433	2	ENSMUSG00000005501	141	Usp40
chr1	88205631	88205898	268	d2_1_q001_bampe_peak_699	218	12.5548	25.6995	21.8451	281	Promoter	88204732	88205782	1051	2	ENSMUSG00000081984	0	Dnajb3
chr1	88456784	88456914	131	d2_1_q001_bampe_peak_702	70	6.54712	9.96652	7.09033	64	Intron (ENSMUST00000190783/ENSMUSG00000099553, intron 1 of 2)	88443969	88462608	18640	2	ENSMUSG00000099553	5694	Gm29538
chr1	88605715	88605860	146	d2_1_q001_bampe_peak_704	103	7.83406	13.4576	10.3416	122	Distal Intergenic	88653085	88654845	1761	1	ENSMUSG00000104057	-47225
chr1	88668535	88668694	160	d2_1_q001_bampe_peak_705	56	5.02068	8.44753	5.68586	63	Distal Intergenic	88656308	88658100	1793	1	ENSMUSG00000100367	12227
chr1	88668888	88669382	495	d2_1_q001_bampe_peak_706	161	8.70251	19.6789	16.1813	49	Distal Intergenic	88656308	88658100	1793	1	ENSMUSG00000100367	12580
chr1	88701782	88702482	701	d2_1_q001_bampe_peak_707	95	6.3572	12.6388	9.57871	383	Promoter	88673125	88702221	29097	2	ENSMUSG00000049866	0	Arl4c
chr1	89069966	89070457	492	d2_1_q001_bampe_peak_709	171	9.2566	20.6689	17.1119	277	Promoter	89070415	89155068	84654	1	ENSMUSG00000036206	0	Sh3bp4
chr1	89070699	89070811	113	d2_1_q001_bampe_peak_710	54	5.03008	8.14338	5.4034	215	Promoter	89070415	89155068	84654	1	ENSMUSG00000036206	284	Sh3bp4
chr1	89454502	89454821	320	d2_1_q001_bampe_peak_712	70	6.09267	9.87988	7.00919	291	Promoter	89454806	89897617	442812	1	ENSMUSG00000055013	0	Agap1
chr1	89581312	89581427	116	d2_1_q001_bampe_peak_713	58	5.31293	8.61124	5.83736	163	Exon (ENSMUST00000074945/ENSMUSG00000055013, exon 1 of 18)	89454806	89897617	442812	1	ENSMUSG00000055013	126506	Agap1
chr1	89756515	89756733	219	d2_1_q001_bampe_peak_714	132	9.22892	16.5946	13.2817	78	Intron (ENSMUST00000027521/ENSMUSG00000055013, intron 11 of 17)	89454806	89897617	442812	1	ENSMUSG00000055013	301709	Agap1
chr1	89922912	89923126	215	d2_1_q001_bampe_peak_715	139	7.66034	17.2645	13.9116	125	Distal Intergenic	89930234	89933290	3057	1	ENSMUSG00000092627	-7108	LOC102637806
chr1	89931198	89931392	195	d2_1_q001_bampe_peak_716	145	8.0511	17.9862	14.59	82	Promoter	89930234	89933290	3057	1	ENSMUSG00000092627	964	LOC102637806
chr1	89940359	89940648	290	d2_1_q001_bampe_peak_717	144	8.24459	17.838	14.4507	150	Distal Intergenic	89927956	89931179	3224	2	ENSMUSG00000034486	-9180	Gbx2
chr1	90153296	90153621	326	d2_1_q001_bampe_peak_718	192	11.5801	22.9618	19.268	100	Promoter	90042132	90153401	111270	2	ENSMUSG00000026301	0	Iqca
chr1	90202410	90202845	436	d2_1_q001_bampe_peak_719	198	10.2483	23.5292	19.8013	304	Distal Intergenic	90203980	90216751	12772	1	ENSMUSG00000044337	-1135	Ackr3
chr1	90603335	90603549	215	d2_1_q001_bampe_peak_721	132	9.48665	16.5973	13.2842	90	Promoter	90602981	90613341	10361	1	ENSMUSG00000034432	354	Cops8
chr1	90914984	90915178	195	d2_1_q001_bampe_peak_723	93	7.83538	12.413	9.3665	96	Promoter	90915085	90951142	36058	1	ENSMUSG00000026303	0	Mlph
chr1	90928113	90928239	127	d2_1_q001_bampe_peak_724	74	6.90644	10.3353	7.43388	33	Exon (ENSMUST00000027528/ENSMUSG00000026303, exon 3 of 16)	90915085	90951142	36058	1	ENSMUSG00000026303	13028	Mlph
chr1	90998742	90998988	247	d2_1_q001_bampe_peak_725	66	6.39365	9.4536	6.61331	156	Promoter	90998737	91128944	130208	1	ENSMUSG00000026305	5	Lrrfip1
chr1	91052826	91053706	881	d2_1_q001_bampe_peak_726	163	9.39951	19.8492	16.3409	331	5' UTR	90998737	91128944	130208	1	ENSMUSG00000026305	54089	Lrrfip1
chr1	91250027	91250360	334	d2_1_q001_bampe_peak_727	142	9.28171	17.6132	14.2387	72	Promoter	91250304	91290337	40034	1	ENSMUSG00000034343	0	Ube2f
chr1	91298127	91298437	311	d2_1_q001_bampe_peak_728	234	12.5194	27.4205	23.4642	239	Promoter	91298338	91321075	22738	1	ENSMUSG00000026307	0	Scly
chr1	91398862	91399061	200	d2_1_q001_bampe_peak_729	103	8.04926	13.4234	10.3098	59	Promoter	91373861	91398815	24955	2	ENSMUSG00000026309	-47	Ilkap
chr1	91412992	91413430	439	d2_1_q001_bampe_peak_730	328	12.9505	37.3628	32.8457	305	Promoter	91411483	91414038	2556	2	ENSMUSG00000067071	608	Hes6
chr1	91414155	91414312	158	d2_1_q001_bampe_peak_731	128	7.31955	16.1557	12.8702	54	Promoter	91411483	91414038	2556	2	ENSMUSG00000067071	-117	Hes6
[truncated: 19,728 more rows]

## Sheet: 3-consensus peaks d4
ATAC CONSENSUS PEAKS AT d4
[truncated: 17,111 more rows]

## Sheet: 4-common peak set (peakome)
ATAC COMMON PEAK SET (PEAKOME)
[truncated: 25,280 more rows]
