# Supplementary material for: Endothelial gene regulatory elements associated with cardiopharyngeal lineage differentiation
Source: Commun Biol. 2024 Mar 21;7:351. doi: 10.1038/s42003-024-06017-8 (PMC10957928; doi:10.1038/s42003-024-06017-8)
Supplement: Supplementary file 9 — Supplementary Data 6 [file 42003_2024_6017_MOESM9_ESM.xlsx]

## Sheet: Figure 3b
	d2 Peaks				d4 peaks				DARs
	Annotation	Nr			Annotation	Nr			Annotation	Nr
	3' UTR	255			3' UTR	144			3' UTR	225
	5' UTR	1163			5' UTR	906			5' UTR	302
	Distal Intergenic	3138			Distal Intergenic	2924			Distal Intergenic	2961
	Downstream	27			Downstream	16			Downstream	9
	Exon	655			Exon	293			Exon	421
	Exon 1st	314			Exon 1st	190			Exon 1st	121
	Intron	1875			Intron	1776			Intron	1848
	Intron 1st	1295			Intron 1st	1223			Intron 1st	1081
	Promoter	11546			Promoter	9638			Promoter	1805

## Sheet: Figure 5b Kdr
Kdr
#B1 dCas9LSD1 + gNT
d4	d6	d8
0.051302	0.065896	0.12451
0.025584	0.127852	0.184539
0.054505	0.0555345	0.119914
0.0356356	0.0232568	0.0880844
#B1 dCas9LSD1 + gKdr
d4	d6	d8
0.040802	0.04499	0.029883
0.018572	0.108654	0.078649
0.06127	0.043909	0.044719
0.0511311	0.0335718	0.0418974

## Sheet: Figure 5b Cdh5
Cdh5
d4	d6	d8
0.015793	0.24142	0.342795
0.024774	0.32234	0.587473
0.0002765	0.0798645	0.534203
0.000539	0.030939	0.345151
#B1 dCas9LSD1 + gCdh5
d4	d6	d8
0.013627	0.208619	0.248798
0.007436	0.199826	0.29281
0.00028	0.0483835	0.217192
0.00114	0.028193	0.256094

## Sheet: Figure 5b Eng
Eng
#B1 dCas9LSD1 + gNT
d4	d6	d8
0.004935	0.059289	0.084489
0.006949	0.080288	0.189578
0.001309	0.037456	0.257101
0.00225	0.015298	0.151155
#B1 dCas9LSD1 + gEng
d4	d6	d8
0.002673	0.041537	0.027965
0.003974	0.067868	0.065313
0.0011335	0.033612	0.0864935
0.003129	0.013207	0.138118

## Sheet: Figure 5b Notch1
Notch1
#B1 dCas9LSD1 + gNT
d4	d6	d8
0.003381	0.044359	0.060933
0.00230683	0.0165981	0.0587073
0.003861	0.025267	0.046519
0.003468	0.012455	0.051118
#B1 dCas9LSD1 + gNotch1
d4	d6	d8
0.00436	0.03361	0.047639
0.00326089	0.0122704	0.0415416
0.004334	0.01695	0.037795
0.006583	0.008163	0.035974

## Sheet: Figure 5b Flt1
Flt1
#B1 dCas9LSD1 + gNT
d4	d6	d8
0.000821	0.062883	0.106265
0.003526	0.060381	0.127488
0.005302	0.06729	0.109322
0.003487	0.044105	0.113297
#B1 dCas9LSD1 + gFlt1
d4	d6	d8
0.001432	0.090201	0.086234
0.005052	0.08363	0.047336
0.006676	0.054976	0.082108
0.00731	0.052682	0.094545

## Sheet: Figure 5b Pecam1
Pecam1
#B1 dCas9LSD1 + gNT
d4	d6	d8
0.007455	0.120053	0.253174
0.015697	0.047409	0.120054
5.8115e-05	0.007747	0.0659851
6.47123e-05	0.004765	0.0385162
#B1 dCas9LSD1 + gPecam1
d4	d6	d8
0.005929	0.112799	0.243429
0.009439	0.043315	0.092725
6.16337e-05	0.008177	0.0888304
5.96877e-05	0.005268	0.0629509

## Sheet: Figure 6b_#7G Notch1-∆enh.in15
Notch1
mESC WT
d4	d6	d8
0.005969	0.011603	0.052822
0.006077	0.0120735	0.063442
0.006748	0.019749	0.067827
0.010256	0.045971	0.058971
0.0115544	0.051826	0.06454
#7G Notch1-∆enh.in15
d4	d6	d8
0.0044995	0.00544	0.048114
0.003746	0.0036345	0.0503795
0.0041495	0.005241	0.051555
0.006368	0.043562	0.023677
0.00906564	0.033986	0.03743

## Sheet: Figure 6b_#11B Notch1-∆enh.in15
Notch1
mESC WT
d4	d6	d8
0.0177025	0.0730965	0.0479984
0.01532	0.0336145	0.068495
0.013859	0.043524	0.0905575
0.00341	0.032383	0.027947
0.005493	0.046799	0.030265
#11B Notch1-∆enh.in15
d4	d6	d8
0.009344	0.0159065	0.012593
0.0116755	0.0242935	0.049205
0.012014	0.0287785	0.057308
0.003211	0.031867	0.009427
0.004693	0.022529	0.005129

## Sheet: Figure 6b_#7G Pecam1-∆enh.in2
Pecam1
mESC WT
d4	d6	d8
0.0030535	0.0450265	0.257074
0.005437	0.072945	0.289955
0.0062725	0.078496	0.405309
0.004733	0.106898	0.394697
0.006252	0.155849	0.350235
#7G Pecam1-∆enh.in2
d4	d6	d8
0.001393	0.02612	0.0406455
0.001324	0.0304335	0.021347
0.00144	0.031439	0.020849
0.00107	0.051417	0.014428
0.000653	0.059547	0.016382

[truncated: 6 more sheets: Figure 6b_#5G Pecam1-∆enh.in2, Figure 6c_#7G Notch1-∆enh.in15, Figure 6c_#11B Notch1-∆enh.in15, Figure 7b, Sheet1, Sheet2]
